# Supplementary material for: Extreme longitudinal thermal conductivity and non-diffusive heat transport in isotopic hBN
Source: Nat Commun. 2026 Mar 2;17:3352. doi: 10.1038/s41467-026-69907-x (PMC13066571; doi:10.1038/s41467-026-69907-x)
Supplement: Supplementary file 3 — Source Data [file 41467_2026_69907_MOESM3_ESM.zip]

Archive with 28 entries (28 files):
- geommanager1.mphbin
- geom1.mphbin
- geom2.mphbin
- geom3.mphbin
- geom4.mphbin
- geom5.mphbin
- geom6.mphbin
- geom7.mphbin
- geom8.mphbin
- geom9.mphbin
- geom10.mphbin
- geom11.mphbin
- geom12.mphbin
- geom13.mphbin
- mesh1.mphbin
- meshassoc1.mphbin
- solution1.mphbin
- renderproj1.mphbin
- renderproj2.mphbin
- renderproj3.mphbin
- savepoint50/geommanager1.mphbin
- savepoint50/xmesh1.mphbin
- modelinfo.xml
- usedlicenses.txt
- guimodel.xml
- savepoint50/model.xml
- model.xml
- savepoint50/savepoint.xml
