# Supplementary material for: Extreme longitudinal thermal conductivity and non-diffusive heat transport in isotopic hBN
Source: Nat Commun. 2026 Mar 2;17:3352. doi: 10.1038/s41467-026-69907-x (PMC13066571; doi:10.1038/s41467-026-69907-x)
Supplement: Supplementary file 3 — Source Data [file 41467_2026_69907_MOESM3_ESM.zip › modelinfo.xml]

<?xml version="1.0" encoding="UTF-8"?>
<modelInfo comsolVersion="5.0.0.243" entityComments="" modelType="MODEL" passwordProtection="off">
  <historyInfo createdIn="COMSOL 5.0 (Build: 243)" author="" createdDate="1624017977762" lastModifiedBy="" lastModifiedDate="1768574779286"/>
  <licenseInfo products="CADIMPORT"/>
  <physicsInfo physics="Heat_transfer_in_solids##Optimization##Electric_currents"/>
</modelInfo>
