# Supplementary material for: Extreme longitudinal thermal conductivity and non-diffusive heat transport in isotopic hBN
Source: Nat Commun. 2026 Mar 2;17:3352. doi: 10.1038/s41467-026-69907-x (PMC13066571; doi:10.1038/s41467-026-69907-x)
Supplement: Supplementary file 3 — Source Data [file 41467_2026_69907_MOESM3_ESM.zip › guimodel.xml]

<?xml version="1.0" encoding="UTF-8"?>
<com.comsol.guimph-v1:GuiModel xmi:version="2.0" xmlns:xmi="http://www.omg.org/XMI" xmlns:xsi="http://www.w3.org/2001/XMLSchema-instance" xmlns:com.comsol.guimph-v1="http://www.comsol.com/guimph/v1" viewDimension="1" currentSubModel="//@subModels[geomSequenceName='geom1']" currentMeshModel="//@subModels[geomSequenceName='geom1']/@meshes[meshSequenceName='mesh1']" currentTableFeature="tbl1" currentPlotGroupFeature="pg11" currentStudyFeature="std1" currentNode="//@func/@features[key='pw3']/@value" lastWorkPlaneFeature="geom1/wp1">
  <subModels drawSelectionDimension="3" geomSelectionDimension="2" geomSequenceName="geom1" sdim="3" currentMeshModel="//@subModels[geomSequenceName='geom1']/@meshes[meshSequenceName='mesh1']">
    <meshes meshSequenceName="mesh1"/>
  </subModels>
  <subModels xsi:type="com.comsol.guimph-v1:GuiWorkPlaneModel" geomSelectionDimension="2" geomSequenceName="geom1/wp1" sdim="2" workPlaneName="wp1" containingSequenceName="geom1" containingSubModel="//@subModels[geomSequenceName='geom1']"/>
  <subModels xsi:type="com.comsol.guimph-v1:GuiWorkPlaneModel" geomSelectionDimension="2" geomSequenceName="geom1/wp2" sdim="2" workPlaneName="wp2" containingSequenceName="geom1" containingSubModel="//@subModels[geomSequenceName='geom1']"/>
  <subModels xsi:type="com.comsol.guimph-v1:GuiWorkPlaneModel" geomSelectionDimension="2" geomSequenceName="geom1/wp3" sdim="2" workPlaneName="wp3" containingSequenceName="geom1" containingSubModel="//@subModels[geomSequenceName='geom1']"/>
</com.comsol.guimph-v1:GuiModel>
