# Supplementary material for: Extreme longitudinal thermal conductivity and non-diffusive heat transport in isotopic hBN
Source: Nat Commun. 2026 Mar 2;17:3352. doi: 10.1038/s41467-026-69907-x (PMC13066571; doi:10.1038/s41467-026-69907-x)
Supplement: Supplementary file 3 — Source Data [file 41467_2026_69907_MOESM3_ESM.zip › savepoint50/model.xml]

<?xml version="1.0" encoding="UTF-8"?>
<com.comsol.mph-v15:Model xmi:version="2.0" xmlns:xmi="http://www.omg.org/XMI" xmlns:xsi="http://www.w3.org/2001/XMLSchema-instance" xmlns:com.comsol.mph-v15="http://www.comsol.com/mph/v15" tag="savepoint50" entityName="260113_Si_heateratlowTv2 - Copie_v2_kcsthBN_pentagonr_ecSifct_meilleursolution_sweeppluslarge.mph" entityComments="" entityAuthor="" entityCreationTime="1624017977762" entityModifyTime="1768574713551" entityModifiedBy="" multiphysicsEventHandlers="//@material" savePoint="true" savedInVersion="454" comsolVersion="COMSOL 5.0 (Build: 243)" baseSystem="SI" srl="6386748">
  <entityFlags>nodeactivate</entityFlags>
  <entityFlags>noremove</entityFlags>
  <param tag="param" entityName="Parameters" entityComments="" entityAuthor="" entityCreationTime="1624017978215" visible="true" optimVar="0" optimParam="0">
    <entityFlags>nodeactivate</entityFlags>
    <entityFlags>noremove</entityFlags>
    <expressions key="T0">
      <value tag="T0" expression="164 [K]" description="temperature base"/>
    </expressions>
    <expressions key="kSi_base">
      <value tag="kSi_base" expression="269.6[W/m/K]"/>
    </expressions>
    <expressions key="k_SiO2">
      <value tag="k_SiO2" expression="1.4[W/m/K]"/>
    </expressions>
    <expressions key="kxx_hBN">
      <value tag="kxx_hBN" expression="1650[W/m/K]"/>
    </expressions>
    <expressions key="kzz_hBN">
      <value tag="kzz_hBN" expression="5[W/m/K]"/>
    </expressions>
    <expressions key="sigma_Si_base">
      <value tag="sigma_Si_base" expression="8269[S/m]"/>
    </expressions>
    <expressions key="sigma_SiO2">
      <value tag="sigma_SiO2" expression="1e-15[S/m]"/>
    </expressions>
    <expressions key="sigma_hBN">
      <value tag="sigma_hBN" expression="sigma_SiO2"/>
    </expressions>
    <expressions key="thick_Si">
      <value tag="thick_Si" expression="4[µm]" description="épaisseur Si"/>
    </expressions>
    <expressions key="L1_Si">
      <value tag="L1_Si" expression="90.87[µm]" description="longueur poutre"/>
    </expressions>
    <expressions key="L2_Si">
      <value tag="L2_Si" expression="43.2[µm]"/>
    </expressions>
    <expressions key="l_Si">
      <value tag="l_Si" expression="6.955[µm]" description="largeur poutre principale"/>
    </expressions>
    <expressions key="l2_Si">
      <value tag="l2_Si" expression="7.75[µm]" description="largeur poutre en haut"/>
    </expressions>
    <expressions key="L_heater">
      <value tag="L_heater" expression="14.99[µm]" description="longueur heater"/>
    </expressions>
    <expressions key="l_heater1">
      <value tag="l_heater1" expression="1.82[µm]" description="largeur heater"/>
    </expressions>
    <expressions key="l_heater2">
      <value tag="l_heater2" expression="l_heater1"/>
    </expressions>
    <expressions key="shifty_heater">
      <value tag="shifty_heater" expression="4.285[µm]" description="decalage heater"/>
    </expressions>
    <expressions key="Vin">
      <value tag="Vin" expression="6[V]" description="potentiel appliqué"/>
    </expressions>
    <expressions key="gap">
      <value tag="gap" expression="9.73[µm]" description="spérartion entre électrodes"/>
    </expressions>
    <expressions key="thick_SiO2">
      <value tag="thick_SiO2" expression="0.2[µm]" description="épaisseur isolant"/>
    </expressions>
    <expressions key="L_hBN">
      <value tag="L_hBN" expression="35[µm]" description="longueur hBN"/>
    </expressions>
    <expressions key="l_hBN">
      <value tag="l_hBN" expression="36.52[µm]" description="largeur hBN"/>
    </expressions>
    <expressions key="thick_hBN">
      <value tag="thick_hBN" expression="0.126[µm]" description="épaisseur hBN"/>
    </expressions>
    <expressions key="T1">
      <value tag="T1" expression="273.15-42[K]"/>
    </expressions>
    <expressions key="shifty_hBN">
      <value tag="shifty_hBN" expression="0.975[µm]"/>
    </expressions>
  </param>
  <study entityName="List" entityComments="" entityAuthor="" entityCreationTime="1624017977762" model="/">
    <objects key="std1">
      <value tag="std1" entityName="Study 1" entityComments="" entityAuthor="" entityCreationTime="1624018746787">
        <tags tag="Analysis" values="1,'std1'" readOnly="true"/>
        <entityFlags>nodeactivate</entityFlags>
        <feature model="/">
          <features key="param4">
            <value xsi:type="com.comsol.mph-v15:StudyFeature" tag="param4" entityName="Parametric Sweep 4" entityComments="" entityAuthor="" entityCreationTime="1767968631296" operationID="Parametric" key="true[]accumtablenewnewaccumtableallofffilenameC:\Users\julien.chaste\Documents\param.mphkeepsolalloutputhideoffparamselectautoplistplistarr900.0|1110.0|1320.0|1530.0|1740.0|1950.0|2160.0|2370.0|2580.0|2790.0|3000.0|252.0|256.0|260.0|264.0|268.0|272.0|276.0|280.0|284.0|288.0|292.0|296.0|300.0|304.0|308.0|312.0|316.0|320.0|324.0|328.0|332.0|plotoffplotgrouppg1Defaultpnamekxx_hBN|kSi_base|probes[var2, var3, bnd1, var4, pdom1, pdom2, pdom3, pdom4, pdom5, pdom6, pdom7, pdom8, pdom9, pdom10, pdom11, var5, var6, var7]probeselmanualpunit||saveoffsweeptypefilleduseaccumtableon" touched="true">
              <tags tag="Analysis" values="1,'std1/param4'" readOnly="true"/>
              <properties key="sweeptype">
                <value tag="sweeptype" value="filled"/>
              </properties>
              <properties key="pname">
                <value tag="pname" valueArray="1|2,'kxx_hBN','kSi_base'"/>
              </properties>
              <properties key="plist">
                <value tag="plist" value="" valueArray="1|0"/>
              </properties>
              <properties key="plistarrexcelfilename">
                <value tag="plistarrexcelfilename" value=""/>
              </properties>
              <properties key="plistarrexcelsheet">
                <value tag="plistarrexcelsheet" value=""/>
              </properties>
              <properties key="plistarrexcelrange">
                <value tag="plistarrexcelrange" value=""/>
              </properties>
              <properties key="plistarrexceloverwrite">
                <value tag="plistarrexceloverwrite" value="on"/>
              </properties>
              <properties key="plistarrexcelincludeheaders">
                <value tag="plistarrexcelincludeheaders" value="off"/>
              </properties>
              <properties key="plistarrexcelseparateunits">
                <value tag="plistarrexcelseparateunits" value="off"/>
              </properties>
              <properties key="plistarr">
                <value tag="plistarr" valueRows="2,'range(900\,4200/20\,3000)','range(252\,160/40\,332)'"/>
              </properties>
              <properties key="plistarr_vector_method">
                <value tag="plistarr_vector_method" valueArray="1|0"/>
              </properties>
              <properties key="plistarr_vector_start">
                <value tag="plistarr_vector_start" valueArray="1|0"/>
              </properties>
              <properties key="plistarr_vector_stop">
                <value tag="plistarr_vector_stop" valueArray="1|0"/>
              </properties>
              <properties key="plistarr_vector_step">
                <value tag="plistarr_vector_step" valueArray="1|0"/>
              </properties>
              <properties key="plistarr_vector_numvalues">
                <value tag="plistarr_vector_numvalues" valueArray="1|0"/>
              </properties>
              <properties key="plistarr_vector_function">
                <value tag="plistarr_vector_function" valueArray="1|0"/>
              </properties>
              <properties key="punit">
                <value tag="punit" valueArray="1|2,'',''"/>
              </properties>
              <properties key="outputhide">
                <value tag="outputhide" value="off"/>
              </properties>
              <properties key="plot">
                <value tag="plot" value="off"/>
              </properties>
              <properties key="plotgroup">
                <value tag="plotgroup" value="Default" compositeIndex="0"/>
              </properties>
              <properties key="probesel">
                <value tag="probesel" value="manual"/>
              </properties>
              <properties key="probes">
                <value tag="probes" referenceArray="//@probe/@features[key='var2']/@value //@probe/@features[key='var3']/@value //@probe/@features[key='bnd1']/@value //@probe/@features[key='var4']/@value //@probe/@features[key='pdom1']/@value //@probe/@features[key='pdom2']/@value //@probe/@features[key='pdom3']/@value //@probe/@features[key='pdom4']/@value //@probe/@features[key='pdom5']/@value //@probe/@features[key='pdom6']/@value //@probe/@features[key='pdom7']/@value //@probe/@features[key='pdom8']/@value //@probe/@features[key='pdom9']/@value //@probe/@features[key='pdom10']/@value //@probe/@features[key='pdom11']/@value //@probe/@features[key='var5']/@value //@probe/@features[key='var6']/@value //@probe/@features[key='var7']/@value" referenceContainerList="//@probe"/>
              </properties>
              <properties key="useaccumtable">
                <value tag="useaccumtable" value="on"/>
              </properties>
              <properties key="accumtable">
                <value tag="accumtable" value="new" compositeIndex="0"/>
              </properties>
              <properties key="accumtableall">
                <value tag="accumtableall" value="off"/>
              </properties>
              <properties key="keepsol">
                <value tag="keepsol" value="all"/>
              </properties>
              <properties key="save">
                <value tag="save" value="off"/>
              </properties>
              <properties key="filename">
                <value tag="filename" value="C:\Users\julien.chaste\Documents\param.mph"/>
              </properties>
              <properties key="paramselect">
                <value tag="paramselect" value="auto"/>
              </properties>
              <feature xsi:type="com.comsol.mph-v15:StudyFeatureList" entityComments="" entityAuthor="" model="/"/>
              <mglevel entityComments="" entityAuthor="" model="/"/>
            </value>
          </features>
          <features key="param3">
            <value xsi:type="com.comsol.mph-v15:StudyFeature" tag="param3" activeFlag="false" entityName="Parametric Sweep 3" entityComments="" entityAuthor="" entityCreationTime="1676052566042" operationID="Parametric" key="[notactive]" touched="true">
              <tags tag="Analysis" values="1,'std1/param3'" readOnly="true"/>
              <properties key="sweeptype">
                <value tag="sweeptype" value="filled"/>
              </properties>
              <properties key="pname">
                <value tag="pname" valueArray="1|3,'k_SiO2','kxx_hBN','kzz_hBN'"/>
              </properties>
              <properties key="plist">
                <value tag="plist" value="" valueArray="1|0"/>
              </properties>
              <properties key="plistarrexcelfilename">
                <value tag="plistarrexcelfilename" value=""/>
              </properties>
              <properties key="plistarrexcelsheet">
                <value tag="plistarrexcelsheet" value=""/>
              </properties>
              <properties key="plistarrexcelrange">
                <value tag="plistarrexcelrange" value=""/>
              </properties>
              <properties key="plistarrexceloverwrite">
                <value tag="plistarrexceloverwrite" value="on"/>
              </properties>
              <properties key="plistarrexcelincludeheaders">
                <value tag="plistarrexcelincludeheaders" value="off"/>
              </properties>
              <properties key="plistarrexcelseparateunits">
                <value tag="plistarrexcelseparateunits" value="off"/>
              </properties>
              <properties key="plistarr">
                <value tag="plistarr" valueRows="3,'range(1.5\,3.5/19\,5)','range(1000\,3500/14\,4500)','range(0.1\,9.9/9\,10)'"/>
              </properties>
              <properties key="plistarr_vector_method">
                <value tag="plistarr_vector_method" valueArray="1|3,'numvalues','numvalues','numvalues'"/>
              </properties>
              <properties key="plistarr_vector_start">
                <value tag="plistarr_vector_start" valueArray="1|3,'1.5','1000','0.1'"/>
              </properties>
              <properties key="plistarr_vector_stop">
                <value tag="plistarr_vector_stop" valueArray="1|3,'5','4500','10'"/>
              </properties>
              <properties key="plistarr_vector_step">
                <value tag="plistarr_vector_step" valueArray="1|3,'1.5/4','3500/9','2'"/>
              </properties>
              <properties key="plistarr_vector_numvalues">
                <value tag="plistarr_vector_numvalues" valueArray="1|3,'20','15','10'"/>
              </properties>
              <properties key="plistarr_vector_function">
                <value tag="plistarr_vector_function" valueArray="1|3,'none','none','none'"/>
              </properties>
              <properties key="punit">
                <value tag="punit" valueArray="1|0"/>
              </properties>
              <properties key="outputhide">
                <value tag="outputhide" value="on"/>
              </properties>
              <properties key="plot">
                <value tag="plot" value="off"/>
              </properties>
              <properties key="plotgroup">
                <value tag="plotgroup" value="Default" compositeIndex="0"/>
              </properties>
              <properties key="probesel">
                <value tag="probesel" value="manual"/>
              </properties>
              <properties key="probes">
                <value tag="probes" referenceArray="//@probe/@features[key='var2']/@value //@probe/@features[key='var3']/@value //@probe/@features[key='bnd1']/@value //@probe/@features[key='var4']/@value //@probe/@features[key='pdom1']/@value //@probe/@features[key='pdom2']/@value //@probe/@features[key='pdom3']/@value //@probe/@features[key='pdom4']/@value //@probe/@features[key='pdom5']/@value //@probe/@features[key='pdom6']/@value //@probe/@features[key='pdom7']/@value //@probe/@features[key='pdom8']/@value //@probe/@features[key='pdom9']/@value //@probe/@features[key='pdom10']/@value //@probe/@features[key='pdom11']/@value //@probe/@features[key='var5']/@value //@probe/@features[key='var6']/@value //@probe/@features[key='var7']/@value" referenceContainerList="//@probe"/>
              </properties>
              <properties key="useaccumtable">
                <value tag="useaccumtable" value="on"/>
              </properties>
              <properties key="accumtable">
                <value tag="accumtable" value="new" compositeIndex="0"/>
              </properties>
              <properties key="accumtableall">
                <value tag="accumtableall" value="off"/>
              </properties>
              <properties key="keepsol">
                <value tag="keepsol" value="all"/>
              </properties>
              <properties key="save">
                <value tag="save" value="off"/>
              </properties>
              <properties key="filename">
                <value tag="filename" value="C:\Users\julien.chaste\Documents\param.mph"/>
              </properties>
              <properties key="paramselect">
                <value tag="paramselect" value="auto"/>
              </properties>
              <feature xsi:type="com.comsol.mph-v15:StudyFeatureList" entityComments="" entityAuthor="" model="/"/>
              <mglevel entityComments="" entityAuthor="" model="/"/>
            </value>
          </features>
          <features key="param2">
            <value xsi:type="com.comsol.mph-v15:StudyFeature" tag="param2" activeFlag="false" entityName="Parametric Sweep_only_khBN and kSio2" entityComments="" entityAuthor="" entityCreationTime="1673960059522" operationID="Parametric" key="[notactive]" touched="true">
              <tags tag="Analysis" values="1,'std1/param2'" readOnly="true"/>
              <properties key="sweeptype">
                <value tag="sweeptype" value="filled"/>
              </properties>
              <properties key="pname">
                <value tag="pname" valueArray="1|2,'k_SiO2','kxx_hBN'"/>
              </properties>
              <properties key="plist">
                <value tag="plist" value="" valueArray="1|0"/>
              </properties>
              <properties key="plistarrexcelfilename">
                <value tag="plistarrexcelfilename" value=""/>
              </properties>
              <properties key="plistarrexcelsheet">
                <value tag="plistarrexcelsheet" value=""/>
              </properties>
              <properties key="plistarrexcelrange">
                <value tag="plistarrexcelrange" value=""/>
              </properties>
              <properties key="plistarrexceloverwrite">
                <value tag="plistarrexceloverwrite" value="on"/>
              </properties>
              <properties key="plistarrexcelincludeheaders">
                <value tag="plistarrexcelincludeheaders" value="off"/>
              </properties>
              <properties key="plistarrexcelseparateunits">
                <value tag="plistarrexcelseparateunits" value="off"/>
              </properties>
              <properties key="plistarr">
                <value tag="plistarr" valueRows="2,'range(0.7\,2.3/19\,3)','range(1000\,3500/9\,4500)'"/>
              </properties>
              <properties key="plistarr_vector_method">
                <value tag="plistarr_vector_method" valueArray="1|2,'numvalues','numvalues'"/>
              </properties>
              <properties key="plistarr_vector_start">
                <value tag="plistarr_vector_start" valueArray="1|2,'0.7','1000'"/>
              </properties>
              <properties key="plistarr_vector_stop">
                <value tag="plistarr_vector_stop" valueArray="1|2,'3','4500'"/>
              </properties>
              <properties key="plistarr_vector_step">
                <value tag="plistarr_vector_step" valueArray="1|2,'','4000/14'"/>
              </properties>
              <properties key="plistarr_vector_numvalues">
                <value tag="plistarr_vector_numvalues" valueArray="1|2,'20','10'"/>
              </properties>
              <properties key="plistarr_vector_function">
                <value tag="plistarr_vector_function" valueArray="1|2,'none','none'"/>
              </properties>
              <properties key="punit">
                <value tag="punit" valueArray="1|0"/>
              </properties>
              <properties key="outputhide">
                <value tag="outputhide" value="on"/>
              </properties>
              <properties key="plot">
                <value tag="plot" value="off"/>
              </properties>
              <properties key="plotgroup">
                <value tag="plotgroup" value="Default" compositeIndex="0"/>
              </properties>
              <properties key="probesel">
                <value tag="probesel" value="manual"/>
              </properties>
              <properties key="probes">
                <value tag="probes" referenceArray="//@probe/@features[key='var2']/@value //@probe/@features[key='var3']/@value //@probe/@features[key='bnd1']/@value //@probe/@features[key='var4']/@value //@probe/@features[key='pdom1']/@value //@probe/@features[key='pdom2']/@value //@probe/@features[key='pdom3']/@value //@probe/@features[key='pdom4']/@value //@probe/@features[key='pdom5']/@value //@probe/@features[key='pdom6']/@value //@probe/@features[key='pdom7']/@value //@probe/@features[key='pdom8']/@value //@probe/@features[key='pdom9']/@value //@probe/@features[key='pdom10']/@value //@probe/@features[key='pdom11']/@value //@probe/@features[key='var5']/@value //@probe/@features[key='var6']/@value //@probe/@features[key='var7']/@value" referenceContainerList="//@probe"/>
              </properties>
              <properties key="useaccumtable">
                <value tag="useaccumtable" value="on"/>
              </properties>
              <properties key="accumtable">
                <value tag="accumtable" value="new" compositeIndex="0"/>
              </properties>
              <properties key="accumtableall">
                <value tag="accumtableall" value="off"/>
              </properties>
              <properties key="keepsol">
                <value tag="keepsol" value="all"/>
              </properties>
              <properties key="save">
                <value tag="save" value="off"/>
              </properties>
              <properties key="filename">
                <value tag="filename" value="C:\Users\julien.chaste\Documents\param.mph"/>
              </properties>
              <properties key="paramselect">
                <value tag="paramselect" value="auto"/>
              </properties>
              <feature xsi:type="com.comsol.mph-v15:StudyFeatureList" entityComments="" entityAuthor="" model="/"/>
              <mglevel entityComments="" entityAuthor="" model="/"/>
            </value>
          </features>
          <features key="param1">
            <value xsi:type="com.comsol.mph-v15:StudyFeature" tag="param1" activeFlag="false" entityName="Parametric Sweep _only_khBN and kSi" entityComments="" entityAuthor="" entityCreationTime="1673953251727" operationID="Parametric" key="[notactive]" touched="true">
              <tags tag="Analysis" values="1,'std1/param1'" readOnly="true"/>
              <properties key="sweeptype">
                <value tag="sweeptype" value="filled"/>
              </properties>
              <properties key="pname">
                <value tag="pname" valueArray="1|2,'kxx_hBN','kSi_base'"/>
              </properties>
              <properties key="plist">
                <value tag="plist" value="" valueArray="1|0"/>
              </properties>
              <properties key="plistarrexcelfilename">
                <value tag="plistarrexcelfilename" value=""/>
              </properties>
              <properties key="plistarrexcelsheet">
                <value tag="plistarrexcelsheet" value=""/>
              </properties>
              <properties key="plistarrexcelrange">
                <value tag="plistarrexcelrange" value=""/>
              </properties>
              <properties key="plistarrexceloverwrite">
                <value tag="plistarrexceloverwrite" value="on"/>
              </properties>
              <properties key="plistarrexcelincludeheaders">
                <value tag="plistarrexcelincludeheaders" value="off"/>
              </properties>
              <properties key="plistarrexcelseparateunits">
                <value tag="plistarrexcelseparateunits" value="off"/>
              </properties>
              <properties key="plistarr">
                <value tag="plistarr" valueRows="2,'range(500\,4000/1\,4500)','range(175\,150/1\,325)'"/>
              </properties>
              <properties key="plistarr_vector_method">
                <value tag="plistarr_vector_method" valueArray="1|2,'numvalues','numvalues'"/>
              </properties>
              <properties key="plistarr_vector_start">
                <value tag="plistarr_vector_start" valueArray="1|2,'500','175'"/>
              </properties>
              <properties key="plistarr_vector_stop">
                <value tag="plistarr_vector_stop" valueArray="1|2,'4500','325'"/>
              </properties>
              <properties key="plistarr_vector_step">
                <value tag="plistarr_vector_step" valueArray="1|2,'2','150/9'"/>
              </properties>
              <properties key="plistarr_vector_numvalues">
                <value tag="plistarr_vector_numvalues" valueArray="1|2,'2','2'"/>
              </properties>
              <properties key="plistarr_vector_function">
                <value tag="plistarr_vector_function" valueArray="1|2,'none','none'"/>
              </properties>
              <properties key="punit">
                <value tag="punit" valueArray="1|0"/>
              </properties>
              <properties key="outputhide">
                <value tag="outputhide" value="on"/>
              </properties>
              <properties key="plot">
                <value tag="plot" value="off"/>
              </properties>
              <properties key="plotgroup">
                <value tag="plotgroup" value="Default" compositeIndex="0"/>
              </properties>
              <properties key="probesel">
                <value tag="probesel" value="manual"/>
              </properties>
              <properties key="probes">
                <value tag="probes" referenceArray="//@probe/@features[key='var2']/@value //@probe/@features[key='var3']/@value //@probe/@features[key='bnd1']/@value //@probe/@features[key='var4']/@value //@probe/@features[key='pdom1']/@value //@probe/@features[key='pdom2']/@value //@probe/@features[key='pdom3']/@value //@probe/@features[key='pdom4']/@value //@probe/@features[key='pdom5']/@value //@probe/@features[key='pdom6']/@value //@probe/@features[key='pdom7']/@value //@probe/@features[key='pdom8']/@value //@probe/@features[key='pdom9']/@value //@probe/@features[key='pdom10']/@value //@probe/@features[key='pdom11']/@value //@probe/@features[key='var5']/@value //@probe/@features[key='var6']/@value //@probe/@features[key='var7']/@value" referenceContainerList="//@probe"/>
              </properties>
              <properties key="useaccumtable">
                <value tag="useaccumtable" value="on"/>
              </properties>
              <properties key="accumtable">
                <value tag="accumtable" value="new" compositeIndex="0"/>
              </properties>
              <properties key="accumtableall">
                <value tag="accumtableall" value="off"/>
              </properties>
              <properties key="keepsol">
                <value tag="keepsol" value="all"/>
              </properties>
              <properties key="save">
                <value tag="save" value="off"/>
              </properties>
              <properties key="filename">
                <value tag="filename" value="C:\Users\julien.chaste\Documents\param.mph"/>
              </properties>
              <properties key="paramselect">
                <value tag="paramselect" value="auto"/>
              </properties>
              <feature xsi:type="com.comsol.mph-v15:StudyFeatureList" entityComments="" entityAuthor="" model="/"/>
              <mglevel entityComments="" entityAuthor="" model="/"/>
            </value>
          </features>
          <features key="param">
            <value xsi:type="com.comsol.mph-v15:StudyFeature" tag="param" activeFlag="false" entityName="Parametric Sweep" entityComments="" entityAuthor="" entityCreationTime="1670582455166" operationID="Parametric" key="[notactive]" touched="true">
              <tags tag="Analysis" values="1,'std1/param'" readOnly="true"/>
              <properties key="sweeptype">
                <value tag="sweeptype" value="filled"/>
              </properties>
              <properties key="pname">
                <value tag="pname" valueArray="1|3,'k_SiO2','kxx_hBN','kSi_base'"/>
              </properties>
              <properties key="plist">
                <value tag="plist" value="" valueArray="1|0"/>
              </properties>
              <properties key="plistarrexcelfilename">
                <value tag="plistarrexcelfilename" value=""/>
              </properties>
              <properties key="plistarrexcelsheet">
                <value tag="plistarrexcelsheet" value=""/>
              </properties>
              <properties key="plistarrexcelrange">
                <value tag="plistarrexcelrange" value=""/>
              </properties>
              <properties key="plistarrexceloverwrite">
                <value tag="plistarrexceloverwrite" value="on"/>
              </properties>
              <properties key="plistarrexcelincludeheaders">
                <value tag="plistarrexcelincludeheaders" value="off"/>
              </properties>
              <properties key="plistarrexcelseparateunits">
                <value tag="plistarrexcelseparateunits" value="off"/>
              </properties>
              <properties key="plistarr">
                <value tag="plistarr" valueRows="3,'range(1\,1/10\,2)','range(900\,2100/20\,3000)','range(252\,40/40\,292)'"/>
              </properties>
              <properties key="plistarr_vector_method">
                <value tag="plistarr_vector_method" valueArray="1|3,'numvalues','numvalues','numvalues'"/>
              </properties>
              <properties key="plistarr_vector_start">
                <value tag="plistarr_vector_start" valueArray="1|3,'1','900','252'"/>
              </properties>
              <properties key="plistarr_vector_stop">
                <value tag="plistarr_vector_stop" valueArray="1|3,'2','3000','292'"/>
              </properties>
              <properties key="plistarr_vector_step">
                <value tag="plistarr_vector_step" valueArray="1|3,'10','4','800'"/>
              </properties>
              <properties key="plistarr_vector_numvalues">
                <value tag="plistarr_vector_numvalues" valueArray="1|3,'11','21','41'"/>
              </properties>
              <properties key="plistarr_vector_function">
                <value tag="plistarr_vector_function" valueArray="1|3,'none','none','none'"/>
              </properties>
              <properties key="punit">
                <value tag="punit" valueArray="1|3,'','',''"/>
              </properties>
              <properties key="outputhide">
                <value tag="outputhide" value="on"/>
              </properties>
              <properties key="plot">
                <value tag="plot" value="off"/>
              </properties>
              <properties key="plotgroup">
                <value tag="plotgroup" value="Default" compositeIndex="0"/>
              </properties>
              <properties key="probesel">
                <value tag="probesel" value="manual"/>
              </properties>
              <properties key="probes">
                <value tag="probes" referenceArray="//@probe/@features[key='var2']/@value //@probe/@features[key='var3']/@value //@probe/@features[key='bnd1']/@value //@probe/@features[key='var4']/@value //@probe/@features[key='pdom1']/@value //@probe/@features[key='pdom2']/@value //@probe/@features[key='pdom3']/@value //@probe/@features[key='pdom4']/@value //@probe/@features[key='pdom5']/@value //@probe/@features[key='pdom6']/@value //@probe/@features[key='pdom7']/@value //@probe/@features[key='pdom8']/@value //@probe/@features[key='pdom9']/@value //@probe/@features[key='pdom10']/@value //@probe/@features[key='pdom11']/@value //@probe/@features[key='var5']/@value //@probe/@features[key='var6']/@value //@probe/@features[key='var7']/@value" referenceContainerList="//@probe"/>
              </properties>
              <properties key="useaccumtable">
                <value tag="useaccumtable" value="on"/>
              </properties>
              <properties key="accumtable">
                <value tag="accumtable" value="new" compositeIndex="0"/>
              </properties>
              <properties key="accumtableall">
                <value tag="accumtableall" value="off"/>
              </properties>
              <properties key="keepsol">
                <value tag="keepsol" value="all"/>
              </properties>
              <properties key="save">
                <value tag="save" value="off"/>
              </properties>
              <properties key="filename">
                <value tag="filename" value="C:\Users\julien.chaste\Documents\param.mph"/>
              </properties>
              <properties key="paramselect">
                <value tag="paramselect" value="auto"/>
              </properties>
              <feature xsi:type="com.comsol.mph-v15:StudyFeatureList" model="/"/>
              <mglevel model="/"/>
            </value>
          </features>
          <features key="stat">
            <value xsi:type="com.comsol.mph-v15:StudyFeature" tag="stat" entityName="Stationary" entityComments="" entityAuthor="" entityCreationTime="1624018746789" operationID="Stationary" key="true[]activateec|on|ht|on|opt|on|activateCouplingemh1|on|bemh1|on|tc1|on|activateimagenull|null|null|adapgeomgeom1adaptionoffconstraintgroupdisabledcouplingdisabledphysicsdisabledvariables[]discretizationec|physics|ht|physics|opt|physics|geometricNonlinearityoffgeometricNonlinearityActiveongeomselectiongeom1initmethodinitinitsolcurrentcurrentinitsolhideoninitsolusecurrentcurrentinitstudyzerozeroinitstudyhideoninitstudystepnullkeepnotsolstaticofflistsolofflistsolnum1|loadcaseloadgrouploadgroupweightmanualsoloffmanualsolnum1meshgeom1|mesh1|multiphysicsSelectionemh1notlistsoloffnotlistsolnum1|notmanualsoloffnotmanualsolnum1|notsolcurrentcurrentnotsolhideonnotsolmethodinitnotsolnum1notsolnumhideonnotsolusecurrentcurrentnotsolvertypenonenotstudyzerozeronotstudyhideonnotstudystepnullnott0.0nottimeinterpoffoldinitsoluse0oldnotsoluse0optimizationoffoutputhideonpcontinuationpcontinuationmodelastphysselectionecplistplistarrplotonplotgrouppg1Defaultpnamepreusesolnoprobefreqpstepsprobes[var2, var3, bnd1, var4, pdom1, pdom2, pdom3, pdom4, pdom5, pdom6, pdom7, pdom8, pdom9, pdom10, pdom11, var5, var6, var7]probeselallpunitshowGeometricNonlinearityoffshowpreusesoloffsolnum1solnumhideonsolvertypenonesweeptypesparset0.0timeinterpoffuseadvanceddisableoffuseinitsoloffuseloadcaseoffuseparamoffusesoloff">
              <tags tag="Analysis" values="1,'std1/stat'" readOnly="true"/>
              <properties key="showGeometricNonlinearity">
                <value tag="showGeometricNonlinearity" value="off"/>
              </properties>
              <properties key="geometricNonlinearityActive">
                <value tag="geometricNonlinearityActive" value="on"/>
              </properties>
              <properties key="geometricNonlinearity">
                <value tag="geometricNonlinearity" value="off"/>
              </properties>
              <properties key="outputhide">
                <value tag="outputhide" value="on"/>
              </properties>
              <properties key="plot">
                <value tag="plot" value="on"/>
              </properties>
              <properties key="plotgroup">
                <value tag="plotgroup" value="Default" compositeIndex="0"/>
              </properties>
              <properties key="probesel">
                <value tag="probesel" value="all"/>
              </properties>
              <properties key="probes">
                <value tag="probes" referenceArray="//@probe/@features[key='var2']/@value //@probe/@features[key='var3']/@value //@probe/@features[key='bnd1']/@value //@probe/@features[key='var4']/@value //@probe/@features[key='pdom1']/@value //@probe/@features[key='pdom2']/@value //@probe/@features[key='pdom3']/@value //@probe/@features[key='pdom4']/@value //@probe/@features[key='pdom5']/@value //@probe/@features[key='pdom6']/@value //@probe/@features[key='pdom7']/@value //@probe/@features[key='pdom8']/@value //@probe/@features[key='pdom9']/@value //@probe/@features[key='pdom10']/@value //@probe/@features[key='pdom11']/@value //@probe/@features[key='var5']/@value //@probe/@features[key='var6']/@value //@probe/@features[key='var7']/@value" referenceContainerList="//@probe"/>
              </properties>
              <properties key="probefreq">
                <value tag="probefreq" value="psteps"/>
              </properties>
              <properties key="physselection">
                <value tag="physselection" reference="//@physics/@physints[key='ec']/@value" referenceContainerList="//@physics"/>
              </properties>
              <properties key="activate">
                <value tag="activate" valueArray="1|6,'ec','on','ht','on','opt','on'"/>
              </properties>
              <properties key="discretization">
                <value tag="discretization" valueArray="1|6,'ec','physics','ht','physics','opt','physics'"/>
              </properties>
              <properties key="useadvanceddisable">
                <value tag="useadvanceddisable" value="off"/>
              </properties>
              <properties key="activateimage">
                <value tag="activateimage" valueArray="1|3, , , "/>
              </properties>
              <properties key="disabledvariables">
                <value tag="disabledvariables" referenceContainerList="//@expr"/>
              </properties>
              <properties key="disabledphysics">
                <value tag="disabledphysics" valueArray="1|0"/>
              </properties>
              <properties key="multiphysicsSelection">
                <value tag="multiphysicsSelection" reference="//@multiphysics/@features[key='emh1']/@value" referenceContainerList="//@multiphysics"/>
              </properties>
              <properties key="activateCoupling">
                <value tag="activateCoupling" valueArray="1|6,'emh1','on','bemh1','on','tc1','on'"/>
              </properties>
              <properties key="disabledcoupling">
                <value tag="disabledcoupling" valueArray="1|0"/>
              </properties>
              <properties key="useinitsol">
                <value tag="useinitsol" value="off"/>
              </properties>
              <properties key="initmethod">
                <value tag="initmethod" value="init"/>
              </properties>
              <properties key="initstudy">
                <value tag="initstudy" value="zero" referenceContainerList="//@study" compositeIndex="0"/>
              </properties>
              <properties key="initstudyhide">
                <value tag="initstudyhide" value="on"/>
              </properties>
              <properties key="initsol">
                <value tag="initsol" value="current" compositeIndex="0"/>
              </properties>
              <properties key="initsolhide">
                <value tag="initsolhide" value="on"/>
              </properties>
              <properties key="initsoluse">
                <value tag="initsoluse" value="current" compositeIndex="0"/>
              </properties>
              <properties key="oldinitsoluse">
                <value tag="oldinitsoluse" value="0"/>
              </properties>
              <properties key="initstudystep">
                <value tag="initstudystep"/>
              </properties>
              <properties key="solnumhide">
                <value tag="solnumhide" value="on"/>
              </properties>
              <properties key="solnum">
                <value tag="solnum" value="1" compositeIndex="1"/>
              </properties>
              <properties key="solvertype">
                <value tag="solvertype" value="none"/>
              </properties>
              <properties key="timeinterp">
                <value tag="timeinterp" value="off"/>
              </properties>
              <properties key="t">
                <value tag="t" value="0"/>
              </properties>
              <properties key="manualsol">
                <value tag="manualsol" value="off"/>
              </properties>
              <properties key="manualsolnum">
                <value tag="manualsolnum" value="1"/>
              </properties>
              <properties key="listsol">
                <value tag="listsol" value="off"/>
              </properties>
              <properties key="listsolnum">
                <value tag="listsolnum" valueArray="1|1,'1'"/>
              </properties>
              <properties key="usesol">
                <value tag="usesol" value="off"/>
              </properties>
              <properties key="notsolmethod">
                <value tag="notsolmethod" value="init"/>
              </properties>
              <properties key="notstudy">
                <value tag="notstudy" value="zero" referenceContainerList="//@study" compositeIndex="0"/>
              </properties>
              <properties key="notstudyhide">
                <value tag="notstudyhide" value="on"/>
              </properties>
              <properties key="notsol">
                <value tag="notsol" value="current" compositeIndex="0"/>
              </properties>
              <properties key="notsolhide">
                <value tag="notsolhide" value="on"/>
              </properties>
              <properties key="notsoluse">
                <value tag="notsoluse" value="current" compositeIndex="0"/>
              </properties>
              <properties key="oldnotsoluse">
                <value tag="oldnotsoluse" value="0"/>
              </properties>
              <properties key="notstudystep">
                <value tag="notstudystep"/>
              </properties>
              <properties key="notsolnumhide">
                <value tag="notsolnumhide" value="on"/>
              </properties>
              <properties key="notsolnum">
                <value tag="notsolnum" value="1" compositeIndex="1"/>
              </properties>
              <properties key="notsolvertype">
                <value tag="notsolvertype" value="none"/>
              </properties>
              <properties key="nottimeinterp">
                <value tag="nottimeinterp" value="off"/>
              </properties>
              <properties key="nott">
                <value tag="nott" value="0"/>
              </properties>
              <properties key="notmanualsol">
                <value tag="notmanualsol" value="off"/>
              </properties>
              <properties key="notmanualsolnum">
                <value tag="notmanualsolnum" valueArray="1|1,'1'"/>
              </properties>
              <properties key="notmanualsolnum_vector_method">
                <value tag="notmanualsolnum_vector_method" value="step"/>
              </properties>
              <properties key="notmanualsolnum_vector_start">
                <value tag="notmanualsolnum_vector_start" value=""/>
              </properties>
              <properties key="notmanualsolnum_vector_stop">
                <value tag="notmanualsolnum_vector_stop" value=""/>
              </properties>
              <properties key="notmanualsolnum_vector_step">
                <value tag="notmanualsolnum_vector_step" value=""/>
              </properties>
              <properties key="notmanualsolnum_vector_numvalues">
                <value tag="notmanualsolnum_vector_numvalues" value=""/>
              </properties>
              <properties key="notmanualsolnum_vector_function">
                <value tag="notmanualsolnum_vector_function" value="none"/>
              </properties>
              <properties key="notlistsol">
                <value tag="notlistsol" value="off"/>
              </properties>
              <properties key="notlistsolnum">
                <value tag="notlistsolnum" valueArray="1|1,'1'"/>
              </properties>
              <properties key="geomselection">
                <value tag="geomselection" reference="//@geom/@geoms[key='geom1']/@value" referenceContainerList="//@geom"/>
              </properties>
              <properties key="mesh">
                <value tag="mesh" valueArray="1|2,'geom1','mesh1'"/>
              </properties>
              <properties key="useparam">
                <value tag="useparam" value="off"/>
              </properties>
              <properties key="sweeptype">
                <value tag="sweeptype" value="sparse"/>
              </properties>
              <properties key="pname">
                <value tag="pname" valueArray="1|0"/>
              </properties>
              <properties key="plist">
                <value tag="plist" value="" valueArray="1|0"/>
              </properties>
              <properties key="plistarrexcelfilename">
                <value tag="plistarrexcelfilename" value=""/>
              </properties>
              <properties key="plistarrexcelsheet">
                <value tag="plistarrexcelsheet" value=""/>
              </properties>
              <properties key="plistarrexcelrange">
                <value tag="plistarrexcelrange" value=""/>
              </properties>
              <properties key="plistarrexceloverwrite">
                <value tag="plistarrexceloverwrite" value="on"/>
              </properties>
              <properties key="plistarrexcelincludeheaders">
                <value tag="plistarrexcelincludeheaders" value="off"/>
              </properties>
              <properties key="plistarrexcelseparateunits">
                <value tag="plistarrexcelseparateunits" value="off"/>
              </properties>
              <properties key="plistarr">
                <value tag="plistarr" valueArray="0"/>
              </properties>
              <properties key="plistarr_vector_method">
                <value tag="plistarr_vector_method" valueArray="1|0"/>
              </properties>
              <properties key="plistarr_vector_start">
                <value tag="plistarr_vector_start" valueArray="1|0"/>
              </properties>
              <properties key="plistarr_vector_stop">
                <value tag="plistarr_vector_stop" valueArray="1|0"/>
              </properties>
              <properties key="plistarr_vector_step">
                <value tag="plistarr_vector_step" valueArray="1|0"/>
              </properties>
              <properties key="plistarr_vector_numvalues">
                <value tag="plistarr_vector_numvalues" valueArray="1|0"/>
              </properties>
              <properties key="plistarr_vector_function">
                <value tag="plistarr_vector_function" valueArray="1|0"/>
              </properties>
              <properties key="punit">
                <value tag="punit" valueArray="1|0"/>
              </properties>
              <properties key="pcontinuationmode">
                <value tag="pcontinuationmode" value="last"/>
              </properties>
              <properties key="pcontinuation">
                <value tag="pcontinuation" value=""/>
              </properties>
              <properties key="showpreusesol">
                <value tag="showpreusesol" value="off"/>
              </properties>
              <properties key="preusesol">
                <value tag="preusesol" value="no"/>
              </properties>
              <properties key="useloadcase">
                <value tag="useloadcase" value="off"/>
              </properties>
              <properties key="loadcase">
                <value tag="loadcase" valueArray="1|0"/>
              </properties>
              <properties key="loadgroup">
                <value tag="loadgroup" valueArray="0"/>
              </properties>
              <properties key="loadgroupweight">
                <value tag="loadgroupweight" valueArray="0"/>
              </properties>
              <properties key="constraintgroup">
                <value tag="constraintgroup" valueArray="0"/>
              </properties>
              <properties key="adaption">
                <value tag="adaption" value="off"/>
              </properties>
              <properties key="adapgeom">
                <value tag="adapgeom" reference="//@geom/@geoms[key='geom1']/@value" referenceContainerList="//@geom"/>
              </properties>
              <properties key="optimization">
                <value tag="optimization" value="off"/>
              </properties>
              <properties key="keepnotsolstatic">
                <value tag="keepnotsolstatic" value="off"/>
              </properties>
              <feature xsi:type="com.comsol.mph-v15:StudyFeatureList" model="/"/>
              <mglevel model="/"/>
            </value>
          </features>
        </feature>
      </value>
    </objects>
  </study>
  <cpl entityName="List" entityComments="" entityAuthor="" entityCreationTime="1624017977762" model="/">
    <features key="maxop1">
      <value xsi:type="com.comsol.mph-v15:Cpl" tag="maxop1" entityName="Maximum 1" entityComments="" entityAuthor="" entityCreationTime="1624563229330" operationID="Maximum" type="Maximum">
        <selection entityName="Selection" entityComments="" entityAuthor="" entityCreationTime="1624563229330" selType="geomdim" geom="//@geom/@geoms[key='geom1']/@value" domains="6,1,2,4,5" dim="3" hDim="3"/>
        <properties key="opname">
          <value tag="opname" value="maxop1"/>
        </properties>
        <properties key="points">
          <value tag="points" value="node"/>
        </properties>
        <properties key="intorder">
          <value tag="intorder" value="4"/>
        </properties>
        <properties key="lagrange">
          <value tag="lagrange" value="2"/>
        </properties>
        <feature xsi:type="com.comsol.mph-v15:CplList" model="/"/>
      </value>
    </features>
    <features key="intop1">
      <value xsi:type="com.comsol.mph-v15:Cpl" tag="intop1" entityName="Integration 1" entityComments="" entityAuthor="" entityCreationTime="1624607120770" operationID="Integration" type="Integration">
        <selection entityName="Selection" entityComments="" entityAuthor="" entityCreationTime="1624607120770" selType="geomdim" geom="//@geom/@geoms[key='geom1']/@value" domains="72,2,39" dim="2" hDim="2"/>
        <properties key="opname">
          <value tag="opname" value="intop1"/>
        </properties>
        <properties key="method">
          <value tag="method" value="integration"/>
        </properties>
        <properties key="intorder">
          <value tag="intorder" value="4"/>
        </properties>
        <properties key="frame">
          <value tag="frame" value="spatial"/>
        </properties>
        <properties key="axisymactive">
          <value tag="axisymactive" value="off"/>
        </properties>
        <properties key="axisym">
          <value tag="axisym" value="off"/>
        </properties>
        <feature xsi:type="com.comsol.mph-v15:CplList" model="/"/>
      </value>
    </features>
  </cpl>
  <frame entityName="List" entityComments="" entityAuthor="" entityCreationTime="1624017977762" model="/">
    <frames key="material1">
      <value tag="material1" coord="3,'x','y','z'" geom="//@geom/@geoms[key='geom1']/@value"/>
    </frames>
  </frame>
  <weak entityName="List" entityComments="" entityAuthor="" entityCreationTime="1624018751134" model="/"/>
  <selection entityName="List" entityComments="" entityAuthor="" entityCreationTime="1624017978778" model="/"/>
  <view entityName="Views" entityComments="" entityAuthor="" entityCreationTime="1624017978212" model="/">
    <views key="view1">
      <value tag="view1" entityName="View 1" entityComments="" entityAuthor="" entityCreationTime="1624017978778" operationID="ModelView3D" geom="//@geom/@geoms[key='geom1']/@value" sdim="3" current="true" globalcurrent="true">
        <entityFlags>nodeactivate</entityFlags>
        <properties key="renderwireframe">
          <value tag="renderwireframe" value="off"/>
        </properties>
        <properties key="showlabels">
          <value tag="showlabels" value="off"/>
        </properties>
        <properties key="showDirections">
          <value tag="showDirections" value="off"/>
        </properties>
        <properties key="showgrid">
          <value tag="showgrid" value="on"/>
        </properties>
        <properties key="showaxisorientation">
          <value tag="showaxisorientation" value="on"/>
        </properties>
        <properties key="locked">
          <value tag="locked" value="off"/>
        </properties>
        <properties key="scenelight">
          <value tag="scenelight" value="on"/>
        </properties>
        <properties key="totlightintensity">
          <value tag="totlightintensity" value="1.0"/>
        </properties>
        <properties key="usediffuse">
          <value tag="usediffuse" value="on"/>
        </properties>
        <properties key="usespecular">
          <value tag="usespecular" value="on"/>
        </properties>
        <properties key="globalambient">
          <value tag="globalambient" value="on"/>
        </properties>
        <properties key="totambient">
          <value tag="totambient" value="0.3"/>
        </properties>
        <properties key="ambientcolor">
          <value tag="ambientcolor" value="white"/>
        </properties>
        <properties key="customambientcolor">
          <value tag="customambientcolor" valueArray="1|3,'1','1','1'"/>
        </properties>
        <properties key="customambientcolor_vector_method">
          <value tag="customambientcolor_vector_method" value="step"/>
        </properties>
        <properties key="customambientcolor_vector_start">
          <value tag="customambientcolor_vector_start" value=""/>
        </properties>
        <properties key="customambientcolor_vector_stop">
          <value tag="customambientcolor_vector_stop" value=""/>
        </properties>
        <properties key="customambientcolor_vector_step">
          <value tag="customambientcolor_vector_step" value=""/>
        </properties>
        <properties key="customambientcolor_vector_numvalues">
          <value tag="customambientcolor_vector_numvalues" value=""/>
        </properties>
        <properties key="customambientcolor_vector_function">
          <value tag="customambientcolor_vector_function" value="none"/>
        </properties>
        <properties key="transparency">
          <value tag="transparency" value="off"/>
        </properties>
        <properties key="alpha">
          <value tag="alpha" value="0.5"/>
        </properties>
        <properties key="drawhidestatus">
          <value tag="drawhidestatus" value="hide"/>
        </properties>
        <properties key="geomhidestatus">
          <value tag="geomhidestatus" value="hide"/>
        </properties>
        <properties key="isnew">
          <value tag="isnew" value="off"/>
        </properties>
        <properties key="postviewkey">
          <value tag="postviewkey" value=""/>
        </properties>
        <properties key="workplaneclip">
          <value tag="workplaneclip" value="off"/>
        </properties>
        <feature xsi:type="com.comsol.mph-v15:ViewFeatureList" model="/">
          <features key="lgt1">
            <value xsi:type="com.comsol.mph-v15:ViewFeature" tag="lgt1" storedParent="//@modelNode/@modelNodes[key='comp1']/@value" entityName="Directional Light 1" entityComments="" entityAuthor="" entityCreationTime="1624017978778" operationID="DirectionalLight">
              <properties key="lightdirection">
                <value tag="lightdirection" valueArray="1|3,'4','3.7','-5'"/>
              </properties>
              <properties key="intensity">
                <value tag="intensity" value="0.8"/>
              </properties>
              <properties key="specular">
                <value tag="specular" value="1.0"/>
              </properties>
              <properties key="color">
                <value tag="color" value="white"/>
              </properties>
              <properties key="customcolor">
                <value tag="customcolor" valueArray="1|3,'1','1','1'"/>
              </properties>
              <properties key="customcolor_vector_method">
                <value tag="customcolor_vector_method" value="step"/>
              </properties>
              <properties key="customcolor_vector_start">
                <value tag="customcolor_vector_start" value=""/>
              </properties>
              <properties key="customcolor_vector_stop">
                <value tag="customcolor_vector_stop" value=""/>
              </properties>
              <properties key="customcolor_vector_step">
                <value tag="customcolor_vector_step" value=""/>
              </properties>
              <properties key="customcolor_vector_numvalues">
                <value tag="customcolor_vector_numvalues" value=""/>
              </properties>
              <properties key="customcolor_vector_function">
                <value tag="customcolor_vector_function" value="none"/>
              </properties>
              <properties key="cameracoord">
                <value tag="cameracoord" value="on"/>
              </properties>
              <properties key="showmarker">
                <value tag="showmarker" value="on"/>
              </properties>
              <feature xsi:type="com.comsol.mph-v15:ViewFeatureList" entityComments="" entityAuthor="" model="/"/>
            </value>
          </features>
          <features key="lgt2">
            <value xsi:type="com.comsol.mph-v15:ViewFeature" tag="lgt2" storedParent="//@modelNode/@modelNodes[key='comp1']/@value" entityName="Directional Light 2" entityComments="" entityAuthor="" entityCreationTime="1624017978779" operationID="DirectionalLight">
              <properties key="lightdirection">
                <value tag="lightdirection" valueArray="1|3,'-4','-2','-1'"/>
              </properties>
              <properties key="intensity">
                <value tag="intensity" value="0.4"/>
              </properties>
              <properties key="specular">
                <value tag="specular" value="1.0"/>
              </properties>
              <properties key="color">
                <value tag="color" value="white"/>
              </properties>
              <properties key="customcolor">
                <value tag="customcolor" valueArray="1|3,'1','1','1'"/>
              </properties>
              <properties key="customcolor_vector_method">
                <value tag="customcolor_vector_method" value="step"/>
              </properties>
              <properties key="customcolor_vector_start">
                <value tag="customcolor_vector_start" value=""/>
              </properties>
              <properties key="customcolor_vector_stop">
                <value tag="customcolor_vector_stop" value=""/>
              </properties>
              <properties key="customcolor_vector_step">
                <value tag="customcolor_vector_step" value=""/>
              </properties>
              <properties key="customcolor_vector_numvalues">
                <value tag="customcolor_vector_numvalues" value=""/>
              </properties>
              <properties key="customcolor_vector_function">
                <value tag="customcolor_vector_function" value="none"/>
              </properties>
              <properties key="cameracoord">
                <value tag="cameracoord" value="on"/>
              </properties>
              <properties key="showmarker">
                <value tag="showmarker" value="on"/>
              </properties>
              <feature xsi:type="com.comsol.mph-v15:ViewFeatureList" entityComments="" entityAuthor="" model="/"/>
            </value>
          </features>
          <features key="lgt3">
            <value xsi:type="com.comsol.mph-v15:ViewFeature" tag="lgt3" storedParent="//@modelNode/@modelNodes[key='comp1']/@value" entityName="Directional Light 3" entityComments="" entityAuthor="" entityCreationTime="1624017978779" operationID="DirectionalLight">
              <properties key="lightdirection">
                <value tag="lightdirection" valueArray="1|3,'0.5','-5','4'"/>
              </properties>
              <properties key="intensity">
                <value tag="intensity" value="0.55"/>
              </properties>
              <properties key="specular">
                <value tag="specular" value="1.0"/>
              </properties>
              <properties key="color">
                <value tag="color" value="white"/>
              </properties>
              <properties key="customcolor">
                <value tag="customcolor" valueArray="1|3,'1','1','1'"/>
              </properties>
              <properties key="customcolor_vector_method">
                <value tag="customcolor_vector_method" value="step"/>
              </properties>
              <properties key="customcolor_vector_start">
                <value tag="customcolor_vector_start" value=""/>
              </properties>
              <properties key="customcolor_vector_stop">
                <value tag="customcolor_vector_stop" value=""/>
              </properties>
              <properties key="customcolor_vector_step">
                <value tag="customcolor_vector_step" value=""/>
              </properties>
              <properties key="customcolor_vector_numvalues">
                <value tag="customcolor_vector_numvalues" value=""/>
              </properties>
              <properties key="customcolor_vector_function">
                <value tag="customcolor_vector_function" value="none"/>
              </properties>
              <properties key="cameracoord">
                <value tag="cameracoord" value="on"/>
              </properties>
              <properties key="showmarker">
                <value tag="showmarker" value="on"/>
              </properties>
              <feature xsi:type="com.comsol.mph-v15:ViewFeatureList" entityComments="" entityAuthor="" model="/"/>
            </value>
          </features>
        </feature>
        <hideObjects entityName="List" entityComments="" entityAuthor="" entityCreationTime="1624017978780" model="/"/>
        <hideEntities entityName="List" entityComments="" entityAuthor="" entityCreationTime="1624017978780" model="/"/>
        <axis tag="axis" storedParent="//@modelNode/@modelNodes[key='comp1']/@value" entityName="Axis" entityComments="" entityAuthor="" entityCreationTime="1624017980793" operationID="Axis3D">
          <entityFlags>noremove</entityFlags>
          <entityFlags>nodeactivate</entityFlags>
          <properties key="xmin">
            <value tag="xmin" value="-1"/>
          </properties>
          <properties key="xmax">
            <value tag="xmax" value="1"/>
          </properties>
          <properties key="ymin">
            <value tag="ymin" value="-1"/>
          </properties>
          <properties key="ymax">
            <value tag="ymax" value="1"/>
          </properties>
          <properties key="zmin">
            <value tag="zmin" value="-1"/>
          </properties>
          <properties key="zmax">
            <value tag="zmax" value="1"/>
          </properties>
          <properties key="viewscaletype">
            <value tag="viewscaletype" value="none"/>
          </properties>
          <properties key="xscale">
            <value tag="xscale" value="1"/>
          </properties>
          <properties key="yscale">
            <value tag="yscale" value="1"/>
          </properties>
          <properties key="zscale">
            <value tag="zscale" value="1"/>
          </properties>
          <properties key="manualgrid">
            <value tag="manualgrid" value="off"/>
          </properties>
          <properties key="xspacing">
            <value tag="xspacing" value="1"/>
          </properties>
          <properties key="yspacing">
            <value tag="yspacing" value="1"/>
          </properties>
          <properties key="zspacing">
            <value tag="zspacing" value="1"/>
          </properties>
          <properties key="xextra">
            <value tag="xextra" value="" valueArray="1|0"/>
          </properties>
          <properties key="xextra_vector_method">
            <value tag="xextra_vector_method" value="step"/>
          </properties>
          <properties key="xextra_vector_start">
            <value tag="xextra_vector_start" value=""/>
          </properties>
          <properties key="xextra_vector_stop">
            <value tag="xextra_vector_stop" value=""/>
          </properties>
          <properties key="xextra_vector_step">
            <value tag="xextra_vector_step" value=""/>
          </properties>
          <properties key="xextra_vector_numvalues">
            <value tag="xextra_vector_numvalues" value=""/>
          </properties>
          <properties key="xextra_vector_function">
            <value tag="xextra_vector_function" value="none"/>
          </properties>
          <properties key="yextra">
            <value tag="yextra" value="" valueArray="1|0"/>
          </properties>
          <properties key="yextra_vector_method">
            <value tag="yextra_vector_method" value="step"/>
          </properties>
          <properties key="yextra_vector_start">
            <value tag="yextra_vector_start" value=""/>
          </properties>
          <properties key="yextra_vector_stop">
            <value tag="yextra_vector_stop" value=""/>
          </properties>
          <properties key="yextra_vector_step">
            <value tag="yextra_vector_step" value=""/>
          </properties>
          <properties key="yextra_vector_numvalues">
            <value tag="yextra_vector_numvalues" value=""/>
          </properties>
          <properties key="yextra_vector_function">
            <value tag="yextra_vector_function" value="none"/>
          </properties>
          <properties key="zextra">
            <value tag="zextra" value="" valueArray="1|0"/>
          </properties>
          <properties key="zextra_vector_method">
            <value tag="zextra_vector_method" value="step"/>
          </properties>
          <properties key="zextra_vector_start">
            <value tag="zextra_vector_start" value=""/>
          </properties>
          <properties key="zextra_vector_stop">
            <value tag="zextra_vector_stop" value=""/>
          </properties>
          <properties key="zextra_vector_step">
            <value tag="zextra_vector_step" value=""/>
          </properties>
          <properties key="zextra_vector_numvalues">
            <value tag="zextra_vector_numvalues" value=""/>
          </properties>
          <properties key="zextra_vector_function">
            <value tag="zextra_vector_function" value="none"/>
          </properties>
          <feature xsi:type="com.comsol.mph-v15:ViewFeatureList" entityComments="" entityAuthor="" model="/"/>
        </axis>
        <camera tag="cam" storedParent="//@modelNode/@modelNodes[key='comp1']/@value" entityName="Camera" entityComments="" entityAuthor="" entityCreationTime="1624017980340" operationID="Camera">
          <entityFlags>noremove</entityFlags>
          <entityFlags>nodeactivate</entityFlags>
          <properties key="projection">
            <value tag="projection" value="perspective"/>
          </properties>
          <properties key="orthoscale">
            <value tag="orthoscale" value="11.054290771484375"/>
          </properties>
          <properties key="zoomanglefull">
            <value tag="zoomanglefull" value="20.274728775024414"/>
          </properties>
          <properties key="viewscaletype">
            <value tag="viewscaletype" value="none"/>
          </properties>
          <properties key="xscale">
            <value tag="xscale" value="1"/>
          </properties>
          <properties key="yscale">
            <value tag="yscale" value="1"/>
          </properties>
          <properties key="zscale">
            <value tag="zscale" value="1"/>
          </properties>
          <properties key="position">
            <value tag="position" valueArray="1|3,'-14.468766212463379','-507.5644836425781','511.7093505859375'"/>
          </properties>
          <properties key="target">
            <value tag="target" valueArray="1|3,'-3.814697265625E-6','54.258026123046875','-2.03668212890625'"/>
          </properties>
          <properties key="up">
            <value tag="up" valueArray="1|3,'-0.005670581012964249','0.6748945116996765','0.7378916144371033'"/>
          </properties>
          <properties key="rotationpoint">
            <value tag="rotationpoint" valueArray="1|3,'0','54.25807571411133','-2.0369999408721924'"/>
          </properties>
          <properties key="viewoffset">
            <value tag="viewoffset" valueArray="1|2,'-0.008092089556157589','-0.01882886327803135'"/>
          </properties>
          <feature xsi:type="com.comsol.mph-v15:ViewFeatureList" entityComments="" entityAuthor="" model="/"/>
        </camera>
      </value>
    </views>
    <views key="view2">
      <value tag="view2" entityName="View 2" entityComments="" entityAuthor="" entityCreationTime="1624017994836" operationID="ModelView2D" geom="//@geom/@geoms[key='geom1']/@value/@feature/@features[key='wp1']/@value/@sequence2D" sdim="2" current="true">
        <entityFlags>nodeactivate</entityFlags>
        <properties key="showlabels">
          <value tag="showlabels" value="off"/>
        </properties>
        <properties key="showDirections">
          <value tag="showDirections" value="off"/>
        </properties>
        <properties key="locked">
          <value tag="locked" value="off"/>
        </properties>
        <properties key="drawhidestatus">
          <value tag="drawhidestatus" value="hide"/>
        </properties>
        <properties key="geomhidestatus">
          <value tag="geomhidestatus" value="hide"/>
        </properties>
        <properties key="isnew">
          <value tag="isnew" value="off"/>
        </properties>
        <properties key="postviewkey">
          <value tag="postviewkey" value=""/>
        </properties>
        <properties key="workplaneclip">
          <value tag="workplaneclip" value="off"/>
        </properties>
        <feature xsi:type="com.comsol.mph-v15:ViewFeatureList" model="/"/>
        <hideObjects entityName="List" entityComments="" entityAuthor="" entityCreationTime="1624017994837" model="/"/>
        <hideEntities entityName="List" entityComments="" entityAuthor="" entityCreationTime="1624017994837" model="/"/>
        <axis tag="axis" storedParent="//@modelNode/@modelNodes[key='comp1']/@value" entityName="Axis" entityComments="" entityAuthor="" entityCreationTime="1624017994841" operationID="Axis2D">
          <entityFlags>noremove</entityFlags>
          <entityFlags>nodeactivate</entityFlags>
          <properties key="xmin">
            <value tag="xmin" value="-46.14596176147461"/>
          </properties>
          <properties key="xmax">
            <value tag="xmax" value="99.07595825195312"/>
          </properties>
          <properties key="ymin">
            <value tag="ymin" value="-12.681007385253906"/>
          </properties>
          <properties key="ymax">
            <value tag="ymax" value="95.80101013183594"/>
          </properties>
          <properties key="xminhidden">
            <value tag="xminhidden" value="-46.14596176147461"/>
          </properties>
          <properties key="xmaxhidden">
            <value tag="xmaxhidden" value="99.07595825195312"/>
          </properties>
          <properties key="yminhidden">
            <value tag="yminhidden" value="-12.681007385253906"/>
          </properties>
          <properties key="ymaxhidden">
            <value tag="ymaxhidden" value="95.80101013183594"/>
          </properties>
          <properties key="viewscaletype">
            <value tag="viewscaletype" value="none"/>
          </properties>
          <properties key="xscale">
            <value tag="xscale" value="1"/>
          </properties>
          <properties key="yscale">
            <value tag="yscale" value="1"/>
          </properties>
          <properties key="abstractviewsetting">
            <value tag="abstractviewsetting" value="on"/>
          </properties>
          <properties key="abstractviewlratio">
            <value tag="abstractviewlratio" value="0.019962972030043602"/>
          </properties>
          <properties key="abstractviewrratio">
            <value tag="abstractviewrratio" value="0.530645489692688"/>
          </properties>
          <properties key="abstractviewbratio">
            <value tag="abstractviewbratio" value="-0.1395510882139206"/>
          </properties>
          <properties key="abstractviewtratio">
            <value tag="abstractviewtratio" value="0.05426441505551338"/>
          </properties>
          <properties key="abstractviewxscale">
            <value tag="abstractviewxscale" value="0.2482426017522812"/>
          </properties>
          <properties key="abstractviewyscale">
            <value tag="abstractviewyscale" value="0.2482426017522812"/>
          </properties>
          <properties key="manualgrid">
            <value tag="manualgrid" value="off"/>
          </properties>
          <properties key="xspacing">
            <value tag="xspacing" value="1"/>
          </properties>
          <properties key="yspacing">
            <value tag="yspacing" value="1"/>
          </properties>
          <properties key="xextra">
            <value tag="xextra" value="" valueArray="1|0"/>
          </properties>
          <properties key="xextra_vector_method">
            <value tag="xextra_vector_method" value="step"/>
          </properties>
          <properties key="xextra_vector_start">
            <value tag="xextra_vector_start" value=""/>
          </properties>
          <properties key="xextra_vector_stop">
            <value tag="xextra_vector_stop" value=""/>
          </properties>
          <properties key="xextra_vector_step">
            <value tag="xextra_vector_step" value=""/>
          </properties>
          <properties key="xextra_vector_numvalues">
            <value tag="xextra_vector_numvalues" value=""/>
          </properties>
          <properties key="xextra_vector_function">
            <value tag="xextra_vector_function" value="none"/>
          </properties>
          <properties key="yextra">
            <value tag="yextra" value="" valueArray="1|0"/>
          </properties>
          <properties key="yextra_vector_method">
            <value tag="yextra_vector_method" value="step"/>
          </properties>
          <properties key="yextra_vector_start">
            <value tag="yextra_vector_start" value=""/>
          </properties>
          <properties key="yextra_vector_stop">
            <value tag="yextra_vector_stop" value=""/>
          </properties>
          <properties key="yextra_vector_step">
            <value tag="yextra_vector_step" value=""/>
          </properties>
          <properties key="yextra_vector_numvalues">
            <value tag="yextra_vector_numvalues" value=""/>
          </properties>
          <properties key="yextra_vector_function">
            <value tag="yextra_vector_function" value="none"/>
          </properties>
          <feature xsi:type="com.comsol.mph-v15:ViewFeatureList" entityComments="" entityAuthor="" model="/"/>
        </axis>
        <camera tag="cam" storedParent="//@modelNode/@modelNodes[key='comp1']/@value" entityName="Camera" entityComments="" entityAuthor="" entityCreationTime="1624018000427" operationID="Camera">
          <entityFlags>noremove</entityFlags>
          <entityFlags>nodeactivate</entityFlags>
          <properties key="projection">
            <value tag="projection" value="perspective"/>
          </properties>
          <properties key="orthoscale">
            <value tag="orthoscale" value="1"/>
          </properties>
          <properties key="zoomanglefull">
            <value tag="zoomanglefull" value="0"/>
          </properties>
          <properties key="viewscaletype">
            <value tag="viewscaletype" value="none"/>
          </properties>
          <properties key="xscale">
            <value tag="xscale" value="1"/>
          </properties>
          <properties key="yscale">
            <value tag="yscale" value="1"/>
          </properties>
          <properties key="zscale">
            <value tag="zscale" value="1"/>
          </properties>
          <properties key="position">
            <value tag="position" valueArray="1|3,'-3','-4','3'"/>
          </properties>
          <properties key="target">
            <value tag="target" valueArray="1|3,'0','0','0'"/>
          </properties>
          <properties key="up">
            <value tag="up" valueArray="1|3,'0','0','1'"/>
          </properties>
          <properties key="rotationpoint">
            <value tag="rotationpoint" valueArray="1|3,'0','0','0'"/>
          </properties>
          <properties key="viewoffset">
            <value tag="viewoffset" valueArray="1|2,'0','0'"/>
          </properties>
          <feature xsi:type="com.comsol.mph-v15:ViewFeatureList" entityComments="" entityAuthor="" model="/"/>
        </camera>
      </value>
    </views>
    <views key="view3">
      <value tag="view3" entityName="View 2D 3" entityComments="" entityAuthor="" entityCreationTime="1624283515420" operationID="ResultView2D" sdim="2">
        <entityFlags>nodeactivate</entityFlags>
        <properties key="showlabels">
          <value tag="showlabels" value="off"/>
        </properties>
        <properties key="showDirections">
          <value tag="showDirections" value="off"/>
        </properties>
        <properties key="locked">
          <value tag="locked" value="off"/>
        </properties>
        <properties key="drawhidestatus">
          <value tag="drawhidestatus" value="hide"/>
        </properties>
        <properties key="geomhidestatus">
          <value tag="geomhidestatus" value="hide"/>
        </properties>
        <properties key="isnew">
          <value tag="isnew" value="off"/>
        </properties>
        <properties key="postviewkey">
          <value tag="postviewkey" value="cpl1_2"/>
        </properties>
        <properties key="workplaneclip">
          <value tag="workplaneclip" value="off"/>
        </properties>
        <feature xsi:type="com.comsol.mph-v15:ViewFeatureList" model="/"/>
        <hideObjects entityName="List" entityComments="" entityAuthor="" entityCreationTime="1624283515420" model="/"/>
        <hideEntities entityName="List" entityComments="" entityAuthor="" entityCreationTime="1624283515420" model="/"/>
        <axis tag="axis" entityName="Axis" entityComments="" entityAuthor="" entityCreationTime="1624283515420" operationID="Axis2D">
          <entityFlags>noremove</entityFlags>
          <entityFlags>nodeactivate</entityFlags>
          <properties key="xmin">
            <value tag="xmin" value="-87.43896484375"/>
          </properties>
          <properties key="xmax">
            <value tag="xmax" value="87.90481567382812"/>
          </properties>
          <properties key="ymin">
            <value tag="ymin" value="-78.69152069091797"/>
          </properties>
          <properties key="ymax">
            <value tag="ymax" value="2.295989990234375"/>
          </properties>
          <properties key="xminhidden">
            <value tag="xminhidden" value="-87.43896484375"/>
          </properties>
          <properties key="xmaxhidden">
            <value tag="xmaxhidden" value="87.90481567382812"/>
          </properties>
          <properties key="yminhidden">
            <value tag="yminhidden" value="-78.69152069091797"/>
          </properties>
          <properties key="ymaxhidden">
            <value tag="ymaxhidden" value="2.295989990234375"/>
          </properties>
          <properties key="viewscaletype">
            <value tag="viewscaletype" value="none"/>
          </properties>
          <properties key="xscale">
            <value tag="xscale" value="1"/>
          </properties>
          <properties key="yscale">
            <value tag="yscale" value="1"/>
          </properties>
          <properties key="abstractviewsetting">
            <value tag="abstractviewsetting" value="on"/>
          </properties>
          <properties key="abstractviewlratio">
            <value tag="abstractviewlratio" value="-0.01941785216331482"/>
          </properties>
          <properties key="abstractviewrratio">
            <value tag="abstractviewrratio" value="0.01941785216331482"/>
          </properties>
          <properties key="abstractviewbratio">
            <value tag="abstractviewbratio" value="-0.050000015646219254"/>
          </properties>
          <properties key="abstractviewtratio">
            <value tag="abstractviewtratio" value="0.050000015646219254"/>
          </properties>
          <properties key="abstractviewxscale">
            <value tag="abstractviewxscale" value="0.20297621190547943"/>
          </properties>
          <properties key="abstractviewyscale">
            <value tag="abstractviewyscale" value="0.20297621190547943"/>
          </properties>
          <properties key="manualgrid">
            <value tag="manualgrid" value="off"/>
          </properties>
          <properties key="xspacing">
            <value tag="xspacing" value="1"/>
          </properties>
          <properties key="yspacing">
            <value tag="yspacing" value="1"/>
          </properties>
          <properties key="xextra">
            <value tag="xextra" value="" valueArray="1|0"/>
          </properties>
          <properties key="xextra_vector_method">
            <value tag="xextra_vector_method" value="step"/>
          </properties>
          <properties key="xextra_vector_start">
            <value tag="xextra_vector_start" value=""/>
          </properties>
          <properties key="xextra_vector_stop">
            <value tag="xextra_vector_stop" value=""/>
          </properties>
          <properties key="xextra_vector_step">
            <value tag="xextra_vector_step" value=""/>
          </properties>
          <properties key="xextra_vector_numvalues">
            <value tag="xextra_vector_numvalues" value=""/>
          </properties>
          <properties key="xextra_vector_function">
            <value tag="xextra_vector_function" value="none"/>
          </properties>
          <properties key="yextra">
            <value tag="yextra" value="" valueArray="1|0"/>
          </properties>
          <properties key="yextra_vector_method">
            <value tag="yextra_vector_method" value="step"/>
          </properties>
          <properties key="yextra_vector_start">
            <value tag="yextra_vector_start" value=""/>
          </properties>
          <properties key="yextra_vector_stop">
            <value tag="yextra_vector_stop" value=""/>
          </properties>
          <properties key="yextra_vector_step">
            <value tag="yextra_vector_step" value=""/>
          </properties>
          <properties key="yextra_vector_numvalues">
            <value tag="yextra_vector_numvalues" value=""/>
          </properties>
          <properties key="yextra_vector_function">
            <value tag="yextra_vector_function" value="none"/>
          </properties>
          <feature xsi:type="com.comsol.mph-v15:ViewFeatureList" entityComments="" entityAuthor="" model="/"/>
        </axis>
        <camera tag="cam" entityName="Camera" entityComments="" entityAuthor="" entityCreationTime="1624608540874" operationID="Camera">
          <entityFlags>noremove</entityFlags>
          <entityFlags>nodeactivate</entityFlags>
          <properties key="projection">
            <value tag="projection" value="perspective"/>
          </properties>
          <properties key="orthoscale">
            <value tag="orthoscale" value="1"/>
          </properties>
          <properties key="zoomanglefull">
            <value tag="zoomanglefull" value="0"/>
          </properties>
          <properties key="viewscaletype">
            <value tag="viewscaletype" value="none"/>
          </properties>
          <properties key="xscale">
            <value tag="xscale" value="1"/>
          </properties>
          <properties key="yscale">
            <value tag="yscale" value="1"/>
          </properties>
          <properties key="zscale">
            <value tag="zscale" value="1"/>
          </properties>
          <properties key="position">
            <value tag="position" valueArray="1|3,'-3','-4','3'"/>
          </properties>
          <properties key="target">
            <value tag="target" valueArray="1|3,'0','0','0'"/>
          </properties>
          <properties key="up">
            <value tag="up" valueArray="1|3,'0','0','1'"/>
          </properties>
          <properties key="rotationpoint">
            <value tag="rotationpoint" valueArray="1|3,'0','0','0'"/>
          </properties>
          <properties key="viewoffset">
            <value tag="viewoffset" valueArray="1|2,'0','0'"/>
          </properties>
          <feature xsi:type="com.comsol.mph-v15:ViewFeatureList" entityComments="" entityAuthor="" model="/"/>
        </camera>
      </value>
    </views>
    <views key="view4">
      <value tag="view4" entityName="View 4" entityComments="" entityAuthor="" entityCreationTime="1624889055186" operationID="ModelView2D" geom="//@geom/@geoms[key='geom1']/@value/@feature/@features[key='wp2']/@value/@sequence2D" sdim="2" current="true">
        <entityFlags>nodeactivate</entityFlags>
        <properties key="showlabels">
          <value tag="showlabels" value="off"/>
        </properties>
        <properties key="showDirections">
          <value tag="showDirections" value="off"/>
        </properties>
        <properties key="locked">
          <value tag="locked" value="off"/>
        </properties>
        <properties key="drawhidestatus">
          <value tag="drawhidestatus" value="hide"/>
        </properties>
        <properties key="geomhidestatus">
          <value tag="geomhidestatus" value="hide"/>
        </properties>
        <properties key="isnew">
          <value tag="isnew" value="off"/>
        </properties>
        <properties key="postviewkey">
          <value tag="postviewkey" value=""/>
        </properties>
        <properties key="workplaneclip">
          <value tag="workplaneclip" value="off"/>
        </properties>
        <feature xsi:type="com.comsol.mph-v15:ViewFeatureList" model="/"/>
        <hideObjects entityName="List" entityComments="" entityAuthor="" entityCreationTime="1624889055191" model="/"/>
        <hideEntities entityName="List" entityComments="" entityAuthor="" entityCreationTime="1624889055191" model="/"/>
        <axis tag="axis" storedParent="//@modelNode/@modelNodes[key='comp1']/@value" entityName="Axis" entityComments="" entityAuthor="" entityCreationTime="1624889055194" operationID="Axis2D">
          <entityFlags>noremove</entityFlags>
          <entityFlags>nodeactivate</entityFlags>
          <properties key="xmin">
            <value tag="xmin" value="-87.87307739257812"/>
          </properties>
          <properties key="xmax">
            <value tag="xmax" value="89.99308776855469"/>
          </properties>
          <properties key="ymin">
            <value tag="ymin" value="-19.721431732177734"/>
          </properties>
          <properties key="ymax">
            <value tag="ymax" value="113.1461181640625"/>
          </properties>
          <properties key="xminhidden">
            <value tag="xminhidden" value="-87.87307739257812"/>
          </properties>
          <properties key="xmaxhidden">
            <value tag="xmaxhidden" value="89.99308776855469"/>
          </properties>
          <properties key="yminhidden">
            <value tag="yminhidden" value="-19.721431732177734"/>
          </properties>
          <properties key="ymaxhidden">
            <value tag="ymaxhidden" value="113.1461181640625"/>
          </properties>
          <properties key="viewscaletype">
            <value tag="viewscaletype" value="none"/>
          </properties>
          <properties key="xscale">
            <value tag="xscale" value="1"/>
          </properties>
          <properties key="yscale">
            <value tag="yscale" value="1"/>
          </properties>
          <properties key="abstractviewsetting">
            <value tag="abstractviewsetting" value="on"/>
          </properties>
          <properties key="abstractviewlratio">
            <value tag="abstractviewlratio" value="-1.0167473554611206"/>
          </properties>
          <properties key="abstractviewrratio">
            <value tag="abstractviewrratio" value="1.0705620050430298"/>
          </properties>
          <properties key="abstractviewbratio">
            <value tag="abstractviewbratio" value="-0.1817372888326645"/>
          </properties>
          <properties key="abstractviewtratio">
            <value tag="abstractviewtratio" value="0.042666152119636536"/>
          </properties>
          <properties key="abstractviewxscale">
            <value tag="abstractviewxscale" value="0.3040447235107422"/>
          </properties>
          <properties key="abstractviewyscale">
            <value tag="abstractviewyscale" value="0.3040447533130646"/>
          </properties>
          <properties key="manualgrid">
            <value tag="manualgrid" value="off"/>
          </properties>
          <properties key="xspacing">
            <value tag="xspacing" value="1"/>
          </properties>
          <properties key="yspacing">
            <value tag="yspacing" value="1"/>
          </properties>
          <properties key="xextra">
            <value tag="xextra" value="" valueArray="1|0"/>
          </properties>
          <properties key="xextra_vector_method">
            <value tag="xextra_vector_method" value="step"/>
          </properties>
          <properties key="xextra_vector_start">
            <value tag="xextra_vector_start" value=""/>
          </properties>
          <properties key="xextra_vector_stop">
            <value tag="xextra_vector_stop" value=""/>
          </properties>
          <properties key="xextra_vector_step">
            <value tag="xextra_vector_step" value=""/>
          </properties>
          <properties key="xextra_vector_numvalues">
            <value tag="xextra_vector_numvalues" value=""/>
          </properties>
          <properties key="xextra_vector_function">
            <value tag="xextra_vector_function" value="none"/>
          </properties>
          <properties key="yextra">
            <value tag="yextra" value="" valueArray="1|0"/>
          </properties>
          <properties key="yextra_vector_method">
            <value tag="yextra_vector_method" value="step"/>
          </properties>
          <properties key="yextra_vector_start">
            <value tag="yextra_vector_start" value=""/>
          </properties>
          <properties key="yextra_vector_stop">
            <value tag="yextra_vector_stop" value=""/>
          </properties>
          <properties key="yextra_vector_step">
            <value tag="yextra_vector_step" value=""/>
          </properties>
          <properties key="yextra_vector_numvalues">
            <value tag="yextra_vector_numvalues" value=""/>
          </properties>
          <properties key="yextra_vector_function">
            <value tag="yextra_vector_function" value="none"/>
          </properties>
          <feature xsi:type="com.comsol.mph-v15:ViewFeatureList" entityComments="" entityAuthor="" model="/"/>
        </axis>
        <camera tag="cam" storedParent="//@modelNode/@modelNodes[key='comp1']/@value" entityName="Camera" entityComments="" entityAuthor="" entityCreationTime="1624889058486" operationID="Camera">
          <entityFlags>noremove</entityFlags>
          <entityFlags>nodeactivate</entityFlags>
          <properties key="projection">
            <value tag="projection" value="perspective"/>
          </properties>
          <properties key="orthoscale">
            <value tag="orthoscale" value="1"/>
          </properties>
          <properties key="zoomanglefull">
            <value tag="zoomanglefull" value="0"/>
          </properties>
          <properties key="viewscaletype">
            <value tag="viewscaletype" value="none"/>
          </properties>
          <properties key="xscale">
            <value tag="xscale" value="1"/>
          </properties>
          <properties key="yscale">
            <value tag="yscale" value="1"/>
          </properties>
          <properties key="zscale">
            <value tag="zscale" value="1"/>
          </properties>
          <properties key="position">
            <value tag="position" valueArray="1|3,'-3','-4','3'"/>
          </properties>
          <properties key="target">
            <value tag="target" valueArray="1|3,'0','0','0'"/>
          </properties>
          <properties key="up">
            <value tag="up" valueArray="1|3,'0','0','1'"/>
          </properties>
          <properties key="rotationpoint">
            <value tag="rotationpoint" valueArray="1|3,'0','0','0'"/>
          </properties>
          <properties key="viewoffset">
            <value tag="viewoffset" valueArray="1|2,'0','0'"/>
          </properties>
          <feature xsi:type="com.comsol.mph-v15:ViewFeatureList" entityComments="" entityAuthor="" model="/"/>
        </camera>
      </value>
    </views>
    <views key="view5">
      <value tag="view5" entityName="View 5" entityComments="" entityAuthor="" entityCreationTime="1670575339196" operationID="ModelView2D" geom="//@geom/@geoms[key='geom1']/@value/@feature/@features[key='wp3']/@value/@sequence2D" sdim="2" current="true">
        <entityFlags>nodeactivate</entityFlags>
        <properties key="showlabels">
          <value tag="showlabels" value="off"/>
        </properties>
        <properties key="showDirections">
          <value tag="showDirections" value="off"/>
        </properties>
        <properties key="locked">
          <value tag="locked" value="off"/>
        </properties>
        <properties key="drawhidestatus">
          <value tag="drawhidestatus" value="hide"/>
        </properties>
        <properties key="geomhidestatus">
          <value tag="geomhidestatus" value="hide"/>
        </properties>
        <properties key="isnew">
          <value tag="isnew" value="off"/>
        </properties>
        <properties key="postviewkey">
          <value tag="postviewkey" value=""/>
        </properties>
        <properties key="workplaneclip">
          <value tag="workplaneclip" value="off"/>
        </properties>
        <feature xsi:type="com.comsol.mph-v15:ViewFeatureList" model="/"/>
        <hideObjects entityName="List" entityComments="" entityAuthor="" entityCreationTime="1670575339198" model="/"/>
        <hideEntities entityName="List" entityComments="" entityAuthor="" entityCreationTime="1670575339198" model="/"/>
        <axis tag="axis" storedParent="//@modelNode/@modelNodes[key='comp1']/@value" entityName="Axis" entityComments="" entityAuthor="" entityCreationTime="1670575339204" operationID="Axis2D">
          <entityFlags>noremove</entityFlags>
          <entityFlags>nodeactivate</entityFlags>
          <properties key="xmin">
            <value tag="xmin" value="-79.89718627929688"/>
          </properties>
          <properties key="xmax">
            <value tag="xmax" value="79.89718627929688"/>
          </properties>
          <properties key="ymin">
            <value tag="ymin" value="-5.425804138183594"/>
          </properties>
          <properties key="ymax">
            <value tag="ymax" value="113.94195556640625"/>
          </properties>
          <properties key="xminhidden">
            <value tag="xminhidden" value="-79.89718627929688"/>
          </properties>
          <properties key="xmaxhidden">
            <value tag="xmaxhidden" value="79.89718627929688"/>
          </properties>
          <properties key="yminhidden">
            <value tag="yminhidden" value="-5.425804138183594"/>
          </properties>
          <properties key="ymaxhidden">
            <value tag="ymaxhidden" value="113.94195556640625"/>
          </properties>
          <properties key="viewscaletype">
            <value tag="viewscaletype" value="none"/>
          </properties>
          <properties key="xscale">
            <value tag="xscale" value="1"/>
          </properties>
          <properties key="yscale">
            <value tag="yscale" value="1"/>
          </properties>
          <properties key="abstractviewsetting">
            <value tag="abstractviewsetting" value="on"/>
          </properties>
          <properties key="abstractviewlratio">
            <value tag="abstractviewlratio" value="-0.3311368227005005"/>
          </properties>
          <properties key="abstractviewrratio">
            <value tag="abstractviewrratio" value="0.3311368227005005"/>
          </properties>
          <properties key="abstractviewbratio">
            <value tag="abstractviewbratio" value="-0.059709515422582626"/>
          </properties>
          <properties key="abstractviewtratio">
            <value tag="abstractviewtratio" value="0.25390055775642395"/>
          </properties>
          <properties key="abstractviewxscale">
            <value tag="abstractviewxscale" value="0.27315276861190796"/>
          </properties>
          <properties key="abstractviewyscale">
            <value tag="abstractviewyscale" value="0.27315276861190796"/>
          </properties>
          <properties key="manualgrid">
            <value tag="manualgrid" value="off"/>
          </properties>
          <properties key="xspacing">
            <value tag="xspacing" value="1"/>
          </properties>
          <properties key="yspacing">
            <value tag="yspacing" value="1"/>
          </properties>
          <properties key="xextra">
            <value tag="xextra" value="" valueArray="1|0"/>
          </properties>
          <properties key="xextra_vector_method">
            <value tag="xextra_vector_method" value="step"/>
          </properties>
          <properties key="xextra_vector_start">
            <value tag="xextra_vector_start" value=""/>
          </properties>
          <properties key="xextra_vector_stop">
            <value tag="xextra_vector_stop" value=""/>
          </properties>
          <properties key="xextra_vector_step">
            <value tag="xextra_vector_step" value=""/>
          </properties>
          <properties key="xextra_vector_numvalues">
            <value tag="xextra_vector_numvalues" value=""/>
          </properties>
          <properties key="xextra_vector_function">
            <value tag="xextra_vector_function" value="none"/>
          </properties>
          <properties key="yextra">
            <value tag="yextra" value="" valueArray="1|0"/>
          </properties>
          <properties key="yextra_vector_method">
            <value tag="yextra_vector_method" value="step"/>
          </properties>
          <properties key="yextra_vector_start">
            <value tag="yextra_vector_start" value=""/>
          </properties>
          <properties key="yextra_vector_stop">
            <value tag="yextra_vector_stop" value=""/>
          </properties>
          <properties key="yextra_vector_step">
            <value tag="yextra_vector_step" value=""/>
          </properties>
          <properties key="yextra_vector_numvalues">
            <value tag="yextra_vector_numvalues" value=""/>
          </properties>
          <properties key="yextra_vector_function">
            <value tag="yextra_vector_function" value="none"/>
          </properties>
          <feature xsi:type="com.comsol.mph-v15:ViewFeatureList" entityComments="" entityAuthor="" model="/"/>
        </axis>
        <camera tag="cam" storedParent="//@modelNode/@modelNodes[key='comp1']/@value" entityName="Camera" entityComments="" entityAuthor="" entityCreationTime="1670575348574" operationID="Camera">
          <entityFlags>noremove</entityFlags>
          <entityFlags>nodeactivate</entityFlags>
          <properties key="projection">
            <value tag="projection" value="perspective"/>
          </properties>
          <properties key="orthoscale">
            <value tag="orthoscale" value="1"/>
          </properties>
          <properties key="zoomanglefull">
            <value tag="zoomanglefull" value="0"/>
          </properties>
          <properties key="viewscaletype">
            <value tag="viewscaletype" value="none"/>
          </properties>
          <properties key="xscale">
            <value tag="xscale" value="1"/>
          </properties>
          <properties key="yscale">
            <value tag="yscale" value="1"/>
          </properties>
          <properties key="zscale">
            <value tag="zscale" value="1"/>
          </properties>
          <properties key="position">
            <value tag="position" valueArray="1|3,'-3','-4','3'"/>
          </properties>
          <properties key="target">
            <value tag="target" valueArray="1|3,'0','0','0'"/>
          </properties>
          <properties key="up">
            <value tag="up" valueArray="1|3,'0','0','1'"/>
          </properties>
          <properties key="rotationpoint">
            <value tag="rotationpoint" valueArray="1|3,'0','0','0'"/>
          </properties>
          <properties key="viewoffset">
            <value tag="viewoffset" valueArray="1|2,'0','0'"/>
          </properties>
          <feature xsi:type="com.comsol.mph-v15:ViewFeatureList" entityComments="" entityAuthor="" model="/"/>
        </camera>
      </value>
    </views>
    <views key="view6">
      <value tag="view6" entityName="View 2D 6" entityComments="" entityAuthor="" entityCreationTime="1670592639111" operationID="ResultView2D" sdim="2">
        <entityFlags>nodeactivate</entityFlags>
        <properties key="showlabels">
          <value tag="showlabels" value="off"/>
        </properties>
        <properties key="showDirections">
          <value tag="showDirections" value="off"/>
        </properties>
        <properties key="locked">
          <value tag="locked" value="off"/>
        </properties>
        <properties key="drawhidestatus">
          <value tag="drawhidestatus" value="hide"/>
        </properties>
        <properties key="geomhidestatus">
          <value tag="geomhidestatus" value="hide"/>
        </properties>
        <properties key="isnew">
          <value tag="isnew" value="on"/>
        </properties>
        <properties key="postviewkey">
          <value tag="postviewkey" value="plotgroup_pg7_2"/>
        </properties>
        <properties key="workplaneclip">
          <value tag="workplaneclip" value="off"/>
        </properties>
        <feature xsi:type="com.comsol.mph-v15:ViewFeatureList" model="/"/>
        <hideObjects entityName="List" entityComments="" entityAuthor="" entityCreationTime="1670592639112" model="/"/>
        <hideEntities entityName="List" entityComments="" entityAuthor="" entityCreationTime="1670592639112" model="/"/>
        <axis tag="axis" entityName="Axis" entityComments="" entityAuthor="" entityCreationTime="1670592639118" operationID="Axis2D">
          <entityFlags>noremove</entityFlags>
          <entityFlags>nodeactivate</entityFlags>
          <properties key="xmin">
            <value tag="xmin" value="-1.3019801378250122"/>
          </properties>
          <properties key="xmax">
            <value tag="xmax" value="1.3019801378250122"/>
          </properties>
          <properties key="ymin">
            <value tag="ymin" value="-1"/>
          </properties>
          <properties key="ymax">
            <value tag="ymax" value="1"/>
          </properties>
          <properties key="xminhidden">
            <value tag="xminhidden" value="-1.3019801378250122"/>
          </properties>
          <properties key="xmaxhidden">
            <value tag="xmaxhidden" value="1.3019801378250122"/>
          </properties>
          <properties key="yminhidden">
            <value tag="yminhidden" value="-1"/>
          </properties>
          <properties key="ymaxhidden">
            <value tag="ymaxhidden" value="1"/>
          </properties>
          <properties key="viewscaletype">
            <value tag="viewscaletype" value="none"/>
          </properties>
          <properties key="xscale">
            <value tag="xscale" value="1"/>
          </properties>
          <properties key="yscale">
            <value tag="yscale" value="1"/>
          </properties>
          <properties key="abstractviewsetting">
            <value tag="abstractviewsetting" value="on"/>
          </properties>
          <properties key="abstractviewlratio">
            <value tag="abstractviewlratio" value="-0.05"/>
          </properties>
          <properties key="abstractviewrratio">
            <value tag="abstractviewrratio" value="0.05"/>
          </properties>
          <properties key="abstractviewbratio">
            <value tag="abstractviewbratio" value="-0.05"/>
          </properties>
          <properties key="abstractviewtratio">
            <value tag="abstractviewtratio" value="0.05"/>
          </properties>
          <properties key="abstractviewxscale">
            <value tag="abstractviewxscale" value="0"/>
          </properties>
          <properties key="abstractviewyscale">
            <value tag="abstractviewyscale" value="0"/>
          </properties>
          <properties key="manualgrid">
            <value tag="manualgrid" value="off"/>
          </properties>
          <properties key="xspacing">
            <value tag="xspacing" value="1"/>
          </properties>
          <properties key="yspacing">
            <value tag="yspacing" value="1"/>
          </properties>
          <properties key="xextra">
            <value tag="xextra" value="" valueArray="1|0"/>
          </properties>
          <properties key="xextra_vector_method">
            <value tag="xextra_vector_method" value="step"/>
          </properties>
          <properties key="xextra_vector_start">
            <value tag="xextra_vector_start" value=""/>
          </properties>
          <properties key="xextra_vector_stop">
            <value tag="xextra_vector_stop" value=""/>
          </properties>
          <properties key="xextra_vector_step">
            <value tag="xextra_vector_step" value=""/>
          </properties>
          <properties key="xextra_vector_numvalues">
            <value tag="xextra_vector_numvalues" value=""/>
          </properties>
          <properties key="xextra_vector_function">
            <value tag="xextra_vector_function" value="none"/>
          </properties>
          <properties key="yextra">
            <value tag="yextra" value="" valueArray="1|0"/>
          </properties>
          <properties key="yextra_vector_method">
            <value tag="yextra_vector_method" value="step"/>
          </properties>
          <properties key="yextra_vector_start">
            <value tag="yextra_vector_start" value=""/>
          </properties>
          <properties key="yextra_vector_stop">
            <value tag="yextra_vector_stop" value=""/>
          </properties>
          <properties key="yextra_vector_step">
            <value tag="yextra_vector_step" value=""/>
          </properties>
          <properties key="yextra_vector_numvalues">
            <value tag="yextra_vector_numvalues" value=""/>
          </properties>
          <properties key="yextra_vector_function">
            <value tag="yextra_vector_function" value="none"/>
          </properties>
          <feature xsi:type="com.comsol.mph-v15:ViewFeatureList" entityComments="" entityAuthor="" model="/"/>
        </axis>
        <camera tag="cam" entityName="Camera" entityComments="" entityAuthor="" entityCreationTime="1670592639135" operationID="Camera">
          <entityFlags>noremove</entityFlags>
          <entityFlags>nodeactivate</entityFlags>
          <properties key="projection">
            <value tag="projection" value="perspective"/>
          </properties>
          <properties key="orthoscale">
            <value tag="orthoscale" value="1"/>
          </properties>
          <properties key="zoomanglefull">
            <value tag="zoomanglefull" value="0"/>
          </properties>
          <properties key="viewscaletype">
            <value tag="viewscaletype" value="none"/>
          </properties>
          <properties key="xscale">
            <value tag="xscale" value="1"/>
          </properties>
          <properties key="yscale">
            <value tag="yscale" value="1"/>
          </properties>
          <properties key="zscale">
            <value tag="zscale" value="1"/>
          </properties>
          <properties key="position">
            <value tag="position" valueArray="1|3,'-3','-4','3'"/>
          </properties>
          <properties key="target">
            <value tag="target" valueArray="1|3,'0','0','0'"/>
          </properties>
          <properties key="up">
            <value tag="up" valueArray="1|3,'0','0','1'"/>
          </properties>
          <properties key="rotationpoint">
            <value tag="rotationpoint" valueArray="1|3,'0','0','0'"/>
          </properties>
          <properties key="viewoffset">
            <value tag="viewoffset" valueArray="1|2,'0','0'"/>
          </properties>
          <feature xsi:type="com.comsol.mph-v15:ViewFeatureList" entityComments="" entityAuthor="" model="/"/>
        </camera>
      </value>
    </views>
  </view>
  <field entityName="List" entityComments="" entityAuthor="" entityCreationTime="1624017978774" model="/"/>
  <constr entityName="List" entityComments="" entityAuthor="" entityCreationTime="1624018751137" model="/"/>
  <expr entityName="Variables" entityComments="" entityAuthor="" entityCreationTime="1624017977762" model="/">
    <objects key="var1">
      <value tag="var1" storedParent="//@modelNode/@modelNodes[key='comp1']/@value" entityName="Variables 1" entityComments="" entityAuthor="" entityCreationTime="1624563198029">
        <selection xsi:type="com.comsol.mph-v15:XDLocalSelection" entityName="Selection" entityComments="" entityAuthor="" entityCreationTime="1624563198029" selType="global"/>
        <expressions key="P">
          <value tag="P" expression="intop1(ec.normJ)*Vin"/>
        </expressions>
        <expressions key="TSiveryhotex">
          <value tag="TSiveryhotex" expression="273.15-31.4[K]"/>
        </expressions>
        <expressions key="TSihotex">
          <value tag="TSihotex" expression="273.15-44[K]"/>
        </expressions>
        <expressions key="TSicoldex">
          <value tag="TSicoldex" expression="273.15-59.5[K]"/>
        </expressions>
        <expressions key="TSiverycoldex">
          <value tag="TSiverycoldex" expression="273.15-68[K]"/>
        </expressions>
        <expressions key="TBN1hotex">
          <value tag="TBN1hotex" expression="273.15-46.9[K]"/>
        </expressions>
        <expressions key="TBN2ex">
          <value tag="TBN2ex" expression="273.15-47.8[K]"/>
        </expressions>
        <expressions key="TBN3ex">
          <value tag="TBN3ex" expression="273.15-49.2[K]"/>
        </expressions>
        <expressions key="TBN4ex">
          <value tag="TBN4ex" expression="273.15-49.1[K]"/>
        </expressions>
        <expressions key="TBN5ex">
          <value tag="TBN5ex" expression="273.15-49[K]"/>
        </expressions>
        <expressions key="TBN6ex">
          <value tag="TBN6ex" expression="273.15-51.6[K]"/>
        </expressions>
        <expressions key="TBN7ex">
          <value tag="TBN7ex" expression="273.15-55.7[K]"/>
        </expressions>
        <expressions key="TBN8coldex">
          <value tag="TBN8coldex" expression="273.15-57.6[K]"/>
        </expressions>
        <expressions key="TBN9ex">
          <value tag="TBN9ex" expression="273.15-58.7[K]"/>
        </expressions>
        <expressions key="k_Si">
          <value tag="k_Si" expression="kSi_funct(T)*kSi_base/270 [W/m/K]"/>
        </expressions>
        <expressions key="sigma_Si">
          <value tag="sigma_Si" expression="sigma_Si_base*ec_Si(T)/25000[S/m]"/>
        </expressions>
        <expressions key="k_hBNT">
          <value tag="k_hBNT" expression="k_BN_funct_theory(T)*kxx_hBN/1000 [W/m/K]"/>
        </expressions>
        <expressions key="dev_allSi">
          <value tag="dev_allSi" expression="((TSiveryhot-TSiveryhotex)^2)+((TSiverycold-TSiverycoldex)^2)+((TSihot-TSihotex)^2)+((TSicold-TSicoldex)^2)"/>
        </expressions>
        <expressions key="dev_allSi_hBN_12points">
          <value tag="dev_allSi_hBN_12points" expression="((TSiveryhot-TSiveryhotex)^2)+((TSiverycold-TSiverycoldex)^2)+((TSihot-TSihotex)^2)+((TSicold-TSicoldex)^2)+((TBN1hot-TBN1hotex)^2)+((TBN3-TBN3ex)^2)+((TBN4-TBN4ex)^2)+((TBN5-TBN5ex)^2)+((TBN6-TBN6ex)^2)+((TBN7-TBN7ex)^2)+((TBN8cold-TBN8coldex)^2)"/>
        </expressions>
        <expressions key="dev_allSi_hBN_6points">
          <value tag="dev_allSi_hBN_6points" expression="((TSiveryhot-TSiveryhotex)^2)+((TSiverycold-TSiverycoldex)^2)+((TSihot-TSihotex)^2)+((TSicold-TSicoldex)^2)+((TBN1hot-TBN1hotex)^2)+((TBN8cold-TBN8coldex)^2)"/>
        </expressions>
      </value>
    </objects>
    <objects key="var2">
      <value tag="var2" entityName="Variables 2" entityComments="" entityAuthor="" entityCreationTime="1669910757753">
        <selection xsi:type="com.comsol.mph-v15:XDLocalSelection" entityName="Selection" entityComments="" entityAuthor="" entityCreationTime="1669910757753" selType="global"/>
      </value>
    </objects>
  </expr>
  <func entityName="Functions" entityComments="" entityAuthor="" entityCreationTime="1624017977762" model="/">
    <features key="int1">
      <value xsi:type="com.comsol.mph-v15:FunctionFeature" tag="int1" entityName="Interpolation 1" entityComments="" entityAuthor="" entityCreationTime="1673885704265" operationID="Interpolation">
        <properties key="sourcetype">
          <value tag="sourcetype" value="user"/>
        </properties>
        <properties key="modelres">
          <value tag="modelres" value=""/>
        </properties>
        <properties key="importedname">
          <value tag="importedname" value=""/>
        </properties>
        <properties key="importedstruct">
          <value tag="importedstruct" value=""/>
        </properties>
        <properties key="importeddim">
          <value tag="importeddim" value=""/>
        </properties>
        <properties key="exportfilename">
          <value tag="exportfilename"/>
        </properties>
        <properties key="isexporting">
          <value tag="isexporting" value="off"/>
        </properties>
        <properties key="funcs">
          <value tag="funcs" valueArray="1|2,'int1','1'"/>
        </properties>
        <properties key="source">
          <value tag="source" value="table"/>
        </properties>
        <properties key="filename">
          <value tag="filename" value="C:\Users\cleophanie.brochard\Desktop\DataGru.txt"/>
        </properties>
        <properties key="isexcel">
          <value tag="isexcel" value="off"/>
        </properties>
        <properties key="sheet">
          <value tag="sheet" value=""/>
        </properties>
        <properties key="range">
          <value tag="range" value=""/>
        </properties>
        <properties key="interpres">
          <value tag="interpres" value=""/>
        </properties>
        <properties key="nargs">
          <value tag="nargs" value="1"/>
        </properties>
        <properties key="struct">
          <value tag="struct" value="spreadsheet"/>
        </properties>
        <properties key="funcname">
          <value tag="funcname" value="kSi_funct"/>
        </properties>
        <properties key="tableexcelfilename">
          <value tag="tableexcelfilename" value=""/>
        </properties>
        <properties key="tableexcelsheet">
          <value tag="tableexcelsheet" value=""/>
        </properties>
        <properties key="tableexcelrange">
          <value tag="tableexcelrange" value=""/>
        </properties>
        <properties key="tableexceloverwrite">
          <value tag="tableexceloverwrite" value="on"/>
        </properties>
        <properties key="tableexcelincludeheaders">
          <value tag="tableexcelincludeheaders" value="off"/>
        </properties>
        <properties key="tableexcelseparateunits">
          <value tag="tableexcelseparateunits" value="off"/>
        </properties>
        <properties key="table">
          <value tag="table" valueArray="26|2,'50','2600'|2,'60','2100'|2,'70','1700'|2,'80','1390'|2,'90','1140'|2,'100','950'|2,'125','600'|2,'150','420'|2,'175','325'|2,'200','266'|2,'250','195'|2,'300','156'|2,'400','105'|2,'500','80'|2,'600','64'|2,'700','52'|2,'800','43'|2,'900','36'|2,'1000','31'|2,'1100','28'|2,'1200','26'|2,'1300','25'|2,'1400','24'|2,'1500','23'|2,'1600','22'|2,'1681','21'"/>
        </properties>
        <properties key="defineinv">
          <value tag="defineinv" value="off"/>
        </properties>
        <properties key="funcinvname">
          <value tag="funcinvname" value="int1_inv"/>
        </properties>
        <properties key="hideFrameSettings">
          <value tag="hideFrameSettings" value="on"/>
        </properties>
        <properties key="defvars">
          <value tag="defvars" value="off"/>
        </properties>
        <properties key="frame">
          <value tag="frame" value="spatial"/>
        </properties>
        <properties key="relaxnamecheck">
          <value tag="relaxnamecheck" value="off"/>
        </properties>
        <properties key="interp">
          <value tag="interp" value="linear"/>
        </properties>
        <properties key="extrap">
          <value tag="extrap" value="const"/>
        </properties>
        <properties key="extrapvalue">
          <value tag="extrapvalue" value="0"/>
        </properties>
        <properties key="argunit">
          <value tag="argunit" value="K"/>
        </properties>
        <properties key="fununit">
          <value tag="fununit" value="W/m/K"/>
        </properties>
        <properties key="plotinv">
          <value tag="plotinv" value="off"/>
        </properties>
        <feature xsi:type="com.comsol.mph-v15:FunctionFeatureList" model="/"/>
      </value>
    </features>
    <features key="an1">
      <value xsi:type="com.comsol.mph-v15:FunctionFeature" tag="an1" entityName="electrical conductivity" entityComments="" entityAuthor="" entityCreationTime="1673948112397" operationID="Analytic">
        <properties key="relaxnamecheck">
          <value tag="relaxnamecheck" value="off"/>
        </properties>
        <properties key="funcname">
          <value tag="funcname" value="ec_Si"/>
        </properties>
        <properties key="expr">
          <value tag="expr" value="(5*10^(-11)*T^2-10^(-8)*T+4/10^5)^(-1)"/>
        </properties>
        <properties key="args">
          <value tag="args" valueArray="1|1,'T'"/>
        </properties>
        <properties key="dermethod">
          <value tag="dermethod" value="automatic"/>
        </properties>
        <properties key="argders">
          <value tag="argders" valueArray="0"/>
        </properties>
        <properties key="periodic">
          <value tag="periodic" value="off"/>
        </properties>
        <properties key="periodiclower">
          <value tag="periodiclower" value="0"/>
        </properties>
        <properties key="periodicupper">
          <value tag="periodicupper" value="1"/>
        </properties>
        <properties key="argunit">
          <value tag="argunit" value="K"/>
        </properties>
        <properties key="fununit">
          <value tag="fununit" value="S/m"/>
        </properties>
        <properties key="complex">
          <value tag="complex" value="off"/>
        </properties>
        <properties key="plotargs">
          <value tag="plotargs" valueArray="1|3,'T','0','1000'"/>
        </properties>
        <feature xsi:type="com.comsol.mph-v15:FunctionFeatureList" model="/"/>
      </value>
    </features>
    <features key="int2">
      <value xsi:type="com.comsol.mph-v15:FunctionFeature" tag="int2" entityName="Interpolation 2" entityComments="" entityAuthor="" entityCreationTime="1697448892877" operationID="Interpolation">
        <properties key="sourcetype">
          <value tag="sourcetype" value="user"/>
        </properties>
        <properties key="modelres">
          <value tag="modelres" value=""/>
        </properties>
        <properties key="importedname">
          <value tag="importedname" value=""/>
        </properties>
        <properties key="importedstruct">
          <value tag="importedstruct" value=""/>
        </properties>
        <properties key="importeddim">
          <value tag="importeddim" value=""/>
        </properties>
        <properties key="exportfilename">
          <value tag="exportfilename"/>
        </properties>
        <properties key="isexporting">
          <value tag="isexporting" value="off"/>
        </properties>
        <properties key="funcs">
          <value tag="funcs" valueArray="1|2,'int2','1'"/>
        </properties>
        <properties key="source">
          <value tag="source" value="table"/>
        </properties>
        <properties key="filename">
          <value tag="filename" value=""/>
        </properties>
        <properties key="isexcel">
          <value tag="isexcel" value="off"/>
        </properties>
        <properties key="sheet">
          <value tag="sheet" value=""/>
        </properties>
        <properties key="range">
          <value tag="range" value=""/>
        </properties>
        <properties key="interpres">
          <value tag="interpres" value=""/>
        </properties>
        <properties key="nargs">
          <value tag="nargs" value="1"/>
        </properties>
        <properties key="struct">
          <value tag="struct" value="spreadsheet"/>
        </properties>
        <properties key="funcname">
          <value tag="funcname" value="k_BN_funct_theory"/>
        </properties>
        <properties key="tableexcelfilename">
          <value tag="tableexcelfilename" value=""/>
        </properties>
        <properties key="tableexcelsheet">
          <value tag="tableexcelsheet" value=""/>
        </properties>
        <properties key="tableexcelrange">
          <value tag="tableexcelrange" value=""/>
        </properties>
        <properties key="tableexceloverwrite">
          <value tag="tableexceloverwrite" value="on"/>
        </properties>
        <properties key="tableexcelincludeheaders">
          <value tag="tableexcelincludeheaders" value="off"/>
        </properties>
        <properties key="tableexcelseparateunits">
          <value tag="tableexcelseparateunits" value="off"/>
        </properties>
        <properties key="table">
          <value tag="table" valueArray="11|2,'100','2798.81084'|2,'125','1827.82516'|2,'150','1365.90721'|2,'175','1105.55728'|2,'200','939.34853'|2,'225','822.54977'|2,'250','734.31804'|2,'275','664.16416'|2,'300','606.42856'|2,'325','557.81562'|2,'350','516.24186'"/>
        </properties>
        <properties key="defineinv">
          <value tag="defineinv" value="off"/>
        </properties>
        <properties key="funcinvname">
          <value tag="funcinvname" value="int2_inv"/>
        </properties>
        <properties key="hideFrameSettings">
          <value tag="hideFrameSettings" value="on"/>
        </properties>
        <properties key="defvars">
          <value tag="defvars" value="off"/>
        </properties>
        <properties key="frame">
          <value tag="frame" value="spatial"/>
        </properties>
        <properties key="relaxnamecheck">
          <value tag="relaxnamecheck" value="off"/>
        </properties>
        <properties key="interp">
          <value tag="interp" value="piecewisecubic"/>
        </properties>
        <properties key="extrap">
          <value tag="extrap" value="interior"/>
        </properties>
        <properties key="extrapvalue">
          <value tag="extrapvalue" value="0"/>
        </properties>
        <properties key="argunit">
          <value tag="argunit" value="K"/>
        </properties>
        <properties key="fununit">
          <value tag="fununit" value="W/m/K"/>
        </properties>
        <properties key="plotinv">
          <value tag="plotinv" value="off"/>
        </properties>
        <feature xsi:type="com.comsol.mph-v15:FunctionFeatureList" model="/"/>
      </value>
    </features>
    <features key="pw1">
      <value xsi:type="com.comsol.mph-v15:FunctionFeature" tag="pw1" entityName="Piecewise 1" entityComments="" entityAuthor="" entityCreationTime="1698327108128" operationID="Piecewise">
        <properties key="relaxnamecheck">
          <value tag="relaxnamecheck" value="off"/>
        </properties>
        <properties key="funcname">
          <value tag="funcname" value="temperaturedeWSe2"/>
        </properties>
        <properties key="arg">
          <value tag="arg" value="x"/>
        </properties>
        <properties key="extrap">
          <value tag="extrap" value="none"/>
        </properties>
        <properties key="extrapvalue">
          <value tag="extrapvalue" value="0"/>
        </properties>
        <properties key="smooth">
          <value tag="smooth" value="none"/>
        </properties>
        <properties key="zonelengthtype">
          <value tag="zonelengthtype" value="relative"/>
        </properties>
        <properties key="smoothzone">
          <value tag="smoothzone" value="0.1"/>
        </properties>
        <properties key="showbox">
          <value tag="showbox" value="off"/>
        </properties>
        <properties key="smoothends">
          <value tag="smoothends" value="off"/>
        </properties>
        <properties key="piecesexcelfilename">
          <value tag="piecesexcelfilename" value=""/>
        </properties>
        <properties key="piecesexcelsheet">
          <value tag="piecesexcelsheet" value=""/>
        </properties>
        <properties key="piecesexcelrange">
          <value tag="piecesexcelrange" value=""/>
        </properties>
        <properties key="piecesexceloverwrite">
          <value tag="piecesexceloverwrite" value="on"/>
        </properties>
        <properties key="piecesexcelincludeheaders">
          <value tag="piecesexcelincludeheaders" value="off"/>
        </properties>
        <properties key="piecesexcelseparateunits">
          <value tag="piecesexcelseparateunits" value="off"/>
        </properties>
        <properties key="pieces">
          <value tag="pieces" valueArray="7|3,'-11.9265','-5.87337','-51.11558'|3,'-5.87337','-3.85568','-48.11839'|3,'-3.85568','-1.83799','-44.02797'|3,'-1.83799','0.17971','-41.40779'|3,'0.17971','2.1974','-41.50203'|3,'2.1974','6.23279','-41.65283'|3,'6.23279','8.5','-39.33427'"/>
        </properties>
        <properties key="argunit">
          <value tag="argunit" value="µm"/>
        </properties>
        <properties key="fununit">
          <value tag="fununit" value="degC"/>
        </properties>
        <feature xsi:type="com.comsol.mph-v15:FunctionFeatureList" model="/"/>
      </value>
    </features>
    <features key="pw2">
      <value xsi:type="com.comsol.mph-v15:FunctionFeature" tag="pw2" entityName="Piecewise 2" entityComments="" entityAuthor="" entityCreationTime="1698328608525" operationID="Piecewise">
        <properties key="relaxnamecheck">
          <value tag="relaxnamecheck" value="off"/>
        </properties>
        <properties key="funcname">
          <value tag="funcname" value="temperatureSi"/>
        </properties>
        <properties key="arg">
          <value tag="arg" value="x"/>
        </properties>
        <properties key="extrap">
          <value tag="extrap" value="none"/>
        </properties>
        <properties key="extrapvalue">
          <value tag="extrapvalue" value="0"/>
        </properties>
        <properties key="smooth">
          <value tag="smooth" value="none"/>
        </properties>
        <properties key="zonelengthtype">
          <value tag="zonelengthtype" value="relative"/>
        </properties>
        <properties key="smoothzone">
          <value tag="smoothzone" value="0.1"/>
        </properties>
        <properties key="showbox">
          <value tag="showbox" value="off"/>
        </properties>
        <properties key="smoothends">
          <value tag="smoothends" value="off"/>
        </properties>
        <properties key="piecesexcelfilename">
          <value tag="piecesexcelfilename" value=""/>
        </properties>
        <properties key="piecesexcelsheet">
          <value tag="piecesexcelsheet" value=""/>
        </properties>
        <properties key="piecesexcelrange">
          <value tag="piecesexcelrange" value=""/>
        </properties>
        <properties key="piecesexceloverwrite">
          <value tag="piecesexceloverwrite" value="on"/>
        </properties>
        <properties key="piecesexcelincludeheaders">
          <value tag="piecesexcelincludeheaders" value="off"/>
        </properties>
        <properties key="piecesexcelseparateunits">
          <value tag="piecesexcelseparateunits" value="off"/>
        </properties>
        <properties key="pieces">
          <value tag="pieces" valueArray="2|3,'-11.9265','6.23279','-52.3095362167819'|3,'6.23279','8.5','-35.84263'"/>
        </properties>
        <properties key="argunit">
          <value tag="argunit" value="µm"/>
        </properties>
        <properties key="fununit">
          <value tag="fununit" value="degC"/>
        </properties>
        <feature xsi:type="com.comsol.mph-v15:FunctionFeatureList" model="/"/>
      </value>
    </features>
    <features key="pw3">
      <value xsi:type="com.comsol.mph-v15:FunctionFeature" tag="pw3" entityName="Piecewise 3" entityComments="" entityAuthor="" entityCreationTime="1698331338338" operationID="Piecewise">
        <properties key="relaxnamecheck">
          <value tag="relaxnamecheck" value="off"/>
        </properties>
        <properties key="funcname">
          <value tag="funcname" value="pw3"/>
        </properties>
        <properties key="arg">
          <value tag="arg" value="x"/>
        </properties>
        <properties key="extrap">
          <value tag="extrap" value="constant"/>
        </properties>
        <properties key="extrapvalue">
          <value tag="extrapvalue" value="0"/>
        </properties>
        <properties key="smooth">
          <value tag="smooth" value="none"/>
        </properties>
        <properties key="zonelengthtype">
          <value tag="zonelengthtype" value="relative"/>
        </properties>
        <properties key="smoothzone">
          <value tag="smoothzone" value="0.1"/>
        </properties>
        <properties key="showbox">
          <value tag="showbox" value="off"/>
        </properties>
        <properties key="smoothends">
          <value tag="smoothends" value="off"/>
        </properties>
        <properties key="piecesexcelfilename">
          <value tag="piecesexcelfilename" value=""/>
        </properties>
        <properties key="piecesexcelsheet">
          <value tag="piecesexcelsheet" value=""/>
        </properties>
        <properties key="piecesexcelrange">
          <value tag="piecesexcelrange" value=""/>
        </properties>
        <properties key="piecesexceloverwrite">
          <value tag="piecesexceloverwrite" value="on"/>
        </properties>
        <properties key="piecesexcelincludeheaders">
          <value tag="piecesexcelincludeheaders" value="off"/>
        </properties>
        <properties key="piecesexcelseparateunits">
          <value tag="piecesexcelseparateunits" value="off"/>
        </properties>
        <properties key="pieces">
          <value tag="pieces" valueArray="2|3,'-40.1742','40.5336','-58.97968'|3,'40.5336','50','-23.59666'"/>
        </properties>
        <properties key="argunit">
          <value tag="argunit" value="µm"/>
        </properties>
        <properties key="fununit">
          <value tag="fununit" value="degC"/>
        </properties>
        <feature xsi:type="com.comsol.mph-v15:FunctionFeatureList" model="/"/>
      </value>
    </features>
  </func>
  <init entityName="List" entityComments="" entityAuthor="" entityCreationTime="1624017978840" model="/"/>
  <geom entityName="Geometry Subsequences" entityComments="" entityAuthor="" entityCreationTime="1624017977762" model="/">
    <geoms key="geom1">
      <value tag="geom1" storedParent="//@modelNode/@modelNodes[key='comp1']/@value" entityName="Geometry 1" entityComments="" entityAuthor="" entityCreationTime="1624017978776" assocID="1,0,311129778,-1513538445" angularUnit="deg" assocMaps="{0,1,2,3,4,5,6,7,8,9,10,11,12,13,14,15,16,17,18,19,20,21,22,23,24,25,26,27,28,29,30,31,32,33,34,35,36,37,38,39,40,41,42,43,44,45,46,47,48,49,50,51,52,53,54,55,56,57,58,59,60,61,62,63,64,65,66,67,68,69,70,71,72,73,74,75,76,77,78,79,80,81,82,83,84,85,86,87,88,89,90,91,92,93,94,95,96,97,98,99,100,101,102,103,104,105,106,107},{0,1,2,3,4,5,6,7,8,9,10,11,12,13,14,15,16,17,18,19,20,21,22,23,24,25,26,27,28,29,30,31,32,33,34,35,36,37,38,39,40,41,42,43,44,45,46,47,48,49,50,51,52,53,54,55,56,57,58,59,60,61,62,63,64,65,66,67,68,69,70,71,72,73,74,75,76,77,78,79,80,81,82,83,84,85,86,87,88,89,90,91,92,93,94,95,96,97,98,99,100,101,102,103,104,105,106,107,108,109,110,111,112,113,114,115,116,117,118,119,120,121,122,123,124,125,126,127,128,129,130,131,132,133,134,135,136,137,138,139,140,141,142,143,144,145,146,147,148,149,150,151,152,153,154,155,156,157,158,159,160,161,162,163,164,165,166,167,168,169,170,171,172},{0,1,2,3,4,5,6,7,8,9,10,11,12,13,14,15,16,17,18,19,20,21,22,23,24,25,26,27,28,29,30,31,32,33,34,35,36,37,38,39,40,41,42,43,44,45,46,47,48,49,50,51,52,53,54,55,56,57,58,59,60,61,62,63,64,65,66,67,68,69,70,71},{0,1,2,3,4,5}" current="//@geom/@geoms[key='geom1']/@value/@feature/@features[key='ext3']/@value" externallySet="false" geometryFrame="//@frame/@frames[key='material1']/@value" geomInfo="//@geom/@geoms[key='geom1']/@value/@geomnative" geomrep="cadps" hashKey="4471170819125473998" inverseAssocMaps="{0,1,2,3,4,5,6,7,8,9,10,11,12,13,14,15,16,17,18,19,20,21,22,23,24,25,26,27,28,29,30,31,32,33,34,35,36,37,38,39,40,41,42,43,44,45,46,47,48,49,50,51,52,53,54,55,56,57,58,59,60,61,62,63,64,65,66,67,68,69,70,71,72,73,74,75,76,77,78,79,80,81,82,83,84,85,86,87,88,89,90,91,92,93,94,95,96,97,98,99,100,101,102,103,104,105,106,107},{0,1,2,3,4,5,6,7,8,9,10,11,12,13,14,15,16,17,18,19,20,21,22,23,24,25,26,27,28,29,30,31,32,33,34,35,36,37,38,39,40,41,42,43,44,45,46,47,48,49,50,51,52,53,54,55,56,57,58,59,60,61,62,63,64,65,66,67,68,69,70,71,72,73,74,75,76,77,78,79,80,81,82,83,84,85,86,87,88,89,90,91,92,93,94,95,96,97,98,99,100,101,102,103,104,105,106,107,108,109,110,111,112,113,114,115,116,117,118,119,120,121,122,123,124,125,126,127,128,129,130,131,132,133,134,135,136,137,138,139,140,141,142,143,144,145,146,147,148,149,150,151,152,153,154,155,156,157,158,159,160,161,162,163,164,165,166,167,168,169,170,171,172},{0,1,2,3,4,5,6,7,8,9,10,11,12,13,14,15,16,17,18,19,20,21,22,23,24,25,26,27,28,29,30,31,32,33,34,35,36,37,38,39,40,41,42,43,44,45,46,47,48,49,50,51,52,53,54,55,56,57,58,59,60,61,62,63,64,65,66,67,68,69,70,71},{0,1,2,3,4,5}" lastBuiltFeature="//@geom/@geoms[key='geom1']/@value/@feature/@features[key='fin']/@value" lengthUnit="µm" materialFrame="//@frame/@frames[key='material1']/@value" meshFrame="//@frame/@frames[key='material1']/@value" repairtol="1.0E-5" sdim="3" sequenceType="STANDARD" spatialFrame="//@frame/@frames[key='material1']/@value" xmeshIndex="1">
        <entityFlags>nodeactivate</entityFlags>
        <geomnative tag="/geom1.mphbin" numEntities="107,172,71,5" numEntitiesMesh="107,172,71,5" spaceDim="3"/>
        <feature model="/" sequence="//@geom/@geoms[key='geom1']/@value">
          <features key="wp1">
            <value xsi:type="com.comsol.mph-v15:WorkPlaneFeature" tag="wp1" entityName="Work Plane 1" entityComments="" entityAuthor="" entityCreationTime="1624017994832" operationID="WorkPlane" key="true[deg]adjfaceOBJECTDIMgeom1[][2]angle0.0axisvertexOBJECTDIMgeom1[][0]circedgeOBJECTDIMgeom1[][1]circoffset0.0circpointstartvertexcircvertexOBJECTDIMgeom1[][0]csplanetypequickdispl0.0|0.0|edgeOBJECTDIMgeom1[][1]edgeparallelaxistangentedgeparalleloriginstartvertexfaceOBJECTDIMgeom1[][2]faceparallelaxiss1genpoints0.0|0.0|0.0|1.0|0.0|0.0|0.0|1.0|0.0|offset0.0offsetcoordinatenamezoffsettypedistanceoffsetvertexOBJECTDIMgeom1[][0]originfacecenteroriginvertexOBJECTDIMgeom1[][0]planaredgeOBJECTDIMgeom1[][1]planetypequickquickaxisnaturalquickoffsettypedistancequickoriginglobalquickplanexyquickx0.0quicky0.0quickz0.0repairtol1.0E-5reverseoffrot0.0showcoincidentonshowintersectiononshowprojectionontransax20.0|0.0|transax30.0|0.0|1.0|transaxis0.0|0.0|1.0|transaxistypeztransdispl0.0|0.0|0.0|transrot0.0uniteonvertex1OBJECTDIMgeom1[][0]vertex2OBJECTDIMgeom1[][0]vertex3OBJECTDIMgeom1[][0]workplanexyplanexyplaneworkplanesrcthisthis" status="built" buildStatus="built" cacheTag="-2934848966626527246" extraAssocIDs="{2,-1,-683322774,315471858}" id="2" sequence="//@geom/@geoms[key='geom1']/@value" sequence2DKey="-6915590481088224284">
              <properties key="createselection">
                <value tag="createselection" value="off"/>
              </properties>
              <properties key="contributeto">
                <value tag="contributeto" value="none" referenceContainerList="//@geom/@geoms[key='geom1']/@value/@selection" compositeIndex="1"/>
              </properties>
              <properties key="cumselkey">
                <value tag="cumselkey" value="0"/>
              </properties>
              <properties key="planetype">
                <value tag="planetype" value="quick"/>
              </properties>
              <properties key="quickplane">
                <value tag="quickplane" value="xy"/>
              </properties>
              <properties key="quickoffsettype">
                <value tag="quickoffsettype" value="distance"/>
              </properties>
              <properties key="offsetvertex">
                <value tag="offsetvertex">
                  <selection xsi:type="com.comsol.mph-v15:LocalGeomObjectSelection" selType="objectdim" property="//@geom/@geoms[key='geom1']/@value/@feature/@features[key='wp1']/@value/@properties[key='offsetvertex']/@value" geom="//@geom/@geoms[key='geom1']/@value" owner="//@geom/@geoms[key='geom1']/@value/@feature/@features[key='wp1']/@value"/>
                </value>
              </properties>
              <properties key="offsetcoordinatename">
                <value tag="offsetcoordinatename" value="z"/>
              </properties>
              <properties key="quickx">
                <value tag="quickx" value="0"/>
              </properties>
              <properties key="quicky">
                <value tag="quicky" value="0"/>
              </properties>
              <properties key="quickz">
                <value tag="quickz" value="0"/>
              </properties>
              <properties key="face">
                <value tag="face">
                  <selection xsi:type="com.comsol.mph-v15:LocalGeomObjectSelection" selType="objectdim" property="//@geom/@geoms[key='geom1']/@value/@feature/@features[key='wp1']/@value/@properties[key='face']/@value" geom="//@geom/@geoms[key='geom1']/@value" owner="//@geom/@geoms[key='geom1']/@value/@feature/@features[key='wp1']/@value" dim="2"/>
                </value>
              </properties>
              <properties key="offsettype">
                <value tag="offsettype" value="distance"/>
              </properties>
              <properties key="offset">
                <value tag="offset" value="0"/>
              </properties>
              <properties key="reverse">
                <value tag="reverse" value="off"/>
              </properties>
              <properties key="planaredge">
                <value tag="planaredge">
                  <selection xsi:type="com.comsol.mph-v15:LocalGeomObjectSelection" selType="objectdim" property="//@geom/@geoms[key='geom1']/@value/@feature/@features[key='wp1']/@value/@properties[key='planaredge']/@value" geom="//@geom/@geoms[key='geom1']/@value" owner="//@geom/@geoms[key='geom1']/@value/@feature/@features[key='wp1']/@value" dim="1"/>
                </value>
              </properties>
              <properties key="edge">
                <value tag="edge">
                  <selection xsi:type="com.comsol.mph-v15:LocalGeomObjectSelection" selType="objectdim" property="//@geom/@geoms[key='geom1']/@value/@feature/@features[key='wp1']/@value/@properties[key='edge']/@value" geom="//@geom/@geoms[key='geom1']/@value" owner="//@geom/@geoms[key='geom1']/@value/@feature/@features[key='wp1']/@value" dim="1"/>
                </value>
              </properties>
              <properties key="adjface">
                <value tag="adjface">
                  <selection xsi:type="com.comsol.mph-v15:LocalGeomObjectSelection" selType="objectdim" property="//@geom/@geoms[key='geom1']/@value/@feature/@features[key='wp1']/@value/@properties[key='adjface']/@value" geom="//@geom/@geoms[key='geom1']/@value" owner="//@geom/@geoms[key='geom1']/@value/@feature/@features[key='wp1']/@value" dim="2"/>
                </value>
              </properties>
              <properties key="angle">
                <value tag="angle" value="0"/>
              </properties>
              <properties key="circedge">
                <value tag="circedge">
                  <selection xsi:type="com.comsol.mph-v15:LocalGeomObjectSelection" selType="objectdim" property="//@geom/@geoms[key='geom1']/@value/@feature/@features[key='wp1']/@value/@properties[key='circedge']/@value" geom="//@geom/@geoms[key='geom1']/@value" owner="//@geom/@geoms[key='geom1']/@value/@feature/@features[key='wp1']/@value" dim="1"/>
                </value>
              </properties>
              <properties key="circpoint">
                <value tag="circpoint" value="startvertex"/>
              </properties>
              <properties key="circvertex">
                <value tag="circvertex">
                  <selection xsi:type="com.comsol.mph-v15:LocalGeomObjectSelection" selType="objectdim" property="//@geom/@geoms[key='geom1']/@value/@feature/@features[key='wp1']/@value/@properties[key='circvertex']/@value" geom="//@geom/@geoms[key='geom1']/@value" owner="//@geom/@geoms[key='geom1']/@value/@feature/@features[key='wp1']/@value"/>
                </value>
              </properties>
              <properties key="circoffset">
                <value tag="circoffset" value="0"/>
              </properties>
              <properties key="vertex1">
                <value tag="vertex1">
                  <selection xsi:type="com.comsol.mph-v15:LocalGeomObjectSelection" selType="objectdim" property="//@geom/@geoms[key='geom1']/@value/@feature/@features[key='wp1']/@value/@properties[key='vertex1']/@value" geom="//@geom/@geoms[key='geom1']/@value" owner="//@geom/@geoms[key='geom1']/@value/@feature/@features[key='wp1']/@value"/>
                </value>
              </properties>
              <properties key="vertex2">
                <value tag="vertex2">
                  <selection xsi:type="com.comsol.mph-v15:LocalGeomObjectSelection" selType="objectdim" property="//@geom/@geoms[key='geom1']/@value/@feature/@features[key='wp1']/@value/@properties[key='vertex2']/@value" geom="//@geom/@geoms[key='geom1']/@value" owner="//@geom/@geoms[key='geom1']/@value/@feature/@features[key='wp1']/@value"/>
                </value>
              </properties>
              <properties key="vertex3">
                <value tag="vertex3">
                  <selection xsi:type="com.comsol.mph-v15:LocalGeomObjectSelection" selType="objectdim" property="//@geom/@geoms[key='geom1']/@value/@feature/@features[key='wp1']/@value/@properties[key='vertex3']/@value" geom="//@geom/@geoms[key='geom1']/@value" owner="//@geom/@geoms[key='geom1']/@value/@feature/@features[key='wp1']/@value"/>
                </value>
              </properties>
              <properties key="genpoints">
                <value tag="genpoints" valueArray="3|3,'0','0','0'|3,'1','0','0'|3,'0','1','0'"/>
              </properties>
              <properties key="workplanesrc">
                <value tag="workplanesrc" value="this" compositeIndex="1"/>
              </properties>
              <properties key="workplane">
                <value tag="workplane" value="xyplane" compositeIndex="1"/>
              </properties>
              <properties key="transdispl">
                <value tag="transdispl" valueArray="1|3,'0','0','0'"/>
              </properties>
              <properties key="transaxis">
                <value tag="transaxis" value="0 0 1" valueArray="1|3,'0','0','1'"/>
              </properties>
              <properties key="transaxistype">
                <value tag="transaxistype" value="z"/>
              </properties>
              <properties key="transax3">
                <value tag="transax3" value="0 0 1" valueArray="1|3,'0','0','1'"/>
              </properties>
              <properties key="transax2">
                <value tag="transax2" value="0 0" valueArray="1|2,'0','0'"/>
              </properties>
              <properties key="transrot">
                <value tag="transrot" value="0"/>
              </properties>
              <properties key="csplanetype">
                <value tag="csplanetype" value="quick"/>
              </properties>
              <properties key="quickorigin">
                <value tag="quickorigin" value="global"/>
              </properties>
              <properties key="originvertex">
                <value tag="originvertex">
                  <selection xsi:type="com.comsol.mph-v15:LocalGeomObjectSelection" selType="objectdim" property="//@geom/@geoms[key='geom1']/@value/@feature/@features[key='wp1']/@value/@properties[key='originvertex']/@value" geom="//@geom/@geoms[key='geom1']/@value" owner="//@geom/@geoms[key='geom1']/@value/@feature/@features[key='wp1']/@value"/>
                </value>
              </properties>
              <properties key="quickaxis">
                <value tag="quickaxis" value="natural"/>
              </properties>
              <properties key="axisvertex">
                <value tag="axisvertex">
                  <selection xsi:type="com.comsol.mph-v15:LocalGeomObjectSelection" selType="objectdim" property="//@geom/@geoms[key='geom1']/@value/@feature/@features[key='wp1']/@value/@properties[key='axisvertex']/@value" geom="//@geom/@geoms[key='geom1']/@value" owner="//@geom/@geoms[key='geom1']/@value/@feature/@features[key='wp1']/@value"/>
                </value>
              </properties>
              <properties key="displ">
                <value tag="displ" valueArray="1|2,'0','0'"/>
              </properties>
              <properties key="rot">
                <value tag="rot" value="0"/>
              </properties>
              <properties key="origin">
                <value tag="origin" value="facecenter"/>
              </properties>
              <properties key="faceparallelaxis">
                <value tag="faceparallelaxis" value="s1"/>
              </properties>
              <properties key="edgeparallelorigin">
                <value tag="edgeparallelorigin" value="startvertex"/>
              </properties>
              <properties key="edgeparallelaxis">
                <value tag="edgeparallelaxis" value="tangent"/>
              </properties>
              <properties key="unite">
                <value tag="unite" value="on"/>
              </properties>
              <properties key="repairtol">
                <value tag="repairtol" value="1.0E-5"/>
              </properties>
              <properties key="showcoincident">
                <value tag="showcoincident" value="on"/>
              </properties>
              <properties key="showintersection">
                <value tag="showintersection" value="on"/>
              </properties>
              <properties key="showprojection">
                <value tag="showprojection" value="on"/>
              </properties>
              <properties key="workplane3d">
                <value tag="workplane3d" value="off"/>
              </properties>
              <properties key="extrainputkey">
                <value tag="extrainputkey" value="0"/>
              </properties>
              <properties key="buildwpmatrix">
                <value tag="buildwpmatrix" valueArray="3|3,'0','1','0'|3,'0','0','1'|3,'0','0','0'"/>
              </properties>
              <feature xsi:type="com.comsol.mph-v15:GeomFeatureList" model="/" sequence="//@geom/@geoms[key='geom1']/@value"/>
              <geom model="/">
                <objects key="wp1.uni">
                  <value tag="wp1.uni" entityName="Work_plane" entityComments="" entityAuthor="" entityCreationTime="1624888766033" assocID="2,0,-683322774,315471858">
                    <entityFlags>norename</entityFlags>
                    <geomnative numEntities="32,32,2,0" numEntitiesMesh="32,32,2,0" spaceDim="3"/>
                  </value>
                </objects>
              </geom>
              <importedGeom tag="obj0" entityName="" entityComments="" entityAuthor="" entityCreationTime="1697458461237">
                <entityFlags>norename</entityFlags>
                <geomnative tag="/geom2.mphbin" numEntities="32,32,2" numEntitiesMesh="32,32,2" spaceDim="2"/>
              </importedGeom>
              <sequence2D tag="wp1" entityName="Plane Geometry" entityComments="" entityAuthor="" entityCreationTime="1624017994836" angularUnit="deg" current="//@geom/@geoms[key='geom1']/@value/@feature/@features[key='wp1']/@value/@sequence2D/@feature/@features[key='mov1']/@value" geomrep="comsol" hasFinalize="false" hashKey="-3500985730934133266" lastBuiltFeature="//@geom/@geoms[key='geom1']/@value/@feature/@features[key='wp1']/@value/@sequence2D/@feature/@features[key='mov1']/@value" lengthUnit="µm" sdim="2" sequenceType="WORK_PLANE">
                <entityFlags>noremove</entityFlags>
                <entityFlags>norename</entityFlags>
                <entityFlags>nodeactivate</entityFlags>
                <geomnative numEntities="0,0,0" numEntitiesMesh="0,0,0" spaceDim="2"/>
                <feature model="/" sequence="//@geom/@geoms[key='geom1']/@value/@feature/@features[key='wp1']/@value/@sequence2D">
                  <features key="r1">
                    <value xsi:type="com.comsol.mph-v15:GeomFeature" tag="r1" entityName="Rectangle 1" entityComments="" entityAuthor="" entityCreationTime="1624018003143" operationID="Rectangle" key="true[deg]basecornerlayerlayerbottomonlayerleftofflayerrightofflayertopofflx43.2ly90.87pos4.865|0.0|posconstroff|off|rot0.0rotconstroffsize43.2|90.87|sizeconstroff|off|typesolidx4.865y0.0" status="built" buildStatus="built" assocConfig="ACED0005757200055B5B5B5B49D3650077CA37F6DD020000787000000004757200045B5B5B494B8DF625CB5230D4020000787000000004757200035B5B4917F7E44F198F893C020000787000000001757200025B494DBA602676EAB2A502000078700000000200000000000000037571007E0004000000017571007E00060000000200000001000000027571007E0004000000017571007E00060000000200000000000000017571007E0004000000017571007E00060000000200000003000000027571007E0002000000047571007E0004000000017571007E000600000001000000037571007E0004000000017571007E000600000001000000017571007E0004000000017571007E000600000001000000007571007E0004000000017571007E000600000001000000027571007E0002000000007571007E0002000000057571007E0004000000007571007E0004000000007571007E0004000000007571007E0004000000007571007E0004000000017571007E00060000000100000001" cacheTag="-1578947305176640213" id="3" sequence="//@geom/@geoms[key='geom1']/@value/@feature/@features[key='wp1']/@value/@sequence2D">
                      <properties key="posconstr">
                        <value tag="posconstr" valueArray="1|2,'off','off'"/>
                      </properties>
                      <properties key="pos">
                        <value tag="pos" valueArray="1|2,'gap/2','0'"/>
                      </properties>
                      <properties key="x">
                        <value tag="x" value="gap/2"/>
                      </properties>
                      <properties key="y">
                        <value tag="y" value="0"/>
                      </properties>
                      <properties key="rotconstr">
                        <value tag="rotconstr" value="off"/>
                      </properties>
                      <properties key="rot">
                        <value tag="rot" value="0"/>
                      </properties>
                      <properties key="type">
                        <value tag="type" value="solid"/>
                      </properties>
                      <properties key="base">
                        <value tag="base" value="corner"/>
                      </properties>
                      <properties key="layerold">
                        <value tag="layerold" valueArray="1|0"/>
                      </properties>
                      <properties key="layername">
                        <value tag="layername" valueArray="1|0"/>
                      </properties>
                      <properties key="layer">
                        <value tag="layer" valueArray="1|0"/>
                      </properties>
                      <properties key="layer_vector_method">
                        <value tag="layer_vector_method" value="step"/>
                      </properties>
                      <properties key="layer_vector_start">
                        <value tag="layer_vector_start" value=""/>
                      </properties>
                      <properties key="layer_vector_stop">
                        <value tag="layer_vector_stop" value=""/>
                      </properties>
                      <properties key="layer_vector_step">
                        <value tag="layer_vector_step" value=""/>
                      </properties>
                      <properties key="layer_vector_numvalues">
                        <value tag="layer_vector_numvalues" value=""/>
                      </properties>
                      <properties key="layer_vector_function">
                        <value tag="layer_vector_function" value="none"/>
                      </properties>
                      <properties key="layerleft">
                        <value tag="layerleft" value="off"/>
                      </properties>
                      <properties key="layerright">
                        <value tag="layerright" value="off"/>
                      </properties>
                      <properties key="layerbottom">
                        <value tag="layerbottom" value="on"/>
                      </properties>
                      <properties key="layertop">
                        <value tag="layertop" value="off"/>
                      </properties>
                      <properties key="lx">
                        <value tag="lx" value="L2_Si"/>
                      </properties>
                      <properties key="ly">
                        <value tag="ly" value="L1_Si"/>
                      </properties>
                      <properties key="sizeconstr">
                        <value tag="sizeconstr" valueArray="1|2,'off','off'"/>
                      </properties>
                      <properties key="size">
                        <value tag="size" valueArray="1|2,'L2_Si','L1_Si'"/>
                      </properties>
                      <feature xsi:type="com.comsol.mph-v15:GeomFeatureList" model="/" sequence="//@geom/@geoms[key='geom1']/@value/@feature/@features[key='wp1']/@value/@sequence2D"/>
                      <geom model="/">
                        <objects key="r1(1)">
                          <value tag="r1(1)" entityName="Rectangle[geometry]" entityComments="" entityAuthor="" entityCreationTime="1624018123448" assocID="3,0,-367627318,-1545415381">
                            <entityFlags>norename</entityFlags>
                            <geomnative numEntities="4,4,1" numEntitiesMesh="4,4,1" spaceDim="2"/>
                          </value>
                        </objects>
                      </geom>
                    </value>
                  </features>
                  <features key="r2">
                    <value xsi:type="com.comsol.mph-v15:GeomFeature" tag="r2" entityName="Rectangle 2" entityComments="" entityAuthor="" entityCreationTime="1624018177778" operationID="Rectangle" key="true[deg]basecornerlayerlayerbottomonlayerleftofflayerrightofflayertopofflx29.290000000000006ly90.87pos11.82|-7.75|posconstroff|off|rot0.0rotconstroffsize29.290000000000006|90.87|sizeconstroff|off|typesolidx11.82y-7.75" status="built" buildStatus="built" assocConfig="ACED0005757200055B5B5B5B49D3650077CA37F6DD020000787000000004757200045B5B5B494B8DF625CB5230D4020000787000000004757200035B5B4917F7E44F198F893C020000787000000001757200025B494DBA602676EAB2A502000078700000000200000000000000037571007E0004000000017571007E00060000000200000001000000027571007E0004000000017571007E00060000000200000000000000017571007E0004000000017571007E00060000000200000003000000027571007E0002000000047571007E0004000000017571007E000600000001000000037571007E0004000000017571007E000600000001000000017571007E0004000000017571007E000600000001000000007571007E0004000000017571007E000600000001000000027571007E0002000000007571007E0002000000057571007E0004000000007571007E0004000000007571007E0004000000007571007E0004000000007571007E0004000000017571007E00060000000100000001" cacheTag="-4812062076671227901" id="4" sequence="//@geom/@geoms[key='geom1']/@value/@feature/@features[key='wp1']/@value/@sequence2D">
                      <properties key="posconstr">
                        <value tag="posconstr" valueArray="1|2,'off','off'"/>
                      </properties>
                      <properties key="pos">
                        <value tag="pos" valueArray="1|2,'l_Si+gap/2','-l2_Si'"/>
                      </properties>
                      <properties key="x">
                        <value tag="x" value="l_Si+gap/2"/>
                      </properties>
                      <properties key="y">
                        <value tag="y" value="-l2_Si"/>
                      </properties>
                      <properties key="rotconstr">
                        <value tag="rotconstr" value="off"/>
                      </properties>
                      <properties key="rot">
                        <value tag="rot" value="0"/>
                      </properties>
                      <properties key="type">
                        <value tag="type" value="solid"/>
                      </properties>
                      <properties key="base">
                        <value tag="base" value="corner"/>
                      </properties>
                      <properties key="layerold">
                        <value tag="layerold" valueArray="1|0"/>
                      </properties>
                      <properties key="layername">
                        <value tag="layername" valueArray="1|0"/>
                      </properties>
                      <properties key="layer">
                        <value tag="layer" valueArray="1|0"/>
                      </properties>
                      <properties key="layer_vector_method">
                        <value tag="layer_vector_method" value="step"/>
                      </properties>
                      <properties key="layer_vector_start">
                        <value tag="layer_vector_start" value=""/>
                      </properties>
                      <properties key="layer_vector_stop">
                        <value tag="layer_vector_stop" value=""/>
                      </properties>
                      <properties key="layer_vector_step">
                        <value tag="layer_vector_step" value=""/>
                      </properties>
                      <properties key="layer_vector_numvalues">
                        <value tag="layer_vector_numvalues" value=""/>
                      </properties>
                      <properties key="layer_vector_function">
                        <value tag="layer_vector_function" value="none"/>
                      </properties>
                      <properties key="layerleft">
                        <value tag="layerleft" value="off"/>
                      </properties>
                      <properties key="layerright">
                        <value tag="layerright" value="off"/>
                      </properties>
                      <properties key="layerbottom">
                        <value tag="layerbottom" value="on"/>
                      </properties>
                      <properties key="layertop">
                        <value tag="layertop" value="off"/>
                      </properties>
                      <properties key="lx">
                        <value tag="lx" value="L2_Si-2*l_Si"/>
                      </properties>
                      <properties key="ly">
                        <value tag="ly" value="L1_Si"/>
                      </properties>
                      <properties key="sizeconstr">
                        <value tag="sizeconstr" valueArray="1|2,'off','off'"/>
                      </properties>
                      <properties key="size">
                        <value tag="size" valueArray="1|2,'L2_Si-2*l_Si','L1_Si'"/>
                      </properties>
                      <feature xsi:type="com.comsol.mph-v15:GeomFeatureList" model="/" sequence="//@geom/@geoms[key='geom1']/@value/@feature/@features[key='wp1']/@value/@sequence2D"/>
                      <geom model="/">
                        <objects key="r2(1)">
                          <value tag="r2(1)" entityName="Rectangle[geometry]" entityComments="" entityAuthor="" entityCreationTime="1624018227453" assocID="4,0,-1120395511,1658980355">
                            <entityFlags>norename</entityFlags>
                            <geomnative numEntities="4,4,1" numEntitiesMesh="4,4,1" spaceDim="2"/>
                          </value>
                        </objects>
                      </geom>
                    </value>
                  </features>
                  <features key="dif1">
                    <value xsi:type="com.comsol.mph-v15:GeomFeature" tag="dif1" entityName="Difference 1" entityComments="" entityAuthor="" entityCreationTime="1624018250947" operationID="Difference" key="true[deg]edgenonegeomrepcomsolinputOBJECTwp1[r1]input2OBJECTwp1[r2]intbndonkeepoffpointnoneregularizeonrepairtol1.0E-6" status="built" buildStatus="built" cacheTag="-1636937392577403562" id="5" sequence="//@geom/@geoms[key='geom1']/@value/@feature/@features[key='wp1']/@value/@sequence2D">
                      <properties key="cumselkey">
                        <value tag="cumselkey" value="0"/>
                      </properties>
                      <properties key="input">
                        <value tag="input">
                          <selection xsi:type="com.comsol.mph-v15:LocalGeomObjectSelection" selType="object" property="//@geom/@geoms[key='geom1']/@value/@feature/@features[key='wp1']/@value/@sequence2D/@feature/@features[key='dif1']/@value/@properties[key='input']/@value" geom="//@geom/@geoms[key='geom1']/@value/@feature/@features[key='wp1']/@value/@sequence2D" owner="//@geom/@geoms[key='geom1']/@value/@feature/@features[key='wp1']/@value/@sequence2D/@feature/@features[key='dif1']/@value" dim="-1">
                            <objects feature="//@geom/@geoms[key='geom1']/@value/@feature/@features[key='wp1']/@value/@sequence2D/@feature/@features[key='r1']/@value" assocIds="{3,0,-367627318,-1545415381}" geomOK="true"/>
                          </selection>
                        </value>
                      </properties>
                      <properties key="input2">
                        <value tag="input2">
                          <selection xsi:type="com.comsol.mph-v15:LocalGeomObjectSelection" selType="object" property="//@geom/@geoms[key='geom1']/@value/@feature/@features[key='wp1']/@value/@sequence2D/@feature/@features[key='dif1']/@value/@properties[key='input2']/@value" geom="//@geom/@geoms[key='geom1']/@value/@feature/@features[key='wp1']/@value/@sequence2D" owner="//@geom/@geoms[key='geom1']/@value/@feature/@features[key='wp1']/@value/@sequence2D/@feature/@features[key='dif1']/@value" dim="-1">
                            <objects feature="//@geom/@geoms[key='geom1']/@value/@feature/@features[key='wp1']/@value/@sequence2D/@feature/@features[key='r2']/@value" assocIds="{4,0,-1120395511,1658980355}" geomOK="true"/>
                          </selection>
                        </value>
                      </properties>
                      <properties key="keep">
                        <value tag="keep" value="off"/>
                      </properties>
                      <properties key="intbnd">
                        <value tag="intbnd" value="on"/>
                      </properties>
                      <properties key="edge">
                        <value tag="edge" value="none"/>
                      </properties>
                      <properties key="point">
                        <value tag="point" value="none"/>
                      </properties>
                      <properties key="repairtol">
                        <value tag="repairtol" value="1.0E-6"/>
                      </properties>
                      <properties key="regularize">
                        <value tag="regularize" value="on"/>
                      </properties>
                      <properties key="geomrep">
                        <value tag="geomrep" value="comsol"/>
                      </properties>
                      <feature xsi:type="com.comsol.mph-v15:GeomFeatureList" model="/" sequence="//@geom/@geoms[key='geom1']/@value/@feature/@features[key='wp1']/@value/@sequence2D"/>
                      <geom model="/">
                        <objects key="dif1(1)">
                          <value tag="dif1(1)" entityName="Difference" entityComments="" entityAuthor="" entityCreationTime="1624018258598" assocID="5,0,-381129187,1138664790">
                            <entityFlags>norename</entityFlags>
                            <geomnative numEntities="8,8,1" numEntitiesMesh="8,8,1" spaceDim="2"/>
                          </value>
                        </objects>
                      </geom>
                    </value>
                  </features>
                  <features key="r3">
                    <value xsi:type="com.comsol.mph-v15:GeomFeature" tag="r3" entityName="Rectangle 3" entityComments="" entityAuthor="" entityCreationTime="1624018262190" operationID="Rectangle" key="true[deg]basecornerlayerlayerbottomonlayerleftofflayerrightofflayertopofflx39.56ly14.989999999999998pos6.6850000000000005|33.65500000000001|posconstroff|off|rot0.0rotconstroffsize39.56|14.989999999999998|sizeconstroff|off|typesolidx6.6850000000000005y33.65500000000001" status="built" buildStatus="built" assocConfig="ACED0005757200055B5B5B5B49D3650077CA37F6DD020000787000000004757200045B5B5B494B8DF625CB5230D4020000787000000004757200035B5B4917F7E44F198F893C020000787000000001757200025B494DBA602676EAB2A502000078700000000200000000000000037571007E0004000000017571007E00060000000200000001000000027571007E0004000000017571007E00060000000200000000000000017571007E0004000000017571007E00060000000200000003000000027571007E0002000000047571007E0004000000017571007E000600000001000000037571007E0004000000017571007E000600000001000000017571007E0004000000017571007E000600000001000000007571007E0004000000017571007E000600000001000000027571007E0002000000007571007E0002000000057571007E0004000000007571007E0004000000007571007E0004000000007571007E0004000000007571007E0004000000017571007E00060000000100000001" cacheTag="7346980050042490201" id="6" sequence="//@geom/@geoms[key='geom1']/@value/@feature/@features[key='wp1']/@value/@sequence2D">
                      <properties key="posconstr">
                        <value tag="posconstr" valueArray="1|2,'off','off'"/>
                      </properties>
                      <properties key="pos">
                        <value tag="pos" valueArray="1|2,'l_heater1+gap/2','-shifty_heater+L1_Si/2-L_heater/2'"/>
                      </properties>
                      <properties key="x">
                        <value tag="x" value="l_heater1+gap/2"/>
                      </properties>
                      <properties key="y">
                        <value tag="y" value="-shifty_heater+L1_Si/2-L_heater/2"/>
                      </properties>
                      <properties key="rotconstr">
                        <value tag="rotconstr" value="off"/>
                      </properties>
                      <properties key="rot">
                        <value tag="rot" value="0"/>
                      </properties>
                      <properties key="type">
                        <value tag="type" value="solid"/>
                      </properties>
                      <properties key="base">
                        <value tag="base" value="corner"/>
                      </properties>
                      <properties key="layerold">
                        <value tag="layerold" valueArray="1|0"/>
                      </properties>
                      <properties key="layername">
                        <value tag="layername" valueArray="1|0"/>
                      </properties>
                      <properties key="layer">
                        <value tag="layer" valueArray="1|0"/>
                      </properties>
                      <properties key="layer_vector_method">
                        <value tag="layer_vector_method" value="step"/>
                      </properties>
                      <properties key="layer_vector_start">
                        <value tag="layer_vector_start" value=""/>
                      </properties>
                      <properties key="layer_vector_stop">
                        <value tag="layer_vector_stop" value=""/>
                      </properties>
                      <properties key="layer_vector_step">
                        <value tag="layer_vector_step" value=""/>
                      </properties>
                      <properties key="layer_vector_numvalues">
                        <value tag="layer_vector_numvalues" value=""/>
                      </properties>
                      <properties key="layer_vector_function">
                        <value tag="layer_vector_function" value="none"/>
                      </properties>
                      <properties key="layerleft">
                        <value tag="layerleft" value="off"/>
                      </properties>
                      <properties key="layerright">
                        <value tag="layerright" value="off"/>
                      </properties>
                      <properties key="layerbottom">
                        <value tag="layerbottom" value="on"/>
                      </properties>
                      <properties key="layertop">
                        <value tag="layertop" value="off"/>
                      </properties>
                      <properties key="lx">
                        <value tag="lx" value="L2_Si-2*l_heater1"/>
                      </properties>
                      <properties key="ly">
                        <value tag="ly" value="L_heater"/>
                      </properties>
                      <properties key="sizeconstr">
                        <value tag="sizeconstr" valueArray="1|2,'off','off'"/>
                      </properties>
                      <properties key="size">
                        <value tag="size" valueArray="1|2,'L2_Si-2*l_heater1','L_heater'"/>
                      </properties>
                      <feature xsi:type="com.comsol.mph-v15:GeomFeatureList" model="/" sequence="//@geom/@geoms[key='geom1']/@value/@feature/@features[key='wp1']/@value/@sequence2D"/>
                      <geom model="/">
                        <objects key="r3(1)">
                          <value tag="r3(1)" entityName="Rectangle[geometry]" entityComments="" entityAuthor="" entityCreationTime="1624018301076" assocID="6,0,1710602093,-156627623">
                            <entityFlags>norename</entityFlags>
                            <geomnative numEntities="4,4,1" numEntitiesMesh="4,4,1" spaceDim="2"/>
                          </value>
                        </objects>
                      </geom>
                    </value>
                  </features>
                  <features key="dif2">
                    <value xsi:type="com.comsol.mph-v15:GeomFeature" tag="dif2" entityName="Difference 2" entityComments="" entityAuthor="" entityCreationTime="1624018353172" operationID="Difference" key="true[deg]edgenonegeomrepcomsolinputOBJECTwp1[dif1]input2OBJECTwp1[r3]intbndonkeepoffpointnoneregularizeonrepairtol1.0E-6" status="built" buildStatus="built" cacheTag="-2532552270406594601" id="7" sequence="//@geom/@geoms[key='geom1']/@value/@feature/@features[key='wp1']/@value/@sequence2D">
                      <properties key="cumselkey">
                        <value tag="cumselkey" value="0"/>
                      </properties>
                      <properties key="input">
                        <value tag="input">
                          <selection xsi:type="com.comsol.mph-v15:LocalGeomObjectSelection" selType="object" property="//@geom/@geoms[key='geom1']/@value/@feature/@features[key='wp1']/@value/@sequence2D/@feature/@features[key='dif2']/@value/@properties[key='input']/@value" geom="//@geom/@geoms[key='geom1']/@value/@feature/@features[key='wp1']/@value/@sequence2D" owner="//@geom/@geoms[key='geom1']/@value/@feature/@features[key='wp1']/@value/@sequence2D/@feature/@features[key='dif2']/@value" dim="-1">
                            <objects feature="//@geom/@geoms[key='geom1']/@value/@feature/@features[key='wp1']/@value/@sequence2D/@feature/@features[key='dif1']/@value" assocIds="{5,0,-381129187,1138664790}" geomOK="true"/>
                          </selection>
                        </value>
                      </properties>
                      <properties key="input2">
                        <value tag="input2">
                          <selection xsi:type="com.comsol.mph-v15:LocalGeomObjectSelection" selType="object" property="//@geom/@geoms[key='geom1']/@value/@feature/@features[key='wp1']/@value/@sequence2D/@feature/@features[key='dif2']/@value/@properties[key='input2']/@value" geom="//@geom/@geoms[key='geom1']/@value/@feature/@features[key='wp1']/@value/@sequence2D" owner="//@geom/@geoms[key='geom1']/@value/@feature/@features[key='wp1']/@value/@sequence2D/@feature/@features[key='dif2']/@value" dim="-1">
                            <objects feature="//@geom/@geoms[key='geom1']/@value/@feature/@features[key='wp1']/@value/@sequence2D/@feature/@features[key='r3']/@value" assocIds="{6,0,1710602093,-156627623}" geomOK="true"/>
                          </selection>
                        </value>
                      </properties>
                      <properties key="keep">
                        <value tag="keep" value="off"/>
                      </properties>
                      <properties key="intbnd">
                        <value tag="intbnd" value="on"/>
                      </properties>
                      <properties key="edge">
                        <value tag="edge" value="none"/>
                      </properties>
                      <properties key="point">
                        <value tag="point" value="none"/>
                      </properties>
                      <properties key="repairtol">
                        <value tag="repairtol" value="1.0E-6"/>
                      </properties>
                      <properties key="regularize">
                        <value tag="regularize" value="on"/>
                      </properties>
                      <properties key="geomrep">
                        <value tag="geomrep" value="comsol"/>
                      </properties>
                      <feature xsi:type="com.comsol.mph-v15:GeomFeatureList" model="/" sequence="//@geom/@geoms[key='geom1']/@value/@feature/@features[key='wp1']/@value/@sequence2D"/>
                      <geom model="/">
                        <objects key="dif2(1)">
                          <value tag="dif2(1)" entityName="Difference" entityComments="" entityAuthor="" entityCreationTime="1624018360686" assocID="7,0,-589655776,-884060201">
                            <entityFlags>norename</entityFlags>
                            <geomnative tag="/geom3.mphbin" numEntities="16,16,1" numEntitiesMesh="16,16,1" spaceDim="2"/>
                          </value>
                        </objects>
                      </geom>
                    </value>
                  </features>
                  <features key="dif3">
                    <value xsi:type="com.comsol.mph-v15:GeomFeature" tag="dif3" activeFlag="false" entityName="Difference 3" entityComments="" entityAuthor="" entityCreationTime="1624022750043" operationID="Difference" key="[notactive]" status="built" buildStatus="built" cacheTag="3257963970510890338" id="10" sequence="//@geom/@geoms[key='geom1']/@value/@feature/@features[key='wp1']/@value/@sequence2D">
                      <properties key="cumselkey">
                        <value tag="cumselkey" value="0"/>
                      </properties>
                      <properties key="input">
                        <value tag="input">
                          <selection xsi:type="com.comsol.mph-v15:LocalGeomObjectSelection" selType="object" property="//@geom/@geoms[key='geom1']/@value/@feature/@features[key='wp1']/@value/@sequence2D/@feature/@features[key='dif3']/@value/@properties[key='input']/@value" geom="//@geom/@geoms[key='geom1']/@value/@feature/@features[key='wp1']/@value/@sequence2D" owner="//@geom/@geoms[key='geom1']/@value/@feature/@features[key='wp1']/@value/@sequence2D/@feature/@features[key='dif3']/@value" dim="-1">
                            <objects assocIds="{5,0,298837833,-1636776384}"/>
                          </selection>
                        </value>
                      </properties>
                      <properties key="input2">
                        <value tag="input2">
                          <selection xsi:type="com.comsol.mph-v15:LocalGeomObjectSelection" selType="object" property="//@geom/@geoms[key='geom1']/@value/@feature/@features[key='wp1']/@value/@sequence2D/@feature/@features[key='dif3']/@value/@properties[key='input2']/@value" geom="//@geom/@geoms[key='geom1']/@value/@feature/@features[key='wp1']/@value/@sequence2D" owner="//@geom/@geoms[key='geom1']/@value/@feature/@features[key='wp1']/@value/@sequence2D/@feature/@features[key='dif3']/@value" dim="-1">
                            <objects assocIds="{6,0,-1665856381,-1544590267}"/>
                          </selection>
                        </value>
                      </properties>
                      <properties key="keep">
                        <value tag="keep" value="off"/>
                      </properties>
                      <properties key="intbnd">
                        <value tag="intbnd" value="on"/>
                      </properties>
                      <properties key="edge">
                        <value tag="edge" value="none"/>
                      </properties>
                      <properties key="point">
                        <value tag="point" value="none"/>
                      </properties>
                      <properties key="repairtol">
                        <value tag="repairtol" value="1.0E-6"/>
                      </properties>
                      <properties key="regularize">
                        <value tag="regularize" value="on"/>
                      </properties>
                      <properties key="geomrep">
                        <value tag="geomrep" value="comsol"/>
                      </properties>
                      <feature xsi:type="com.comsol.mph-v15:GeomFeatureList" entityComments="" entityAuthor="" model="/" sequence="//@geom/@geoms[key='geom1']/@value/@feature/@features[key='wp1']/@value/@sequence2D"/>
                      <geom model="/">
                        <objects key="dif3(1)">
                          <value tag="dif3(1)" activeFlag="false" entityName="Difference" entityComments="" entityAuthor="" entityCreationTime="1624022770252">
                            <entityFlags>norename</entityFlags>
                            <geomnative numEntities="16,16,1" numEntitiesMesh="16,16,1" spaceDim="2"/>
                          </value>
                        </objects>
                      </geom>
                    </value>
                  </features>
                  <features key="r4">
                    <value xsi:type="com.comsol.mph-v15:GeomFeature" tag="r4" entityName="Rectangle 4" entityComments="" entityAuthor="" entityCreationTime="1624893563162" operationID="Rectangle" key="true[deg]basecornerlayerlayerbottomonlayerleftofflayerrightofflayertopofflx43.2ly90.87pos4.865|0.0|posconstroff|off|rot0.0rotconstroffsize43.2|90.87|sizeconstroff|off|typesolidx4.865y0.0" status="built" buildStatus="built" assocConfig="ACED0005757200055B5B5B5B49D3650077CA37F6DD020000787000000004757200045B5B5B494B8DF625CB5230D4020000787000000004757200035B5B4917F7E44F198F893C020000787000000001757200025B494DBA602676EAB2A502000078700000000200000000000000037571007E0004000000017571007E00060000000200000001000000027571007E0004000000017571007E00060000000200000000000000017571007E0004000000017571007E00060000000200000003000000027571007E0002000000047571007E0004000000017571007E000600000001000000037571007E0004000000017571007E000600000001000000017571007E0004000000017571007E000600000001000000007571007E0004000000017571007E000600000001000000027571007E0002000000007571007E0002000000057571007E0004000000007571007E0004000000007571007E0004000000007571007E0004000000007571007E0004000000017571007E00060000000100000001" cacheTag="-2998102497166079437" id="16" sequence="//@geom/@geoms[key='geom1']/@value/@feature/@features[key='wp1']/@value/@sequence2D">
                      <properties key="posconstr">
                        <value tag="posconstr" valueArray="1|2,'off','off'"/>
                      </properties>
                      <properties key="pos">
                        <value tag="pos" valueArray="1|2,'gap/2','0'"/>
                      </properties>
                      <properties key="x">
                        <value tag="x" value="gap/2"/>
                      </properties>
                      <properties key="y">
                        <value tag="y" value="0"/>
                      </properties>
                      <properties key="rotconstr">
                        <value tag="rotconstr" value="off"/>
                      </properties>
                      <properties key="rot">
                        <value tag="rot" value="0"/>
                      </properties>
                      <properties key="type">
                        <value tag="type" value="solid"/>
                      </properties>
                      <properties key="base">
                        <value tag="base" value="corner"/>
                      </properties>
                      <properties key="layerold">
                        <value tag="layerold" valueArray="1|0"/>
                      </properties>
                      <properties key="layername">
                        <value tag="layername" valueArray="1|0"/>
                      </properties>
                      <properties key="layer">
                        <value tag="layer" valueArray="1|0"/>
                      </properties>
                      <properties key="layer_vector_method">
                        <value tag="layer_vector_method" value="step"/>
                      </properties>
                      <properties key="layer_vector_start">
                        <value tag="layer_vector_start" value=""/>
                      </properties>
                      <properties key="layer_vector_stop">
                        <value tag="layer_vector_stop" value=""/>
                      </properties>
                      <properties key="layer_vector_step">
                        <value tag="layer_vector_step" value=""/>
                      </properties>
                      <properties key="layer_vector_numvalues">
                        <value tag="layer_vector_numvalues" value=""/>
                      </properties>
                      <properties key="layer_vector_function">
                        <value tag="layer_vector_function" value="none"/>
                      </properties>
                      <properties key="layerleft">
                        <value tag="layerleft" value="off"/>
                      </properties>
                      <properties key="layerright">
                        <value tag="layerright" value="off"/>
                      </properties>
                      <properties key="layerbottom">
                        <value tag="layerbottom" value="on"/>
                      </properties>
                      <properties key="layertop">
                        <value tag="layertop" value="off"/>
                      </properties>
                      <properties key="lx">
                        <value tag="lx" value="L2_Si"/>
                      </properties>
                      <properties key="ly">
                        <value tag="ly" value="L1_Si"/>
                      </properties>
                      <properties key="sizeconstr">
                        <value tag="sizeconstr" valueArray="1|2,'off','off'"/>
                      </properties>
                      <properties key="size">
                        <value tag="size" valueArray="1|2,'L2_Si','L1_Si'"/>
                      </properties>
                      <feature xsi:type="com.comsol.mph-v15:GeomFeatureList" entityComments="" entityAuthor="" model="/" sequence="//@geom/@geoms[key='geom1']/@value/@feature/@features[key='wp1']/@value/@sequence2D"/>
                      <geom model="/">
                        <objects key="r4(1)">
                          <value tag="r4(1)" entityName="Rectangle[geometry]" entityComments="" entityAuthor="" entityCreationTime="1624893603528" assocID="16,0,-698050135,-667661773">
                            <entityFlags>norename</entityFlags>
                            <geomnative numEntities="4,4,1" numEntitiesMesh="4,4,1" spaceDim="2"/>
                          </value>
                        </objects>
                      </geom>
                    </value>
                  </features>
                  <features key="r5">
                    <value xsi:type="com.comsol.mph-v15:GeomFeature" tag="r5" entityName="Rectangle 5" entityComments="" entityAuthor="" entityCreationTime="1624893567667" operationID="Rectangle" key="true[deg]basecornerlayerlayerbottomonlayerleftofflayerrightofflayertopofflx29.290000000000006ly90.87pos11.82|-7.75|posconstroff|off|rot0.0rotconstroffsize29.290000000000006|90.87|sizeconstroff|off|typesolidx11.82y-7.75" status="built" buildStatus="built" assocConfig="ACED0005757200055B5B5B5B49D3650077CA37F6DD020000787000000004757200045B5B5B494B8DF625CB5230D4020000787000000004757200035B5B4917F7E44F198F893C020000787000000001757200025B494DBA602676EAB2A502000078700000000200000000000000037571007E0004000000017571007E00060000000200000001000000027571007E0004000000017571007E00060000000200000000000000017571007E0004000000017571007E00060000000200000003000000027571007E0002000000047571007E0004000000017571007E000600000001000000037571007E0004000000017571007E000600000001000000017571007E0004000000017571007E000600000001000000007571007E0004000000017571007E000600000001000000027571007E0002000000007571007E0002000000057571007E0004000000007571007E0004000000007571007E0004000000007571007E0004000000007571007E0004000000017571007E00060000000100000001" cacheTag="-95829603588340055" id="17" sequence="//@geom/@geoms[key='geom1']/@value/@feature/@features[key='wp1']/@value/@sequence2D">
                      <properties key="posconstr">
                        <value tag="posconstr" valueArray="1|2,'off','off'"/>
                      </properties>
                      <properties key="pos">
                        <value tag="pos" valueArray="1|2,'l_Si+gap/2','-l2_Si'"/>
                      </properties>
                      <properties key="x">
                        <value tag="x" value="l_Si+gap/2"/>
                      </properties>
                      <properties key="y">
                        <value tag="y" value="-l2_Si"/>
                      </properties>
                      <properties key="rotconstr">
                        <value tag="rotconstr" value="off"/>
                      </properties>
                      <properties key="rot">
                        <value tag="rot" value="0"/>
                      </properties>
                      <properties key="type">
                        <value tag="type" value="solid"/>
                      </properties>
                      <properties key="base">
                        <value tag="base" value="corner"/>
                      </properties>
                      <properties key="layerold">
                        <value tag="layerold" valueArray="1|0"/>
                      </properties>
                      <properties key="layername">
                        <value tag="layername" valueArray="1|0"/>
                      </properties>
                      <properties key="layer">
                        <value tag="layer" valueArray="1|0"/>
                      </properties>
                      <properties key="layer_vector_method">
                        <value tag="layer_vector_method" value="step"/>
                      </properties>
                      <properties key="layer_vector_start">
                        <value tag="layer_vector_start" value=""/>
                      </properties>
                      <properties key="layer_vector_stop">
                        <value tag="layer_vector_stop" value=""/>
                      </properties>
                      <properties key="layer_vector_step">
                        <value tag="layer_vector_step" value=""/>
                      </properties>
                      <properties key="layer_vector_numvalues">
                        <value tag="layer_vector_numvalues" value=""/>
                      </properties>
                      <properties key="layer_vector_function">
                        <value tag="layer_vector_function" value="none"/>
                      </properties>
                      <properties key="layerleft">
                        <value tag="layerleft" value="off"/>
                      </properties>
                      <properties key="layerright">
                        <value tag="layerright" value="off"/>
                      </properties>
                      <properties key="layerbottom">
                        <value tag="layerbottom" value="on"/>
                      </properties>
                      <properties key="layertop">
                        <value tag="layertop" value="off"/>
                      </properties>
                      <properties key="lx">
                        <value tag="lx" value="L2_Si-2*l_Si"/>
                      </properties>
                      <properties key="ly">
                        <value tag="ly" value="L1_Si"/>
                      </properties>
                      <properties key="sizeconstr">
                        <value tag="sizeconstr" valueArray="1|2,'off','off'"/>
                      </properties>
                      <properties key="size">
                        <value tag="size" valueArray="1|2,'L2_Si-2*l_Si','L1_Si'"/>
                      </properties>
                      <feature xsi:type="com.comsol.mph-v15:GeomFeatureList" entityComments="" entityAuthor="" model="/" sequence="//@geom/@geoms[key='geom1']/@value/@feature/@features[key='wp1']/@value/@sequence2D"/>
                      <geom model="/">
                        <objects key="r5(1)">
                          <value tag="r5(1)" entityName="Rectangle[geometry]" entityComments="" entityAuthor="" entityCreationTime="1624893603529" assocID="17,0,-22312069,-1222211927">
                            <entityFlags>norename</entityFlags>
                            <geomnative numEntities="4,4,1" numEntitiesMesh="4,4,1" spaceDim="2"/>
                          </value>
                        </objects>
                      </geom>
                    </value>
                  </features>
                  <features key="dif4">
                    <value xsi:type="com.comsol.mph-v15:GeomFeature" tag="dif4" entityName="Difference 4" entityComments="" entityAuthor="" entityCreationTime="1624893570400" operationID="Difference" key="true[deg]edgenonegeomrepcomsolinputOBJECTwp1[r4]input2OBJECTwp1[r5]intbndonkeepoffpointnoneregularizeonrepairtol1.0E-6" status="built" buildStatus="built" cacheTag="6241976820030670432" id="18" sequence="//@geom/@geoms[key='geom1']/@value/@feature/@features[key='wp1']/@value/@sequence2D">
                      <properties key="cumselkey">
                        <value tag="cumselkey" value="0"/>
                      </properties>
                      <properties key="input">
                        <value tag="input">
                          <selection xsi:type="com.comsol.mph-v15:LocalGeomObjectSelection" selType="object" property="//@geom/@geoms[key='geom1']/@value/@feature/@features[key='wp1']/@value/@sequence2D/@feature/@features[key='dif4']/@value/@properties[key='input']/@value" geom="//@geom/@geoms[key='geom1']/@value/@feature/@features[key='wp1']/@value/@sequence2D" owner="//@geom/@geoms[key='geom1']/@value/@feature/@features[key='wp1']/@value/@sequence2D/@feature/@features[key='dif4']/@value" dim="-1">
                            <objects feature="//@geom/@geoms[key='geom1']/@value/@feature/@features[key='wp1']/@value/@sequence2D/@feature/@features[key='r4']/@value" assocIds="{16,0,-698050135,-667661773}" geomOK="true"/>
                          </selection>
                        </value>
                      </properties>
                      <properties key="input2">
                        <value tag="input2">
                          <selection xsi:type="com.comsol.mph-v15:LocalGeomObjectSelection" selType="object" property="//@geom/@geoms[key='geom1']/@value/@feature/@features[key='wp1']/@value/@sequence2D/@feature/@features[key='dif4']/@value/@properties[key='input2']/@value" geom="//@geom/@geoms[key='geom1']/@value/@feature/@features[key='wp1']/@value/@sequence2D" owner="//@geom/@geoms[key='geom1']/@value/@feature/@features[key='wp1']/@value/@sequence2D/@feature/@features[key='dif4']/@value" dim="-1">
                            <objects feature="//@geom/@geoms[key='geom1']/@value/@feature/@features[key='wp1']/@value/@sequence2D/@feature/@features[key='r5']/@value" assocIds="{17,0,-22312069,-1222211927}" geomOK="true"/>
                          </selection>
                        </value>
                      </properties>
                      <properties key="keep">
                        <value tag="keep" value="off"/>
                      </properties>
                      <properties key="intbnd">
                        <value tag="intbnd" value="on"/>
                      </properties>
                      <properties key="edge">
                        <value tag="edge" value="none"/>
                      </properties>
                      <properties key="point">
                        <value tag="point" value="none"/>
                      </properties>
                      <properties key="repairtol">
                        <value tag="repairtol" value="1.0E-6"/>
                      </properties>
                      <properties key="regularize">
                        <value tag="regularize" value="on"/>
                      </properties>
                      <properties key="geomrep">
                        <value tag="geomrep" value="comsol"/>
                      </properties>
                      <feature xsi:type="com.comsol.mph-v15:GeomFeatureList" entityComments="" entityAuthor="" model="/" sequence="//@geom/@geoms[key='geom1']/@value/@feature/@features[key='wp1']/@value/@sequence2D"/>
                      <geom model="/">
                        <objects key="dif4(1)">
                          <value tag="dif4(1)" entityName="Difference" entityComments="" entityAuthor="" entityCreationTime="1624893634026" assocID="18,0,1453323480,-1373206944">
                            <entityFlags>norename</entityFlags>
                            <geomnative numEntities="8,8,1" numEntitiesMesh="8,8,1" spaceDim="2"/>
                          </value>
                        </objects>
                      </geom>
                    </value>
                  </features>
                  <features key="r6">
                    <value xsi:type="com.comsol.mph-v15:GeomFeature" tag="r6" entityName="Rectangle 6" entityComments="" entityAuthor="" entityCreationTime="1624893575854" operationID="Rectangle" key="true[deg]basecornerlayerlayerbottomonlayerleftofflayerrightofflayertopofflx39.56ly14.989999999999998pos6.6850000000000005|33.65500000000001|posconstroff|off|rot0.0rotconstroffsize39.56|14.989999999999998|sizeconstroff|off|typesolidx6.6850000000000005y33.65500000000001" status="built" buildStatus="built" assocConfig="ACED0005757200055B5B5B5B49D3650077CA37F6DD020000787000000004757200045B5B5B494B8DF625CB5230D4020000787000000004757200035B5B4917F7E44F198F893C020000787000000001757200025B494DBA602676EAB2A502000078700000000200000000000000037571007E0004000000017571007E00060000000200000001000000027571007E0004000000017571007E00060000000200000000000000017571007E0004000000017571007E00060000000200000003000000027571007E0002000000047571007E0004000000017571007E000600000001000000037571007E0004000000017571007E000600000001000000017571007E0004000000017571007E000600000001000000007571007E0004000000017571007E000600000001000000027571007E0002000000007571007E0002000000057571007E0004000000007571007E0004000000007571007E0004000000007571007E0004000000007571007E0004000000017571007E00060000000100000001" cacheTag="-7041084488220482885" id="19" sequence="//@geom/@geoms[key='geom1']/@value/@feature/@features[key='wp1']/@value/@sequence2D">
                      <properties key="posconstr">
                        <value tag="posconstr" valueArray="1|2,'off','off'"/>
                      </properties>
                      <properties key="pos">
                        <value tag="pos" valueArray="1|2,'l_heater2+gap/2','L1_Si/2-shifty_heater-L_heater/2'"/>
                      </properties>
                      <properties key="x">
                        <value tag="x" value="l_heater2+gap/2"/>
                      </properties>
                      <properties key="y">
                        <value tag="y" value="L1_Si/2-shifty_heater-L_heater/2"/>
                      </properties>
                      <properties key="rotconstr">
                        <value tag="rotconstr" value="off"/>
                      </properties>
                      <properties key="rot">
                        <value tag="rot" value="0"/>
                      </properties>
                      <properties key="type">
                        <value tag="type" value="solid"/>
                      </properties>
                      <properties key="base">
                        <value tag="base" value="corner"/>
                      </properties>
                      <properties key="layerold">
                        <value tag="layerold" valueArray="1|0"/>
                      </properties>
                      <properties key="layername">
                        <value tag="layername" valueArray="1|0"/>
                      </properties>
                      <properties key="layer">
                        <value tag="layer" valueArray="1|0"/>
                      </properties>
                      <properties key="layer_vector_method">
                        <value tag="layer_vector_method" value="step"/>
                      </properties>
                      <properties key="layer_vector_start">
                        <value tag="layer_vector_start" value=""/>
                      </properties>
                      <properties key="layer_vector_stop">
                        <value tag="layer_vector_stop" value=""/>
                      </properties>
                      <properties key="layer_vector_step">
                        <value tag="layer_vector_step" value=""/>
                      </properties>
                      <properties key="layer_vector_numvalues">
                        <value tag="layer_vector_numvalues" value=""/>
                      </properties>
                      <properties key="layer_vector_function">
                        <value tag="layer_vector_function" value="none"/>
                      </properties>
                      <properties key="layerleft">
                        <value tag="layerleft" value="off"/>
                      </properties>
                      <properties key="layerright">
                        <value tag="layerright" value="off"/>
                      </properties>
                      <properties key="layerbottom">
                        <value tag="layerbottom" value="on"/>
                      </properties>
                      <properties key="layertop">
                        <value tag="layertop" value="off"/>
                      </properties>
                      <properties key="lx">
                        <value tag="lx" value="L2_Si-2*l_heater2"/>
                      </properties>
                      <properties key="ly">
                        <value tag="ly" value="L_heater"/>
                      </properties>
                      <properties key="sizeconstr">
                        <value tag="sizeconstr" valueArray="1|2,'off','off'"/>
                      </properties>
                      <properties key="size">
                        <value tag="size" valueArray="1|2,'L2_Si-2*l_heater2','L_heater'"/>
                      </properties>
                      <feature xsi:type="com.comsol.mph-v15:GeomFeatureList" entityComments="" entityAuthor="" model="/" sequence="//@geom/@geoms[key='geom1']/@value/@feature/@features[key='wp1']/@value/@sequence2D"/>
                      <geom model="/">
                        <objects key="r6(1)">
                          <value tag="r6(1)" entityName="Rectangle[geometry]" entityComments="" entityAuthor="" entityCreationTime="1624893637314" assocID="19,0,-1639380234,-1776622917">
                            <entityFlags>norename</entityFlags>
                            <geomnative numEntities="4,4,1" numEntitiesMesh="4,4,1" spaceDim="2"/>
                          </value>
                        </objects>
                      </geom>
                    </value>
                  </features>
                  <features key="dif5">
                    <value xsi:type="com.comsol.mph-v15:GeomFeature" tag="dif5" entityName="Difference 5" entityComments="" entityAuthor="" entityCreationTime="1624893579096" operationID="Difference" key="true[deg]edgenonegeomrepcomsolinputOBJECTwp1[dif4]input2OBJECTwp1[r6]intbndonkeepoffpointnoneregularizeonrepairtol1.0E-6" status="built" buildStatus="built" cacheTag="-7980237458594272917" id="20" sequence="//@geom/@geoms[key='geom1']/@value/@feature/@features[key='wp1']/@value/@sequence2D">
                      <properties key="cumselkey">
                        <value tag="cumselkey" value="0"/>
                      </properties>
                      <properties key="input">
                        <value tag="input">
                          <selection xsi:type="com.comsol.mph-v15:LocalGeomObjectSelection" selType="object" property="//@geom/@geoms[key='geom1']/@value/@feature/@features[key='wp1']/@value/@sequence2D/@feature/@features[key='dif5']/@value/@properties[key='input']/@value" geom="//@geom/@geoms[key='geom1']/@value/@feature/@features[key='wp1']/@value/@sequence2D" owner="//@geom/@geoms[key='geom1']/@value/@feature/@features[key='wp1']/@value/@sequence2D/@feature/@features[key='dif5']/@value" dim="-1">
                            <objects feature="//@geom/@geoms[key='geom1']/@value/@feature/@features[key='wp1']/@value/@sequence2D/@feature/@features[key='dif4']/@value" assocIds="{18,0,1453323480,-1373206944}" geomOK="true"/>
                          </selection>
                        </value>
                      </properties>
                      <properties key="input2">
                        <value tag="input2">
                          <selection xsi:type="com.comsol.mph-v15:LocalGeomObjectSelection" selType="object" property="//@geom/@geoms[key='geom1']/@value/@feature/@features[key='wp1']/@value/@sequence2D/@feature/@features[key='dif5']/@value/@properties[key='input2']/@value" geom="//@geom/@geoms[key='geom1']/@value/@feature/@features[key='wp1']/@value/@sequence2D" owner="//@geom/@geoms[key='geom1']/@value/@feature/@features[key='wp1']/@value/@sequence2D/@feature/@features[key='dif5']/@value" dim="-1">
                            <objects feature="//@geom/@geoms[key='geom1']/@value/@feature/@features[key='wp1']/@value/@sequence2D/@feature/@features[key='r6']/@value" assocIds="{19,0,-1639380234,-1776622917}" geomOK="true"/>
                          </selection>
                        </value>
                      </properties>
                      <properties key="keep">
                        <value tag="keep" value="off"/>
                      </properties>
                      <properties key="intbnd">
                        <value tag="intbnd" value="on"/>
                      </properties>
                      <properties key="edge">
                        <value tag="edge" value="none"/>
                      </properties>
                      <properties key="point">
                        <value tag="point" value="none"/>
                      </properties>
                      <properties key="repairtol">
                        <value tag="repairtol" value="1.0E-6"/>
                      </properties>
                      <properties key="regularize">
                        <value tag="regularize" value="on"/>
                      </properties>
                      <properties key="geomrep">
                        <value tag="geomrep" value="comsol"/>
                      </properties>
                      <feature xsi:type="com.comsol.mph-v15:GeomFeatureList" entityComments="" entityAuthor="" model="/" sequence="//@geom/@geoms[key='geom1']/@value/@feature/@features[key='wp1']/@value/@sequence2D"/>
                      <geom model="/">
                        <objects key="dif5(1)">
                          <value tag="dif5(1)" entityName="Difference" entityComments="" entityAuthor="" entityCreationTime="1624893649043" assocID="20,0,-1858043824,20506987">
                            <entityFlags>norename</entityFlags>
                            <geomnative numEntities="16,16,1" numEntitiesMesh="16,16,1" spaceDim="2"/>
                          </value>
                        </objects>
                      </geom>
                    </value>
                  </features>
                  <features key="mov1">
                    <value xsi:type="com.comsol.mph-v15:GeomFeature" tag="mov1" entityName="Move 1" entityComments="" entityAuthor="" entityCreationTime="1624022770253" operationID="Move" key="true[deg]displx-52.93000000000001|displxconstrondisply0.0|displyconstroninputOBJECTwp1[dif5]keepoff" status="built" buildStatus="built" cacheTag="7418300051207576276" id="11" sequence="//@geom/@geoms[key='geom1']/@value/@feature/@features[key='wp1']/@value/@sequence2D">
                      <properties key="cumselkey">
                        <value tag="cumselkey" value="0"/>
                      </properties>
                      <properties key="input">
                        <value tag="input">
                          <selection xsi:type="com.comsol.mph-v15:LocalGeomObjectSelection" selType="object" property="//@geom/@geoms[key='geom1']/@value/@feature/@features[key='wp1']/@value/@sequence2D/@feature/@features[key='mov1']/@value/@properties[key='input']/@value" geom="//@geom/@geoms[key='geom1']/@value/@feature/@features[key='wp1']/@value/@sequence2D" owner="//@geom/@geoms[key='geom1']/@value/@feature/@features[key='wp1']/@value/@sequence2D/@feature/@features[key='mov1']/@value" dim="-1">
                            <objects feature="//@geom/@geoms[key='geom1']/@value/@feature/@features[key='wp1']/@value/@sequence2D/@feature/@features[key='dif5']/@value" assocIds="{20,0,-1858043824,20506987}" geomOK="true"/>
                          </selection>
                        </value>
                      </properties>
                      <properties key="keep">
                        <value tag="keep" value="off"/>
                      </properties>
                      <properties key="displxconstr">
                        <value tag="displxconstr" value="on"/>
                      </properties>
                      <properties key="displx">
                        <value tag="displx" value="-L2_Si-gap" valueArray="1|1,'-52.93000000000001'"/>
                      </properties>
                      <properties key="displx_vector_method">
                        <value tag="displx_vector_method" value="step"/>
                      </properties>
                      <properties key="displx_vector_start">
                        <value tag="displx_vector_start" value=""/>
                      </properties>
                      <properties key="displx_vector_stop">
                        <value tag="displx_vector_stop" value=""/>
                      </properties>
                      <properties key="displx_vector_step">
                        <value tag="displx_vector_step" value=""/>
                      </properties>
                      <properties key="displx_vector_numvalues">
                        <value tag="displx_vector_numvalues" value=""/>
                      </properties>
                      <properties key="displx_vector_function">
                        <value tag="displx_vector_function" value="none"/>
                      </properties>
                      <properties key="displyconstr">
                        <value tag="displyconstr" value="on"/>
                      </properties>
                      <properties key="disply">
                        <value tag="disply" value="0" valueArray="1|1,'0'"/>
                      </properties>
                      <properties key="disply_vector_method">
                        <value tag="disply_vector_method" value="step"/>
                      </properties>
                      <properties key="disply_vector_start">
                        <value tag="disply_vector_start" value=""/>
                      </properties>
                      <properties key="disply_vector_stop">
                        <value tag="disply_vector_stop" value=""/>
                      </properties>
                      <properties key="disply_vector_step">
                        <value tag="disply_vector_step" value=""/>
                      </properties>
                      <properties key="disply_vector_numvalues">
                        <value tag="disply_vector_numvalues" value=""/>
                      </properties>
                      <properties key="disply_vector_function">
                        <value tag="disply_vector_function" value="none"/>
                      </properties>
                      <feature xsi:type="com.comsol.mph-v15:GeomFeatureList" model="/" sequence="//@geom/@geoms[key='geom1']/@value/@feature/@features[key='wp1']/@value/@sequence2D"/>
                      <geom model="/">
                        <objects key="mov1(1)">
                          <value tag="mov1(1)" entityName="Move" entityComments="" entityAuthor="" entityCreationTime="1624022789733" assocID="11,0,0,1727207575,-1115858220">
                            <entityFlags>norename</entityFlags>
                            <geomnative tag="/geom4.mphbin" numEntities="16,16,1" numEntitiesMesh="16,16,1" spaceDim="2"/>
                          </value>
                        </objects>
                      </geom>
                    </value>
                  </features>
                </feature>
                <selection model="/"/>
              </sequence2D>
              <renderProj model="/"/>
            </value>
          </features>
          <features key="wp3">
            <value xsi:type="com.comsol.mph-v15:WorkPlaneFeature" tag="wp3" entityName="SiO2 interface" entityComments="" entityAuthor="" entityCreationTime="1670575339190" operationID="WorkPlane" key="true[deg]adjfaceOBJECTDIMgeom1[][2]angle0.0axisvertexOBJECTDIMgeom1[][0]circedgeOBJECTDIMgeom1[][1]circoffset0.0circpointstartvertexcircvertexOBJECTDIMgeom1[][0]csplanetypequickdispl0.0|0.0|edgeOBJECTDIMgeom1[][1]edgeparallelaxistangentedgeparalleloriginstartvertexfaceOBJECTDIMgeom1[][2]faceparallelaxiss1genpoints0.0|0.0|0.0|1.0|0.0|0.0|0.0|1.0|0.0|offset0.0offsetcoordinatenamezoffsettypedistanceoffsetvertexOBJECTDIMgeom1[][0]originfacecenteroriginvertexOBJECTDIMgeom1[][0]planaredgeOBJECTDIMgeom1[][1]planetypequickquickaxisnaturalquickoffsettypedistancequickoriginglobalquickplanexyquickx0.0quicky0.0quickz0.0repairtol1.0E-5reverseoffrot0.0showcoincidentonshowintersectiononshowprojectionontransax20.0|0.0|transax30.0|0.0|1.0|transaxis0.0|0.0|1.0|transaxistypeztransdispl0.0|0.0|0.0|transrot0.0uniteonvertex1OBJECTDIMgeom1[][0]vertex2OBJECTDIMgeom1[][0]vertex3OBJECTDIMgeom1[][0]workplanexyplanexyplaneworkplanesrcthisthis" status="built" buildStatus="built" cacheTag="-4224331590943731140" extraAssocIDs="{48,0,-1655744689,-325528357}" id="24" sequence="//@geom/@geoms[key='geom1']/@value" sequence2DKey="6955234893240599110">
              <properties key="createselection">
                <value tag="createselection" value="off"/>
              </properties>
              <properties key="contributeto">
                <value tag="contributeto" value="none" referenceContainerList="//@geom/@geoms[key='geom1']/@value/@selection" compositeIndex="1"/>
              </properties>
              <properties key="cumselkey">
                <value tag="cumselkey" value="0"/>
              </properties>
              <properties key="planetype">
                <value tag="planetype" value="quick"/>
              </properties>
              <properties key="quickplane">
                <value tag="quickplane" value="xy"/>
              </properties>
              <properties key="quickoffsettype">
                <value tag="quickoffsettype" value="distance"/>
              </properties>
              <properties key="offsetvertex">
                <value tag="offsetvertex">
                  <selection xsi:type="com.comsol.mph-v15:LocalGeomObjectSelection" selType="objectdim" property="//@geom/@geoms[key='geom1']/@value/@feature/@features[key='wp3']/@value/@properties[key='offsetvertex']/@value" geom="//@geom/@geoms[key='geom1']/@value" owner="//@geom/@geoms[key='geom1']/@value/@feature/@features[key='wp3']/@value"/>
                </value>
              </properties>
              <properties key="offsetcoordinatename">
                <value tag="offsetcoordinatename" value="z"/>
              </properties>
              <properties key="quickx">
                <value tag="quickx" value="0"/>
              </properties>
              <properties key="quicky">
                <value tag="quicky" value="0"/>
              </properties>
              <properties key="quickz">
                <value tag="quickz" value="0"/>
              </properties>
              <properties key="face">
                <value tag="face">
                  <selection xsi:type="com.comsol.mph-v15:LocalGeomObjectSelection" selType="objectdim" property="//@geom/@geoms[key='geom1']/@value/@feature/@features[key='wp3']/@value/@properties[key='face']/@value" geom="//@geom/@geoms[key='geom1']/@value" owner="//@geom/@geoms[key='geom1']/@value/@feature/@features[key='wp3']/@value" dim="2"/>
                </value>
              </properties>
              <properties key="offsettype">
                <value tag="offsettype" value="distance"/>
              </properties>
              <properties key="offset">
                <value tag="offset" value="0"/>
              </properties>
              <properties key="reverse">
                <value tag="reverse" value="off"/>
              </properties>
              <properties key="planaredge">
                <value tag="planaredge">
                  <selection xsi:type="com.comsol.mph-v15:LocalGeomObjectSelection" selType="objectdim" property="//@geom/@geoms[key='geom1']/@value/@feature/@features[key='wp3']/@value/@properties[key='planaredge']/@value" geom="//@geom/@geoms[key='geom1']/@value" owner="//@geom/@geoms[key='geom1']/@value/@feature/@features[key='wp3']/@value" dim="1"/>
                </value>
              </properties>
              <properties key="edge">
                <value tag="edge">
                  <selection xsi:type="com.comsol.mph-v15:LocalGeomObjectSelection" selType="objectdim" property="//@geom/@geoms[key='geom1']/@value/@feature/@features[key='wp3']/@value/@properties[key='edge']/@value" geom="//@geom/@geoms[key='geom1']/@value" owner="//@geom/@geoms[key='geom1']/@value/@feature/@features[key='wp3']/@value" dim="1"/>
                </value>
              </properties>
              <properties key="adjface">
                <value tag="adjface">
                  <selection xsi:type="com.comsol.mph-v15:LocalGeomObjectSelection" selType="objectdim" property="//@geom/@geoms[key='geom1']/@value/@feature/@features[key='wp3']/@value/@properties[key='adjface']/@value" geom="//@geom/@geoms[key='geom1']/@value" owner="//@geom/@geoms[key='geom1']/@value/@feature/@features[key='wp3']/@value" dim="2"/>
                </value>
              </properties>
              <properties key="angle">
                <value tag="angle" value="0"/>
              </properties>
              <properties key="circedge">
                <value tag="circedge">
                  <selection xsi:type="com.comsol.mph-v15:LocalGeomObjectSelection" selType="objectdim" property="//@geom/@geoms[key='geom1']/@value/@feature/@features[key='wp3']/@value/@properties[key='circedge']/@value" geom="//@geom/@geoms[key='geom1']/@value" owner="//@geom/@geoms[key='geom1']/@value/@feature/@features[key='wp3']/@value" dim="1"/>
                </value>
              </properties>
              <properties key="circpoint">
                <value tag="circpoint" value="startvertex"/>
              </properties>
              <properties key="circvertex">
                <value tag="circvertex">
                  <selection xsi:type="com.comsol.mph-v15:LocalGeomObjectSelection" selType="objectdim" property="//@geom/@geoms[key='geom1']/@value/@feature/@features[key='wp3']/@value/@properties[key='circvertex']/@value" geom="//@geom/@geoms[key='geom1']/@value" owner="//@geom/@geoms[key='geom1']/@value/@feature/@features[key='wp3']/@value"/>
                </value>
              </properties>
              <properties key="circoffset">
                <value tag="circoffset" value="0"/>
              </properties>
              <properties key="vertex1">
                <value tag="vertex1">
                  <selection xsi:type="com.comsol.mph-v15:LocalGeomObjectSelection" selType="objectdim" property="//@geom/@geoms[key='geom1']/@value/@feature/@features[key='wp3']/@value/@properties[key='vertex1']/@value" geom="//@geom/@geoms[key='geom1']/@value" owner="//@geom/@geoms[key='geom1']/@value/@feature/@features[key='wp3']/@value"/>
                </value>
              </properties>
              <properties key="vertex2">
                <value tag="vertex2">
                  <selection xsi:type="com.comsol.mph-v15:LocalGeomObjectSelection" selType="objectdim" property="//@geom/@geoms[key='geom1']/@value/@feature/@features[key='wp3']/@value/@properties[key='vertex2']/@value" geom="//@geom/@geoms[key='geom1']/@value" owner="//@geom/@geoms[key='geom1']/@value/@feature/@features[key='wp3']/@value"/>
                </value>
              </properties>
              <properties key="vertex3">
                <value tag="vertex3">
                  <selection xsi:type="com.comsol.mph-v15:LocalGeomObjectSelection" selType="objectdim" property="//@geom/@geoms[key='geom1']/@value/@feature/@features[key='wp3']/@value/@properties[key='vertex3']/@value" geom="//@geom/@geoms[key='geom1']/@value" owner="//@geom/@geoms[key='geom1']/@value/@feature/@features[key='wp3']/@value"/>
                </value>
              </properties>
              <properties key="genpoints">
                <value tag="genpoints" valueArray="3|3,'0','0','0'|3,'1','0','0'|3,'0','1','0'"/>
              </properties>
              <properties key="workplanesrc">
                <value tag="workplanesrc" value="this" compositeIndex="1"/>
              </properties>
              <properties key="workplane">
                <value tag="workplane" value="xyplane" compositeIndex="1"/>
              </properties>
              <properties key="transdispl">
                <value tag="transdispl" valueArray="1|3,'0','0','0'"/>
              </properties>
              <properties key="transaxis">
                <value tag="transaxis" value="0 0 1" valueArray="1|3,'0','0','1'"/>
              </properties>
              <properties key="transaxistype">
                <value tag="transaxistype" value="z"/>
              </properties>
              <properties key="transax3">
                <value tag="transax3" value="0 0 1" valueArray="1|3,'0','0','1'"/>
              </properties>
              <properties key="transax2">
                <value tag="transax2" value="0 0" valueArray="1|2,'0','0'"/>
              </properties>
              <properties key="transrot">
                <value tag="transrot" value="0"/>
              </properties>
              <properties key="csplanetype">
                <value tag="csplanetype" value="quick"/>
              </properties>
              <properties key="quickorigin">
                <value tag="quickorigin" value="global"/>
              </properties>
              <properties key="originvertex">
                <value tag="originvertex">
                  <selection xsi:type="com.comsol.mph-v15:LocalGeomObjectSelection" selType="objectdim" property="//@geom/@geoms[key='geom1']/@value/@feature/@features[key='wp3']/@value/@properties[key='originvertex']/@value" geom="//@geom/@geoms[key='geom1']/@value" owner="//@geom/@geoms[key='geom1']/@value/@feature/@features[key='wp3']/@value"/>
                </value>
              </properties>
              <properties key="quickaxis">
                <value tag="quickaxis" value="natural"/>
              </properties>
              <properties key="axisvertex">
                <value tag="axisvertex">
                  <selection xsi:type="com.comsol.mph-v15:LocalGeomObjectSelection" selType="objectdim" property="//@geom/@geoms[key='geom1']/@value/@feature/@features[key='wp3']/@value/@properties[key='axisvertex']/@value" geom="//@geom/@geoms[key='geom1']/@value" owner="//@geom/@geoms[key='geom1']/@value/@feature/@features[key='wp3']/@value"/>
                </value>
              </properties>
              <properties key="displ">
                <value tag="displ" valueArray="1|2,'0','0'"/>
              </properties>
              <properties key="rot">
                <value tag="rot" value="0"/>
              </properties>
              <properties key="origin">
                <value tag="origin" value="facecenter"/>
              </properties>
              <properties key="faceparallelaxis">
                <value tag="faceparallelaxis" value="s1"/>
              </properties>
              <properties key="edgeparallelorigin">
                <value tag="edgeparallelorigin" value="startvertex"/>
              </properties>
              <properties key="edgeparallelaxis">
                <value tag="edgeparallelaxis" value="tangent"/>
              </properties>
              <properties key="unite">
                <value tag="unite" value="on"/>
              </properties>
              <properties key="repairtol">
                <value tag="repairtol" value="1.0E-5"/>
              </properties>
              <properties key="showcoincident">
                <value tag="showcoincident" value="on"/>
              </properties>
              <properties key="showintersection">
                <value tag="showintersection" value="on"/>
              </properties>
              <properties key="showprojection">
                <value tag="showprojection" value="on"/>
              </properties>
              <properties key="workplane3d">
                <value tag="workplane3d" value="off"/>
              </properties>
              <properties key="extrainputkey">
                <value tag="extrainputkey" value="0"/>
              </properties>
              <properties key="buildwpmatrix">
                <value tag="buildwpmatrix" valueArray="3|3,'0','1','0'|3,'0','0','1'|3,'0','0','0'"/>
              </properties>
              <feature xsi:type="com.comsol.mph-v15:GeomFeatureList" model="/" sequence="//@geom/@geoms[key='geom1']/@value"/>
              <geom model="/">
                <objects key="wp3.uni2">
                  <value tag="wp3.uni2" entityName="Work_plane 2" entityComments="" entityAuthor="" entityCreationTime="1697457541778" assocID="24,0,-983553844,-1403612612">
                    <entityFlags>norename</entityFlags>
                    <geomnative numEntities="15,15,2,0" numEntitiesMesh="15,15,2,0" spaceDim="3"/>
                  </value>
                </objects>
              </geom>
              <importedGeom tag="obj0" entityName="" entityComments="" entityAuthor="" entityCreationTime="1697458461252">
                <entityFlags>norename</entityFlags>
                <geomnative tag="/geom5.mphbin" numEntities="15,15,2" numEntitiesMesh="15,15,2" spaceDim="2"/>
              </importedGeom>
              <sequence2D tag="wp3" entityName="Plane Geometry" entityComments="" entityAuthor="" entityCreationTime="1670575339195" angularUnit="deg" current="//@geom/@geoms[key='geom1']/@value/@feature/@features[key='wp3']/@value/@sequence2D/@feature/@features[key='uni2']/@value" geomrep="comsol" hasFinalize="false" hashKey="-6127756543760075946" lastBuiltFeature="//@geom/@geoms[key='geom1']/@value/@feature/@features[key='wp3']/@value/@sequence2D/@feature/@features[key='uni2']/@value" lengthUnit="µm" repairtol="1.0E-5" sdim="2" sequenceType="WORK_PLANE">
                <entityFlags>noremove</entityFlags>
                <entityFlags>norename</entityFlags>
                <entityFlags>nodeactivate</entityFlags>
                <geomnative numEntities="0,0,0" numEntitiesMesh="0,0,0" spaceDim="2"/>
                <feature model="/" sequence="//@geom/@geoms[key='geom1']/@value/@feature/@features[key='wp3']/@value/@sequence2D">
                  <features key="r1">
                    <value xsi:type="com.comsol.mph-v15:GeomFeature" tag="r1" activeFlag="false" entityName="Rectangle 1" entityComments="" entityAuthor="" entityCreationTime="1670575598002" operationID="Rectangle" key="[notactive]" status="built" buildStatus="built" assocConfig="ACED0005757200055B5B5B5B49D3650077CA37F6DD020000787000000004757200045B5B5B494B8DF625CB5230D4020000787000000004757200035B5B4917F7E44F198F893C020000787000000001757200025B494DBA602676EAB2A502000078700000000200000000000000037571007E0004000000017571007E00060000000200000001000000027571007E0004000000017571007E00060000000200000000000000017571007E0004000000017571007E00060000000200000003000000027571007E0002000000047571007E0004000000017571007E000600000001000000037571007E0004000000017571007E000600000001000000017571007E0004000000017571007E000600000001000000007571007E0004000000017571007E000600000001000000027571007E0002000000007571007E0002000000057571007E0004000000007571007E0004000000007571007E0004000000007571007E0004000000007571007E0004000000017571007E00060000000100000001" cacheTag="-1304163842761823015" id="27" sequence="//@geom/@geoms[key='geom1']/@value/@feature/@features[key='wp3']/@value/@sequence2D">
                      <properties key="posconstr">
                        <value tag="posconstr" valueArray="1|2,'off','off'"/>
                      </properties>
                      <properties key="pos">
                        <value tag="pos" valueArray="1|2,'-gap/2-l_Si/2','L1_Si-l_hBN/2+1/2*shifty_hBN'"/>
                      </properties>
                      <properties key="x">
                        <value tag="x" value="-gap/2-l_Si/2"/>
                      </properties>
                      <properties key="y">
                        <value tag="y" value="L1_Si-l_hBN/2+1/2*shifty_hBN"/>
                      </properties>
                      <properties key="rotconstr">
                        <value tag="rotconstr" value="off"/>
                      </properties>
                      <properties key="rot">
                        <value tag="rot" value="0"/>
                      </properties>
                      <properties key="type">
                        <value tag="type" value="solid"/>
                      </properties>
                      <properties key="base">
                        <value tag="base" value="center"/>
                      </properties>
                      <properties key="layerold">
                        <value tag="layerold" valueArray="1|0"/>
                      </properties>
                      <properties key="layername">
                        <value tag="layername" valueArray="1|0"/>
                      </properties>
                      <properties key="layer">
                        <value tag="layer" valueArray="1|0"/>
                      </properties>
                      <properties key="layer_vector_method">
                        <value tag="layer_vector_method" value="step"/>
                      </properties>
                      <properties key="layer_vector_start">
                        <value tag="layer_vector_start" value=""/>
                      </properties>
                      <properties key="layer_vector_stop">
                        <value tag="layer_vector_stop" value=""/>
                      </properties>
                      <properties key="layer_vector_step">
                        <value tag="layer_vector_step" value=""/>
                      </properties>
                      <properties key="layer_vector_numvalues">
                        <value tag="layer_vector_numvalues" value=""/>
                      </properties>
                      <properties key="layer_vector_function">
                        <value tag="layer_vector_function" value="none"/>
                      </properties>
                      <properties key="layerleft">
                        <value tag="layerleft" value="off"/>
                      </properties>
                      <properties key="layerright">
                        <value tag="layerright" value="off"/>
                      </properties>
                      <properties key="layerbottom">
                        <value tag="layerbottom" value="on"/>
                      </properties>
                      <properties key="layertop">
                        <value tag="layertop" value="off"/>
                      </properties>
                      <properties key="lx">
                        <value tag="lx" value="l_Si"/>
                      </properties>
                      <properties key="ly">
                        <value tag="ly" value="l_hBN-shifty_hBN"/>
                      </properties>
                      <properties key="sizeconstr">
                        <value tag="sizeconstr" valueArray="1|2,'off','off'"/>
                      </properties>
                      <properties key="size">
                        <value tag="size" valueArray="1|2,'l_Si','l_hBN-shifty_hBN'"/>
                      </properties>
                      <feature xsi:type="com.comsol.mph-v15:GeomFeatureList" entityComments="" entityAuthor="" model="/" sequence="//@geom/@geoms[key='geom1']/@value/@feature/@features[key='wp3']/@value/@sequence2D"/>
                      <geom model="/">
                        <objects key="r1(1)">
                          <value tag="r1(1)" activeFlag="false" entityName="Rectangle[geometry]" entityComments="" entityAuthor="" entityCreationTime="1670575623599">
                            <entityFlags>norename</entityFlags>
                            <geomnative numEntities="4,4,1" numEntitiesMesh="4,4,1" spaceDim="2"/>
                          </value>
                        </objects>
                      </geom>
                    </value>
                  </features>
                  <features key="r2">
                    <value xsi:type="com.comsol.mph-v15:GeomFeature" tag="r2" activeFlag="false" entityName="Rectangle 2" entityComments="" entityAuthor="" entityCreationTime="1670576230686" operationID="Rectangle" key="[notactive]" status="built" buildStatus="built" assocConfig="ACED0005757200055B5B5B5B49D3650077CA37F6DD020000787000000004757200045B5B5B494B8DF625CB5230D4020000787000000004757200035B5B4917F7E44F198F893C020000787000000001757200025B494DBA602676EAB2A502000078700000000200000000000000037571007E0004000000017571007E00060000000200000001000000027571007E0004000000017571007E00060000000200000000000000017571007E0004000000017571007E00060000000200000003000000027571007E0002000000047571007E0004000000017571007E000600000001000000037571007E0004000000017571007E000600000001000000017571007E0004000000017571007E000600000001000000007571007E0004000000017571007E000600000001000000027571007E0002000000007571007E0002000000057571007E0004000000007571007E0004000000007571007E0004000000007571007E0004000000007571007E0004000000017571007E00060000000100000001" cacheTag="-977216608294669191" id="28" sequence="//@geom/@geoms[key='geom1']/@value/@feature/@features[key='wp3']/@value/@sequence2D">
                      <properties key="posconstr">
                        <value tag="posconstr" valueArray="1|2,'off','off'"/>
                      </properties>
                      <properties key="pos">
                        <value tag="pos" valueArray="1|2,'gap/2+l_Si/2','L1_Si-l_hBN/2+1/2*shifty_hBN'"/>
                      </properties>
                      <properties key="x">
                        <value tag="x" value="gap/2+l_Si/2"/>
                      </properties>
                      <properties key="y">
                        <value tag="y" value="L1_Si-l_hBN/2+1/2*shifty_hBN"/>
                      </properties>
                      <properties key="rotconstr">
                        <value tag="rotconstr" value="off"/>
                      </properties>
                      <properties key="rot">
                        <value tag="rot" value="0"/>
                      </properties>
                      <properties key="type">
                        <value tag="type" value="solid"/>
                      </properties>
                      <properties key="base">
                        <value tag="base" value="center"/>
                      </properties>
                      <properties key="layerold">
                        <value tag="layerold" valueArray="1|0"/>
                      </properties>
                      <properties key="layername">
                        <value tag="layername" valueArray="1|0"/>
                      </properties>
                      <properties key="layer">
                        <value tag="layer" valueArray="1|0"/>
                      </properties>
                      <properties key="layer_vector_method">
                        <value tag="layer_vector_method" value="step"/>
                      </properties>
                      <properties key="layer_vector_start">
                        <value tag="layer_vector_start" value=""/>
                      </properties>
                      <properties key="layer_vector_stop">
                        <value tag="layer_vector_stop" value=""/>
                      </properties>
                      <properties key="layer_vector_step">
                        <value tag="layer_vector_step" value=""/>
                      </properties>
                      <properties key="layer_vector_numvalues">
                        <value tag="layer_vector_numvalues" value=""/>
                      </properties>
                      <properties key="layer_vector_function">
                        <value tag="layer_vector_function" value="none"/>
                      </properties>
                      <properties key="layerleft">
                        <value tag="layerleft" value="off"/>
                      </properties>
                      <properties key="layerright">
                        <value tag="layerright" value="off"/>
                      </properties>
                      <properties key="layerbottom">
                        <value tag="layerbottom" value="on"/>
                      </properties>
                      <properties key="layertop">
                        <value tag="layertop" value="off"/>
                      </properties>
                      <properties key="lx">
                        <value tag="lx" value="l_Si"/>
                      </properties>
                      <properties key="ly">
                        <value tag="ly" value="l_hBN-shifty_hBN"/>
                      </properties>
                      <properties key="sizeconstr">
                        <value tag="sizeconstr" valueArray="1|2,'off','off'"/>
                      </properties>
                      <properties key="size">
                        <value tag="size" valueArray="1|2,'l_Si','l_hBN-shifty_hBN'"/>
                      </properties>
                      <feature xsi:type="com.comsol.mph-v15:GeomFeatureList" entityComments="" entityAuthor="" model="/" sequence="//@geom/@geoms[key='geom1']/@value/@feature/@features[key='wp3']/@value/@sequence2D"/>
                      <geom model="/">
                        <objects key="r2(1)">
                          <value tag="r2(1)" activeFlag="false" entityName="Rectangle[geometry]" entityComments="" entityAuthor="" entityCreationTime="1670576240367">
                            <entityFlags>norename</entityFlags>
                            <geomnative numEntities="4,4,1" numEntitiesMesh="4,4,1" spaceDim="2"/>
                          </value>
                        </objects>
                      </geom>
                    </value>
                  </features>
                  <features key="r3">
                    <value xsi:type="com.comsol.mph-v15:GeomFeature" tag="r3" activeFlag="false" entityName="Rectangle 3" entityComments="" entityAuthor="" entityCreationTime="1670576255234" operationID="Rectangle" key="[notactive]" status="built" buildStatus="built" assocConfig="ACED0005757200055B5B5B5B49D3650077CA37F6DD020000787000000004757200045B5B5B494B8DF625CB5230D4020000787000000004757200035B5B4917F7E44F198F893C020000787000000001757200025B494DBA602676EAB2A502000078700000000200000000000000037571007E0004000000017571007E00060000000200000001000000027571007E0004000000017571007E00060000000200000000000000017571007E0004000000017571007E00060000000200000003000000027571007E0002000000047571007E0004000000017571007E000600000001000000037571007E0004000000017571007E000600000001000000017571007E0004000000017571007E000600000001000000007571007E0004000000017571007E000600000001000000027571007E0002000000007571007E0002000000057571007E0004000000007571007E0004000000007571007E0004000000007571007E0004000000007571007E0004000000017571007E00060000000100000001" cacheTag="-650269373827515367" id="29" sequence="//@geom/@geoms[key='geom1']/@value/@feature/@features[key='wp3']/@value/@sequence2D">
                      <properties key="posconstr">
                        <value tag="posconstr" valueArray="1|2,'off','off'"/>
                      </properties>
                      <properties key="pos">
                        <value tag="pos" valueArray="1|2,'-L_hBN/2','L1_Si-l2_Si'"/>
                      </properties>
                      <properties key="x">
                        <value tag="x" value="-L_hBN/2"/>
                      </properties>
                      <properties key="y">
                        <value tag="y" value="L1_Si-l2_Si"/>
                      </properties>
                      <properties key="rotconstr">
                        <value tag="rotconstr" value="off"/>
                      </properties>
                      <properties key="rot">
                        <value tag="rot" value="0"/>
                      </properties>
                      <properties key="type">
                        <value tag="type" value="solid"/>
                      </properties>
                      <properties key="base">
                        <value tag="base" value="corner"/>
                      </properties>
                      <properties key="layerold">
                        <value tag="layerold" valueArray="1|0"/>
                      </properties>
                      <properties key="layername">
                        <value tag="layername" valueArray="1|0"/>
                      </properties>
                      <properties key="layer">
                        <value tag="layer" valueArray="1|0"/>
                      </properties>
                      <properties key="layer_vector_method">
                        <value tag="layer_vector_method" value="step"/>
                      </properties>
                      <properties key="layer_vector_start">
                        <value tag="layer_vector_start" value=""/>
                      </properties>
                      <properties key="layer_vector_stop">
                        <value tag="layer_vector_stop" value=""/>
                      </properties>
                      <properties key="layer_vector_step">
                        <value tag="layer_vector_step" value=""/>
                      </properties>
                      <properties key="layer_vector_numvalues">
                        <value tag="layer_vector_numvalues" value=""/>
                      </properties>
                      <properties key="layer_vector_function">
                        <value tag="layer_vector_function" value="none"/>
                      </properties>
                      <properties key="layerleft">
                        <value tag="layerleft" value="off"/>
                      </properties>
                      <properties key="layerright">
                        <value tag="layerright" value="off"/>
                      </properties>
                      <properties key="layerbottom">
                        <value tag="layerbottom" value="on"/>
                      </properties>
                      <properties key="layertop">
                        <value tag="layertop" value="off"/>
                      </properties>
                      <properties key="lx">
                        <value tag="lx" value="L_hBN/2-gap/2-l_Si"/>
                      </properties>
                      <properties key="ly">
                        <value tag="ly" value="l2_Si"/>
                      </properties>
                      <properties key="sizeconstr">
                        <value tag="sizeconstr" valueArray="1|2,'off','off'"/>
                      </properties>
                      <properties key="size">
                        <value tag="size" valueArray="1|2,'L_hBN/2-gap/2-l_Si','l2_Si'"/>
                      </properties>
                      <feature xsi:type="com.comsol.mph-v15:GeomFeatureList" model="/" sequence="//@geom/@geoms[key='geom1']/@value/@feature/@features[key='wp3']/@value/@sequence2D"/>
                      <geom model="/">
                        <objects key="r3(1)">
                          <value tag="r3(1)" activeFlag="false" entityName="Rectangle[geometry]" entityComments="" entityAuthor="" entityCreationTime="1670576354973">
                            <entityFlags>norename</entityFlags>
                            <geomnative numEntities="4,4,1" numEntitiesMesh="4,4,1" spaceDim="2"/>
                          </value>
                        </objects>
                      </geom>
                    </value>
                  </features>
                  <features key="r4">
                    <value xsi:type="com.comsol.mph-v15:GeomFeature" tag="r4" activeFlag="false" entityName="Rectangle 4" entityComments="" entityAuthor="" entityCreationTime="1670576597757" operationID="Rectangle" key="[notactive]" status="built" buildStatus="built" assocConfig="ACED0005757200055B5B5B5B49D3650077CA37F6DD020000787000000004757200045B5B5B494B8DF625CB5230D4020000787000000004757200035B5B4917F7E44F198F893C020000787000000001757200025B494DBA602676EAB2A502000078700000000200000000000000037571007E0004000000017571007E00060000000200000001000000027571007E0004000000017571007E00060000000200000000000000017571007E0004000000017571007E00060000000200000003000000027571007E0002000000047571007E0004000000017571007E000600000001000000037571007E0004000000017571007E000600000001000000017571007E0004000000017571007E000600000001000000007571007E0004000000017571007E000600000001000000027571007E0002000000007571007E0002000000057571007E0004000000007571007E0004000000007571007E0004000000007571007E0004000000007571007E0004000000017571007E00060000000100000001" cacheTag="2914623975480906436" id="30" sequence="//@geom/@geoms[key='geom1']/@value/@feature/@features[key='wp3']/@value/@sequence2D">
                      <properties key="posconstr">
                        <value tag="posconstr" valueArray="1|2,'off','off'"/>
                      </properties>
                      <properties key="pos">
                        <value tag="pos" valueArray="1|2,'gap/2+l_Si','L1_Si-l2_Si'"/>
                      </properties>
                      <properties key="x">
                        <value tag="x" value="gap/2+l_Si"/>
                      </properties>
                      <properties key="y">
                        <value tag="y" value="L1_Si-l2_Si"/>
                      </properties>
                      <properties key="rotconstr">
                        <value tag="rotconstr" value="off"/>
                      </properties>
                      <properties key="rot">
                        <value tag="rot" value="0"/>
                      </properties>
                      <properties key="type">
                        <value tag="type" value="solid"/>
                      </properties>
                      <properties key="base">
                        <value tag="base" value="corner"/>
                      </properties>
                      <properties key="layerold">
                        <value tag="layerold" valueArray="1|0"/>
                      </properties>
                      <properties key="layername">
                        <value tag="layername" valueArray="1|0"/>
                      </properties>
                      <properties key="layer">
                        <value tag="layer" valueArray="1|0"/>
                      </properties>
                      <properties key="layer_vector_method">
                        <value tag="layer_vector_method" value="step"/>
                      </properties>
                      <properties key="layer_vector_start">
                        <value tag="layer_vector_start" value=""/>
                      </properties>
                      <properties key="layer_vector_stop">
                        <value tag="layer_vector_stop" value=""/>
                      </properties>
                      <properties key="layer_vector_step">
                        <value tag="layer_vector_step" value=""/>
                      </properties>
                      <properties key="layer_vector_numvalues">
                        <value tag="layer_vector_numvalues" value=""/>
                      </properties>
                      <properties key="layer_vector_function">
                        <value tag="layer_vector_function" value="none"/>
                      </properties>
                      <properties key="layerleft">
                        <value tag="layerleft" value="off"/>
                      </properties>
                      <properties key="layerright">
                        <value tag="layerright" value="off"/>
                      </properties>
                      <properties key="layerbottom">
                        <value tag="layerbottom" value="on"/>
                      </properties>
                      <properties key="layertop">
                        <value tag="layertop" value="off"/>
                      </properties>
                      <properties key="lx">
                        <value tag="lx" value="L_hBN/2-gap/2-l_Si"/>
                      </properties>
                      <properties key="ly">
                        <value tag="ly" value="l2_Si"/>
                      </properties>
                      <properties key="sizeconstr">
                        <value tag="sizeconstr" valueArray="1|2,'off','off'"/>
                      </properties>
                      <properties key="size">
                        <value tag="size" valueArray="1|2,'L_hBN/2-gap/2-l_Si','l2_Si'"/>
                      </properties>
                      <feature xsi:type="com.comsol.mph-v15:GeomFeatureList" entityComments="" entityAuthor="" model="/" sequence="//@geom/@geoms[key='geom1']/@value/@feature/@features[key='wp3']/@value/@sequence2D"/>
                      <geom model="/">
                        <objects key="r4(1)">
                          <value tag="r4(1)" activeFlag="false" entityName="Rectangle[geometry]" entityComments="" entityAuthor="" entityCreationTime="1670576649179">
                            <entityFlags>norename</entityFlags>
                            <geomnative numEntities="4,4,1" numEntitiesMesh="4,4,1" spaceDim="2"/>
                          </value>
                        </objects>
                      </geom>
                    </value>
                  </features>
                  <features key="uni1">
                    <value xsi:type="com.comsol.mph-v15:GeomFeature" tag="uni1" activeFlag="false" entityName="Union 1" entityComments="" entityAuthor="" entityCreationTime="1670576706096" operationID="Union" key="[notactive]" status="built" buildStatus="built" cacheTag="1932909282706943940" id="31" sequence="//@geom/@geoms[key='geom1']/@value/@feature/@features[key='wp3']/@value/@sequence2D">
                      <properties key="cumselkey">
                        <value tag="cumselkey" value="0"/>
                      </properties>
                      <properties key="input">
                        <value tag="input">
                          <selection xsi:type="com.comsol.mph-v15:LocalGeomObjectSelection" selType="object" property="//@geom/@geoms[key='geom1']/@value/@feature/@features[key='wp3']/@value/@sequence2D/@feature/@features[key='uni1']/@value/@properties[key='input']/@value" geom="//@geom/@geoms[key='geom1']/@value/@feature/@features[key='wp3']/@value/@sequence2D" owner="//@geom/@geoms[key='geom1']/@value/@feature/@features[key='wp3']/@value/@sequence2D/@feature/@features[key='uni1']/@value" dim="-1">
                            <objects feature="//@geom/@geoms[key='geom1']/@value/@feature/@features[key='wp3']/@value/@sequence2D/@feature/@features[key='r1']/@value" assocIds="{27,0,-1755137847,-2013680715}"/>
                            <objects feature="//@geom/@geoms[key='geom1']/@value/@feature/@features[key='wp3']/@value/@sequence2D/@feature/@features[key='r2']/@value" assocIds="{28,0,-1517411215,-2127072497}"/>
                            <objects feature="//@geom/@geoms[key='geom1']/@value/@feature/@features[key='wp3']/@value/@sequence2D/@feature/@features[key='r3']/@value" assocIds="{29,0,-1504859817,1489082151}"/>
                            <objects feature="//@geom/@geoms[key='geom1']/@value/@feature/@features[key='wp3']/@value/@sequence2D/@feature/@features[key='r4']/@value" assocIds="{30,0,203535888,1283347192}"/>
                          </selection>
                        </value>
                      </properties>
                      <properties key="keep">
                        <value tag="keep" value="off"/>
                      </properties>
                      <properties key="intbnd">
                        <value tag="intbnd" value="off"/>
                      </properties>
                      <properties key="edge">
                        <value tag="edge" value="all"/>
                      </properties>
                      <properties key="point">
                        <value tag="point" value="none"/>
                      </properties>
                      <properties key="repairtol">
                        <value tag="repairtol" value="1.0E-5"/>
                      </properties>
                      <properties key="regularize">
                        <value tag="regularize" value="on"/>
                      </properties>
                      <properties key="geomrep">
                        <value tag="geomrep" value="comsol"/>
                      </properties>
                      <feature xsi:type="com.comsol.mph-v15:GeomFeatureList" model="/" sequence="//@geom/@geoms[key='geom1']/@value/@feature/@features[key='wp3']/@value/@sequence2D"/>
                      <geom model="/">
                        <objects key="uni1(1)">
                          <value tag="uni1(1)" activeFlag="false" entityName="Union" entityComments="" entityAuthor="" entityCreationTime="1670576711667">
                            <entityFlags>norename</entityFlags>
                            <geomnative numEntities="14,14,2" numEntitiesMesh="14,14,2" spaceDim="2"/>
                          </value>
                        </objects>
                      </geom>
                    </value>
                  </features>
                  <features key="imp1">
                    <value xsi:type="com.comsol.mph-v15:GeomFeature" tag="imp1" entityName="Import 1" entityComments="" entityAuthor="" entityCreationTime="1697457236303" operationID="Import" key="true[]arcdistancetol0.3arcmaxangle36.0arcmaxcircledev0.001arcminangle3.6arcradiustol0.4bondtypeedgecellcellfiltercelltreecellvalidcoercionfaceecadlastcheckeddate0ecadlastcheckedfileelevationfilenameC:\Users\cleophanie.brochard\Documents\Cléophanie\Logiciels\Consolheaters\SimulationMM9F3\pentagone.mphbinfindarcsautofindlinesongroupinglayerheightignoretextonimportedgeomscale1.0importlayerintbndoffknitsolidlayerproplayerslayerselectionallld1ld2meshnonenonerepairgeomonrepairtol1.0E-5sequencenonenonetypenative" status="built" buildStatus="built" cacheTagImported="2487944358745880008" cacheTag="-7499700740812797847" id="44" sequence="//@geom/@geoms[key='geom1']/@value/@feature/@features[key='wp3']/@value/@sequence2D">
                      <properties key="type">
                        <value tag="type" value="native"/>
                      </properties>
                      <properties key="filename">
                        <value tag="filename" value="C:\Users\cleophanie.brochard\Documents\Cléophanie\Logiciels\Consolheaters\SimulationMM9F3\pentagone.mphbin"/>
                      </properties>
                      <properties key="sequence">
                        <value tag="sequence" value="none" referenceContainerList="//@geom" compositeIndex="0"/>
                      </properties>
                      <properties key="mesh">
                        <value tag="mesh" value="none" referenceContainerList="//@mesh" compositeIndex="0"/>
                      </properties>
                      <properties key="layerselection">
                        <value tag="layerselection" value="all"/>
                      </properties>
                      <properties key="layers">
                        <value tag="layers" valueArray="1|0"/>
                      </properties>
                      <properties key="knit">
                        <value tag="knit" value="solid"/>
                      </properties>
                      <properties key="coercion">
                        <value tag="coercion" value="face"/>
                      </properties>
                      <properties key="repairgeom">
                        <value tag="repairgeom" value="on"/>
                      </properties>
                      <properties key="repairtol">
                        <value tag="repairtol" value="1.0E-5"/>
                      </properties>
                      <properties key="cellvalid">
                        <value tag="cellvalid" valueArray="1|0"/>
                      </properties>
                      <properties key="celltree">
                        <value tag="celltree" valueArray="1|0"/>
                      </properties>
                      <properties key="cell">
                        <value tag="cell" value=""/>
                      </properties>
                      <properties key="cellfilter">
                        <value tag="cellfilter" value=""/>
                      </properties>
                      <properties key="ecadlastcheckedfile">
                        <value tag="ecadlastcheckedfile" value=""/>
                      </properties>
                      <properties key="ecadlastcheckeddate">
                        <value tag="ecadlastcheckeddate" value="0"/>
                      </properties>
                      <properties key="grouping">
                        <value tag="grouping" value="layer"/>
                      </properties>
                      <properties key="height">
                        <value tag="height" valueArray="1|0"/>
                      </properties>
                      <properties key="height_vector_method">
                        <value tag="height_vector_method" value="step"/>
                      </properties>
                      <properties key="height_vector_start">
                        <value tag="height_vector_start" value=""/>
                      </properties>
                      <properties key="height_vector_stop">
                        <value tag="height_vector_stop" value=""/>
                      </properties>
                      <properties key="height_vector_step">
                        <value tag="height_vector_step" value=""/>
                      </properties>
                      <properties key="height_vector_numvalues">
                        <value tag="height_vector_numvalues" value=""/>
                      </properties>
                      <properties key="height_vector_function">
                        <value tag="height_vector_function" value="none"/>
                      </properties>
                      <properties key="elevation">
                        <value tag="elevation" valueArray="1|0"/>
                      </properties>
                      <properties key="elevation_vector_method">
                        <value tag="elevation_vector_method" value="step"/>
                      </properties>
                      <properties key="elevation_vector_start">
                        <value tag="elevation_vector_start" value=""/>
                      </properties>
                      <properties key="elevation_vector_stop">
                        <value tag="elevation_vector_stop" value=""/>
                      </properties>
                      <properties key="elevation_vector_step">
                        <value tag="elevation_vector_step" value=""/>
                      </properties>
                      <properties key="elevation_vector_numvalues">
                        <value tag="elevation_vector_numvalues" value=""/>
                      </properties>
                      <properties key="elevation_vector_function">
                        <value tag="elevation_vector_function" value="none"/>
                      </properties>
                      <properties key="importlayer">
                        <value tag="importlayer" valueArray="1|0"/>
                      </properties>
                      <properties key="layerdeftype">
                        <value tag="layerdeftype" value="autoelevation"/>
                      </properties>
                      <properties key="ld1excelfilename">
                        <value tag="ld1excelfilename" value=""/>
                      </properties>
                      <properties key="ld1excelsheet">
                        <value tag="ld1excelsheet" value=""/>
                      </properties>
                      <properties key="ld1excelrange">
                        <value tag="ld1excelrange" value=""/>
                      </properties>
                      <properties key="ld1exceloverwrite">
                        <value tag="ld1exceloverwrite" value="on"/>
                      </properties>
                      <properties key="ld1excelincludeheaders">
                        <value tag="ld1excelincludeheaders" value="off"/>
                      </properties>
                      <properties key="ld1excelseparateunits">
                        <value tag="ld1excelseparateunits" value="off"/>
                      </properties>
                      <properties key="ld2excelfilename">
                        <value tag="ld2excelfilename" value=""/>
                      </properties>
                      <properties key="ld2excelsheet">
                        <value tag="ld2excelsheet" value=""/>
                      </properties>
                      <properties key="ld2excelrange">
                        <value tag="ld2excelrange" value=""/>
                      </properties>
                      <properties key="ld2exceloverwrite">
                        <value tag="ld2exceloverwrite" value="on"/>
                      </properties>
                      <properties key="ld2excelincludeheaders">
                        <value tag="ld2excelincludeheaders" value="off"/>
                      </properties>
                      <properties key="ld2excelseparateunits">
                        <value tag="ld2excelseparateunits" value="off"/>
                      </properties>
                      <properties key="ld2">
                        <value tag="ld2" valueArray="0"/>
                      </properties>
                      <properties key="ld1">
                        <value tag="ld1" valueArray="0"/>
                      </properties>
                      <properties key="layerprop">
                        <value tag="layerprop" valueArray="0"/>
                      </properties>
                      <properties key="intbnd">
                        <value tag="intbnd" value="off"/>
                      </properties>
                      <properties key="findarcs">
                        <value tag="findarcs" value="auto"/>
                      </properties>
                      <properties key="arcminangle">
                        <value tag="arcminangle" value="3.6"/>
                      </properties>
                      <properties key="arcmaxangle">
                        <value tag="arcmaxangle" value="36"/>
                      </properties>
                      <properties key="arcradiustol">
                        <value tag="arcradiustol" value="0.4"/>
                      </properties>
                      <properties key="arcdistancetol">
                        <value tag="arcdistancetol" value="0.3"/>
                      </properties>
                      <properties key="arcmaxcircledev">
                        <value tag="arcmaxcircledev" value="0.001"/>
                      </properties>
                      <properties key="findlines">
                        <value tag="findlines" value="on"/>
                      </properties>
                      <properties key="bondtype">
                        <value tag="bondtype" value="edge"/>
                      </properties>
                      <properties key="ignoretext">
                        <value tag="ignoretext" value="on"/>
                      </properties>
                      <properties key="importedgeomscale">
                        <value tag="importedgeomscale" value="1"/>
                      </properties>
                      <feature xsi:type="com.comsol.mph-v15:GeomFeatureList" model="/" sequence="//@geom/@geoms[key='geom1']/@value/@feature/@features[key='wp3']/@value/@sequence2D"/>
                      <geom model="/">
                        <objects key="imp1(1)">
                          <value tag="imp1(1)" entityName="Import" entityComments="" entityAuthor="" entityCreationTime="1697457242789" assocID="44,0,-1746160151,1310623849">
                            <entityFlags>norename</entityFlags>
                            <geomnative numEntities="10,10,1" numEntitiesMesh="10,10,1" spaceDim="2"/>
                          </value>
                        </objects>
                      </geom>
                      <importedGeom tag="part0" entityName="" entityComments="" entityAuthor="" entityCreationTime="1697458442373">
                        <entityFlags>norename</entityFlags>
                        <geomnative tag="/geom6.mphbin" numEntities="10,10,1" numEntitiesMesh="10,10,1" spaceDim="2"/>
                      </importedGeom>
                    </value>
                  </features>
                  <features key="imp2">
                    <value xsi:type="com.comsol.mph-v15:GeomFeature" tag="imp2" entityName="Import 2" entityComments="" entityAuthor="" entityCreationTime="1697457326031" operationID="Import" key="true[]arcdistancetol0.3arcmaxangle36.0arcmaxcircledev0.001arcminangle3.6arcradiustol0.4bondtypeedgecellcellfiltercelltreecellvalidcoercionfaceecadlastcheckeddate0ecadlastcheckedfileelevationfilenameC:\Users\cleophanie.brochard\Documents\Cléophanie\Logiciels\Consolheaters\SimulationMM9F3\cantilevers.mphbinfindarcsautofindlinesongroupinglayerheightignoretextonimportedgeomscale1.0importlayerintbndoffknitsolidlayerproplayerslayerselectionallld1ld2meshnonenonerepairgeomonrepairtol1.0E-5sequencenonenonetypenative" status="built" buildStatus="built" cacheTagImported="4671010175965380632" cacheTag="-6069651489435086016" id="45" sequence="//@geom/@geoms[key='geom1']/@value/@feature/@features[key='wp3']/@value/@sequence2D">
                      <properties key="type">
                        <value tag="type" value="native"/>
                      </properties>
                      <properties key="filename">
                        <value tag="filename" value="C:\Users\cleophanie.brochard\Documents\Cléophanie\Logiciels\Consolheaters\SimulationMM9F3\cantilevers.mphbin"/>
                      </properties>
                      <properties key="sequence">
                        <value tag="sequence" value="none" referenceContainerList="//@geom" compositeIndex="0"/>
                      </properties>
                      <properties key="mesh">
                        <value tag="mesh" value="none" referenceContainerList="//@mesh" compositeIndex="0"/>
                      </properties>
                      <properties key="layerselection">
                        <value tag="layerselection" value="all"/>
                      </properties>
                      <properties key="layers">
                        <value tag="layers" valueArray="1|0"/>
                      </properties>
                      <properties key="knit">
                        <value tag="knit" value="solid"/>
                      </properties>
                      <properties key="coercion">
                        <value tag="coercion" value="face"/>
                      </properties>
                      <properties key="repairgeom">
                        <value tag="repairgeom" value="on"/>
                      </properties>
                      <properties key="repairtol">
                        <value tag="repairtol" value="1.0E-5"/>
                      </properties>
                      <properties key="cellvalid">
                        <value tag="cellvalid" valueArray="1|0"/>
                      </properties>
                      <properties key="celltree">
                        <value tag="celltree" valueArray="1|0"/>
                      </properties>
                      <properties key="cell">
                        <value tag="cell" value=""/>
                      </properties>
                      <properties key="cellfilter">
                        <value tag="cellfilter" value=""/>
                      </properties>
                      <properties key="ecadlastcheckedfile">
                        <value tag="ecadlastcheckedfile" value=""/>
                      </properties>
                      <properties key="ecadlastcheckeddate">
                        <value tag="ecadlastcheckeddate" value="0"/>
                      </properties>
                      <properties key="grouping">
                        <value tag="grouping" value="layer"/>
                      </properties>
                      <properties key="height">
                        <value tag="height" valueArray="1|0"/>
                      </properties>
                      <properties key="height_vector_method">
                        <value tag="height_vector_method" value="step"/>
                      </properties>
                      <properties key="height_vector_start">
                        <value tag="height_vector_start" value=""/>
                      </properties>
                      <properties key="height_vector_stop">
                        <value tag="height_vector_stop" value=""/>
                      </properties>
                      <properties key="height_vector_step">
                        <value tag="height_vector_step" value=""/>
                      </properties>
                      <properties key="height_vector_numvalues">
                        <value tag="height_vector_numvalues" value=""/>
                      </properties>
                      <properties key="height_vector_function">
                        <value tag="height_vector_function" value="none"/>
                      </properties>
                      <properties key="elevation">
                        <value tag="elevation" valueArray="1|0"/>
                      </properties>
                      <properties key="elevation_vector_method">
                        <value tag="elevation_vector_method" value="step"/>
                      </properties>
                      <properties key="elevation_vector_start">
                        <value tag="elevation_vector_start" value=""/>
                      </properties>
                      <properties key="elevation_vector_stop">
                        <value tag="elevation_vector_stop" value=""/>
                      </properties>
                      <properties key="elevation_vector_step">
                        <value tag="elevation_vector_step" value=""/>
                      </properties>
                      <properties key="elevation_vector_numvalues">
                        <value tag="elevation_vector_numvalues" value=""/>
                      </properties>
                      <properties key="elevation_vector_function">
                        <value tag="elevation_vector_function" value="none"/>
                      </properties>
                      <properties key="importlayer">
                        <value tag="importlayer" valueArray="1|0"/>
                      </properties>
                      <properties key="layerdeftype">
                        <value tag="layerdeftype" value="autoelevation"/>
                      </properties>
                      <properties key="ld1excelfilename">
                        <value tag="ld1excelfilename" value=""/>
                      </properties>
                      <properties key="ld1excelsheet">
                        <value tag="ld1excelsheet" value=""/>
                      </properties>
                      <properties key="ld1excelrange">
                        <value tag="ld1excelrange" value=""/>
                      </properties>
                      <properties key="ld1exceloverwrite">
                        <value tag="ld1exceloverwrite" value="on"/>
                      </properties>
                      <properties key="ld1excelincludeheaders">
                        <value tag="ld1excelincludeheaders" value="off"/>
                      </properties>
                      <properties key="ld1excelseparateunits">
                        <value tag="ld1excelseparateunits" value="off"/>
                      </properties>
                      <properties key="ld2excelfilename">
                        <value tag="ld2excelfilename" value=""/>
                      </properties>
                      <properties key="ld2excelsheet">
                        <value tag="ld2excelsheet" value=""/>
                      </properties>
                      <properties key="ld2excelrange">
                        <value tag="ld2excelrange" value=""/>
                      </properties>
                      <properties key="ld2exceloverwrite">
                        <value tag="ld2exceloverwrite" value="on"/>
                      </properties>
                      <properties key="ld2excelincludeheaders">
                        <value tag="ld2excelincludeheaders" value="off"/>
                      </properties>
                      <properties key="ld2excelseparateunits">
                        <value tag="ld2excelseparateunits" value="off"/>
                      </properties>
                      <properties key="ld2">
                        <value tag="ld2" valueArray="0"/>
                      </properties>
                      <properties key="ld1">
                        <value tag="ld1" valueArray="0"/>
                      </properties>
                      <properties key="layerprop">
                        <value tag="layerprop" valueArray="0"/>
                      </properties>
                      <properties key="intbnd">
                        <value tag="intbnd" value="off"/>
                      </properties>
                      <properties key="findarcs">
                        <value tag="findarcs" value="auto"/>
                      </properties>
                      <properties key="arcminangle">
                        <value tag="arcminangle" value="3.6"/>
                      </properties>
                      <properties key="arcmaxangle">
                        <value tag="arcmaxangle" value="36"/>
                      </properties>
                      <properties key="arcradiustol">
                        <value tag="arcradiustol" value="0.4"/>
                      </properties>
                      <properties key="arcdistancetol">
                        <value tag="arcdistancetol" value="0.3"/>
                      </properties>
                      <properties key="arcmaxcircledev">
                        <value tag="arcmaxcircledev" value="0.001"/>
                      </properties>
                      <properties key="findlines">
                        <value tag="findlines" value="on"/>
                      </properties>
                      <properties key="bondtype">
                        <value tag="bondtype" value="edge"/>
                      </properties>
                      <properties key="ignoretext">
                        <value tag="ignoretext" value="on"/>
                      </properties>
                      <properties key="importedgeomscale">
                        <value tag="importedgeomscale" value="1"/>
                      </properties>
                      <feature xsi:type="com.comsol.mph-v15:GeomFeatureList" model="/" sequence="//@geom/@geoms[key='geom1']/@value/@feature/@features[key='wp3']/@value/@sequence2D"/>
                      <geom model="/">
                        <objects key="imp2(1)">
                          <value tag="imp2(1)" entityName="Import" entityComments="" entityAuthor="" entityCreationTime="1697457332243" assocID="45,0,-1413200864,-171109568">
                            <entityFlags>norename</entityFlags>
                            <geomnative numEntities="16,16,1" numEntitiesMesh="16,16,1" spaceDim="2"/>
                          </value>
                        </objects>
                        <objects key="imp2(2)">
                          <value tag="imp2(2)" entityName="Import" entityComments="" entityAuthor="" entityCreationTime="1697457332243" assocID="45,1,-1413200864,-171109568">
                            <entityFlags>norename</entityFlags>
                            <geomnative numEntities="16,16,1" numEntitiesMesh="16,16,1" spaceDim="2"/>
                          </value>
                        </objects>
                      </geom>
                      <importedGeom tag="part0" entityName="" entityComments="" entityAuthor="" entityCreationTime="1697457332243">
                        <entityFlags>norename</entityFlags>
                        <geomnative tag="/geom7.mphbin" numEntities="16,16,1" numEntitiesMesh="16,16,1" spaceDim="2"/>
                      </importedGeom>
                      <importedGeom tag="part1" entityName=" 1" entityComments="" entityAuthor="" entityCreationTime="1697457332243">
                        <entityFlags>norename</entityFlags>
                        <geomnative tag="/geom8.mphbin" numEntities="16,16,1" numEntitiesMesh="16,16,1" spaceDim="2"/>
                      </importedGeom>
                    </value>
                  </features>
                  <features key="imp3">
                    <value xsi:type="com.comsol.mph-v15:GeomFeature" tag="imp3" entityName="Import 3" entityComments="" entityAuthor="" entityCreationTime="1697457490706" operationID="Import" key="true[]arcdistancetol0.3arcmaxangle36.0arcmaxcircledev0.001arcminangle3.6arcradiustol0.4bondtypeedgecellcellfiltercelltreecellvalidcoercionfaceecadlastcheckeddate0ecadlastcheckedfileelevationfilenameC:\Users\cleophanie.brochard\Documents\Cléophanie\Logiciels\Consolheaters\SimulationMM9F3\pentagone.mphbinfindarcsautofindlinesongroupinglayerheightignoretextonimportedgeomscale1.0importlayerintbndoffknitsolidlayerproplayerslayerselectionallld1ld2meshnonenonerepairgeomonrepairtol1.0E-5sequencenonenonetypenative" status="built" buildStatus="built" cacheTagImported="2487944358745880008" cacheTag="-7626215284456783456" id="50" sequence="//@geom/@geoms[key='geom1']/@value/@feature/@features[key='wp3']/@value/@sequence2D">
                      <properties key="type">
                        <value tag="type" value="native"/>
                      </properties>
                      <properties key="filename">
                        <value tag="filename" value="C:\Users\cleophanie.brochard\Documents\Cléophanie\Logiciels\Consolheaters\SimulationMM9F3\pentagone.mphbin"/>
                      </properties>
                      <properties key="sequence">
                        <value tag="sequence" value="none" referenceContainerList="//@geom" compositeIndex="0"/>
                      </properties>
                      <properties key="mesh">
                        <value tag="mesh" value="none" referenceContainerList="//@mesh" compositeIndex="0"/>
                      </properties>
                      <properties key="layerselection">
                        <value tag="layerselection" value="all"/>
                      </properties>
                      <properties key="layers">
                        <value tag="layers" valueArray="1|0"/>
                      </properties>
                      <properties key="knit">
                        <value tag="knit" value="solid"/>
                      </properties>
                      <properties key="coercion">
                        <value tag="coercion" value="face"/>
                      </properties>
                      <properties key="repairgeom">
                        <value tag="repairgeom" value="on"/>
                      </properties>
                      <properties key="repairtol">
                        <value tag="repairtol" value="1.0E-5"/>
                      </properties>
                      <properties key="cellvalid">
                        <value tag="cellvalid" valueArray="1|0"/>
                      </properties>
                      <properties key="celltree">
                        <value tag="celltree" valueArray="1|0"/>
                      </properties>
                      <properties key="cell">
                        <value tag="cell" value=""/>
                      </properties>
                      <properties key="cellfilter">
                        <value tag="cellfilter" value=""/>
                      </properties>
                      <properties key="ecadlastcheckedfile">
                        <value tag="ecadlastcheckedfile" value=""/>
                      </properties>
                      <properties key="ecadlastcheckeddate">
                        <value tag="ecadlastcheckeddate" value="0"/>
                      </properties>
                      <properties key="grouping">
                        <value tag="grouping" value="layer"/>
                      </properties>
                      <properties key="height">
                        <value tag="height" valueArray="1|0"/>
                      </properties>
                      <properties key="height_vector_method">
                        <value tag="height_vector_method" value="step"/>
                      </properties>
                      <properties key="height_vector_start">
                        <value tag="height_vector_start" value=""/>
                      </properties>
                      <properties key="height_vector_stop">
                        <value tag="height_vector_stop" value=""/>
                      </properties>
                      <properties key="height_vector_step">
                        <value tag="height_vector_step" value=""/>
                      </properties>
                      <properties key="height_vector_numvalues">
                        <value tag="height_vector_numvalues" value=""/>
                      </properties>
                      <properties key="height_vector_function">
                        <value tag="height_vector_function" value="none"/>
                      </properties>
                      <properties key="elevation">
                        <value tag="elevation" valueArray="1|0"/>
                      </properties>
                      <properties key="elevation_vector_method">
                        <value tag="elevation_vector_method" value="step"/>
                      </properties>
                      <properties key="elevation_vector_start">
                        <value tag="elevation_vector_start" value=""/>
                      </properties>
                      <properties key="elevation_vector_stop">
                        <value tag="elevation_vector_stop" value=""/>
                      </properties>
                      <properties key="elevation_vector_step">
                        <value tag="elevation_vector_step" value=""/>
                      </properties>
                      <properties key="elevation_vector_numvalues">
                        <value tag="elevation_vector_numvalues" value=""/>
                      </properties>
                      <properties key="elevation_vector_function">
                        <value tag="elevation_vector_function" value="none"/>
                      </properties>
                      <properties key="importlayer">
                        <value tag="importlayer" valueArray="1|0"/>
                      </properties>
                      <properties key="layerdeftype">
                        <value tag="layerdeftype" value="autoelevation"/>
                      </properties>
                      <properties key="ld1excelfilename">
                        <value tag="ld1excelfilename" value=""/>
                      </properties>
                      <properties key="ld1excelsheet">
                        <value tag="ld1excelsheet" value=""/>
                      </properties>
                      <properties key="ld1excelrange">
                        <value tag="ld1excelrange" value=""/>
                      </properties>
                      <properties key="ld1exceloverwrite">
                        <value tag="ld1exceloverwrite" value="on"/>
                      </properties>
                      <properties key="ld1excelincludeheaders">
                        <value tag="ld1excelincludeheaders" value="off"/>
                      </properties>
                      <properties key="ld1excelseparateunits">
                        <value tag="ld1excelseparateunits" value="off"/>
                      </properties>
                      <properties key="ld2excelfilename">
                        <value tag="ld2excelfilename" value=""/>
                      </properties>
                      <properties key="ld2excelsheet">
                        <value tag="ld2excelsheet" value=""/>
                      </properties>
                      <properties key="ld2excelrange">
                        <value tag="ld2excelrange" value=""/>
                      </properties>
                      <properties key="ld2exceloverwrite">
                        <value tag="ld2exceloverwrite" value="on"/>
                      </properties>
                      <properties key="ld2excelincludeheaders">
                        <value tag="ld2excelincludeheaders" value="off"/>
                      </properties>
                      <properties key="ld2excelseparateunits">
                        <value tag="ld2excelseparateunits" value="off"/>
                      </properties>
                      <properties key="ld2">
                        <value tag="ld2" valueArray="0"/>
                      </properties>
                      <properties key="ld1">
                        <value tag="ld1" valueArray="0"/>
                      </properties>
                      <properties key="layerprop">
                        <value tag="layerprop" valueArray="0"/>
                      </properties>
                      <properties key="intbnd">
                        <value tag="intbnd" value="off"/>
                      </properties>
                      <properties key="findarcs">
                        <value tag="findarcs" value="auto"/>
                      </properties>
                      <properties key="arcminangle">
                        <value tag="arcminangle" value="3.6"/>
                      </properties>
                      <properties key="arcmaxangle">
                        <value tag="arcmaxangle" value="36"/>
                      </properties>
                      <properties key="arcradiustol">
                        <value tag="arcradiustol" value="0.4"/>
                      </properties>
                      <properties key="arcdistancetol">
                        <value tag="arcdistancetol" value="0.3"/>
                      </properties>
                      <properties key="arcmaxcircledev">
                        <value tag="arcmaxcircledev" value="0.001"/>
                      </properties>
                      <properties key="findlines">
                        <value tag="findlines" value="on"/>
                      </properties>
                      <properties key="bondtype">
                        <value tag="bondtype" value="edge"/>
                      </properties>
                      <properties key="ignoretext">
                        <value tag="ignoretext" value="on"/>
                      </properties>
                      <properties key="importedgeomscale">
                        <value tag="importedgeomscale" value="1"/>
                      </properties>
                      <feature xsi:type="com.comsol.mph-v15:GeomFeatureList" entityComments="" entityAuthor="" model="/" sequence="//@geom/@geoms[key='geom1']/@value/@feature/@features[key='wp3']/@value/@sequence2D"/>
                      <geom model="/">
                        <objects key="imp3(1)">
                          <value tag="imp3(1)" entityName="Import" entityComments="" entityAuthor="" entityCreationTime="1697457496337" assocID="50,0,-1775616614,-1387495008">
                            <entityFlags>norename</entityFlags>
                            <geomnative numEntities="10,10,1" numEntitiesMesh="10,10,1" spaceDim="2"/>
                          </value>
                        </objects>
                      </geom>
                      <importedGeom tag="part0" entityName="" entityComments="" entityAuthor="" entityCreationTime="1697458447120">
                        <entityFlags>norename</entityFlags>
                        <geomnative tag="/geom9.mphbin" numEntities="10,10,1" numEntitiesMesh="10,10,1" spaceDim="2"/>
                      </importedGeom>
                    </value>
                  </features>
                  <features key="int2">
                    <value xsi:type="com.comsol.mph-v15:GeomFeature" tag="int2" entityName="Intersection 2" entityComments="" entityAuthor="" entityCreationTime="1697457403328" operationID="Intersection" key="true[deg]edgenonegeomrepcomsolinputOBJECTwp3[imp1, imp2(1)]intbndonkeepoffpointnoneregularizeonrepairtol1.0E-5" status="built" buildStatus="built" cacheTag="2678637403448466723" id="47" sequence="//@geom/@geoms[key='geom1']/@value/@feature/@features[key='wp3']/@value/@sequence2D">
                      <properties key="cumselkey">
                        <value tag="cumselkey" value="0"/>
                      </properties>
                      <properties key="input">
                        <value tag="input">
                          <selection xsi:type="com.comsol.mph-v15:LocalGeomObjectSelection" selType="object" property="//@geom/@geoms[key='geom1']/@value/@feature/@features[key='wp3']/@value/@sequence2D/@feature/@features[key='int2']/@value/@properties[key='input']/@value" geom="//@geom/@geoms[key='geom1']/@value/@feature/@features[key='wp3']/@value/@sequence2D" owner="//@geom/@geoms[key='geom1']/@value/@feature/@features[key='wp3']/@value/@sequence2D/@feature/@features[key='int2']/@value" dim="-1">
                            <objects feature="//@geom/@geoms[key='geom1']/@value/@feature/@features[key='wp3']/@value/@sequence2D/@feature/@features[key='imp1']/@value" assocIds="{44,0,-1746160151,1310623849}" geomOK="true"/>
                            <objects useObject="true" geom="//@geom/@geoms[key='geom1']/@value/@feature/@features[key='wp3']/@value/@sequence2D/@feature/@features[key='imp2']/@value/@geom/@objects[key='imp2(1)']/@value" assocIds="{45,0,-1413200864,-171109568}" geomOK="true"/>
                          </selection>
                        </value>
                      </properties>
                      <properties key="keep">
                        <value tag="keep" value="off"/>
                      </properties>
                      <properties key="intbnd">
                        <value tag="intbnd" value="on"/>
                      </properties>
                      <properties key="edge">
                        <value tag="edge" value="none"/>
                      </properties>
                      <properties key="point">
                        <value tag="point" value="none"/>
                      </properties>
                      <properties key="repairtol">
                        <value tag="repairtol" value="1.0E-5"/>
                      </properties>
                      <properties key="regularize">
                        <value tag="regularize" value="on"/>
                      </properties>
                      <properties key="geomrep">
                        <value tag="geomrep" value="comsol"/>
                      </properties>
                      <feature xsi:type="com.comsol.mph-v15:GeomFeatureList" model="/" sequence="//@geom/@geoms[key='geom1']/@value/@feature/@features[key='wp3']/@value/@sequence2D"/>
                      <geom model="/">
                        <objects key="int2(1)">
                          <value tag="int2(1)" entityName="Intersection" entityComments="" entityAuthor="" entityCreationTime="1697457414931" assocID="47,0,623668870,-1029776093">
                            <entityFlags>norename</entityFlags>
                            <geomnative numEntities="8,8,1" numEntitiesMesh="8,8,1" spaceDim="2"/>
                          </value>
                        </objects>
                      </geom>
                    </value>
                  </features>
                  <features key="int3">
                    <value xsi:type="com.comsol.mph-v15:GeomFeature" tag="int3" entityName="Intersection 3" entityComments="" entityAuthor="" entityCreationTime="1697457471352" operationID="Intersection" key="true[deg]edgenonegeomrepcomsolinputOBJECTwp3[imp2(2), imp3]intbndonkeepoffpointnoneregularizeonrepairtol1.0E-5" status="built" buildStatus="built" cacheTag="8066087427600411828" id="49" sequence="//@geom/@geoms[key='geom1']/@value/@feature/@features[key='wp3']/@value/@sequence2D">
                      <properties key="cumselkey">
                        <value tag="cumselkey" value="0"/>
                      </properties>
                      <properties key="input">
                        <value tag="input">
                          <selection xsi:type="com.comsol.mph-v15:LocalGeomObjectSelection" selType="object" property="//@geom/@geoms[key='geom1']/@value/@feature/@features[key='wp3']/@value/@sequence2D/@feature/@features[key='int3']/@value/@properties[key='input']/@value" geom="//@geom/@geoms[key='geom1']/@value/@feature/@features[key='wp3']/@value/@sequence2D" owner="//@geom/@geoms[key='geom1']/@value/@feature/@features[key='wp3']/@value/@sequence2D/@feature/@features[key='int3']/@value" dim="-1">
                            <objects useObject="true" geom="//@geom/@geoms[key='geom1']/@value/@feature/@features[key='wp3']/@value/@sequence2D/@feature/@features[key='imp2']/@value/@geom/@objects[key='imp2(2)']/@value" assocIds="{45,1,-1413200864,-171109568}" geomOK="true"/>
                            <objects feature="//@geom/@geoms[key='geom1']/@value/@feature/@features[key='wp3']/@value/@sequence2D/@feature/@features[key='imp3']/@value" assocIds="{50,0,-1775616614,-1387495008}" geomOK="true"/>
                          </selection>
                        </value>
                      </properties>
                      <properties key="keep">
                        <value tag="keep" value="off"/>
                      </properties>
                      <properties key="intbnd">
                        <value tag="intbnd" value="on"/>
                      </properties>
                      <properties key="edge">
                        <value tag="edge" value="none"/>
                      </properties>
                      <properties key="point">
                        <value tag="point" value="none"/>
                      </properties>
                      <properties key="repairtol">
                        <value tag="repairtol" value="1.0E-5"/>
                      </properties>
                      <properties key="regularize">
                        <value tag="regularize" value="on"/>
                      </properties>
                      <properties key="geomrep">
                        <value tag="geomrep" value="comsol"/>
                      </properties>
                      <feature xsi:type="com.comsol.mph-v15:GeomFeatureList" model="/" sequence="//@geom/@geoms[key='geom1']/@value/@feature/@features[key='wp3']/@value/@sequence2D"/>
                      <geom model="/">
                        <objects key="int3(1)">
                          <value tag="int3(1)" entityName="Intersection" entityComments="" entityAuthor="" entityCreationTime="1697457483204" assocID="49,0,1878032327,-1990333260">
                            <entityFlags>norename</entityFlags>
                            <geomnative numEntities="7,7,1" numEntitiesMesh="7,7,1" spaceDim="2"/>
                          </value>
                        </objects>
                      </geom>
                    </value>
                  </features>
                  <features key="uni2">
                    <value xsi:type="com.comsol.mph-v15:GeomFeature" tag="uni2" entityName="Union 2" entityComments="" entityAuthor="" entityCreationTime="1697457414939" operationID="Union" key="true[deg]edgenonegeomrepcomsolinputOBJECTwp3[int2, int3]intbndonkeepoffpointnoneregularizeonrepairtol1.0E-5" status="built" buildStatus="built" cacheTag="-7111369285811252005" id="48" sequence="//@geom/@geoms[key='geom1']/@value/@feature/@features[key='wp3']/@value/@sequence2D">
                      <properties key="cumselkey">
                        <value tag="cumselkey" value="0"/>
                      </properties>
                      <properties key="input">
                        <value tag="input">
                          <selection xsi:type="com.comsol.mph-v15:LocalGeomObjectSelection" selType="object" property="//@geom/@geoms[key='geom1']/@value/@feature/@features[key='wp3']/@value/@sequence2D/@feature/@features[key='uni2']/@value/@properties[key='input']/@value" geom="//@geom/@geoms[key='geom1']/@value/@feature/@features[key='wp3']/@value/@sequence2D" owner="//@geom/@geoms[key='geom1']/@value/@feature/@features[key='wp3']/@value/@sequence2D/@feature/@features[key='uni2']/@value" dim="-1">
                            <objects feature="//@geom/@geoms[key='geom1']/@value/@feature/@features[key='wp3']/@value/@sequence2D/@feature/@features[key='int2']/@value" assocIds="{47,0,623668870,-1029776093}" geomOK="true"/>
                            <objects feature="//@geom/@geoms[key='geom1']/@value/@feature/@features[key='wp3']/@value/@sequence2D/@feature/@features[key='int3']/@value" assocIds="{49,0,1878032327,-1990333260}" geomOK="true"/>
                          </selection>
                        </value>
                      </properties>
                      <properties key="keep">
                        <value tag="keep" value="off"/>
                      </properties>
                      <properties key="intbnd">
                        <value tag="intbnd" value="on"/>
                      </properties>
                      <properties key="edge">
                        <value tag="edge" value="none"/>
                      </properties>
                      <properties key="point">
                        <value tag="point" value="none"/>
                      </properties>
                      <properties key="repairtol">
                        <value tag="repairtol" value="1.0E-5"/>
                      </properties>
                      <properties key="regularize">
                        <value tag="regularize" value="on"/>
                      </properties>
                      <properties key="geomrep">
                        <value tag="geomrep" value="comsol"/>
                      </properties>
                      <feature xsi:type="com.comsol.mph-v15:GeomFeatureList" model="/" sequence="//@geom/@geoms[key='geom1']/@value/@feature/@features[key='wp3']/@value/@sequence2D"/>
                      <geom model="/">
                        <objects key="uni2(1)">
                          <value tag="uni2(1)" entityName="Union" entityComments="" entityAuthor="" entityCreationTime="1697457518818" assocID="48,0,-1655744689,-325528357">
                            <entityFlags>norename</entityFlags>
                            <geomnative tag="/geom5.mphbin" numEntities="15,15,2" numEntitiesMesh="15,15,2" spaceDim="2"/>
                          </value>
                        </objects>
                      </geom>
                    </value>
                  </features>
                </feature>
                <selection model="/"/>
              </sequence2D>
              <renderProj model="/">
                <objects key="o0">
                  <value tag="/renderproj1.mphbin"/>
                </objects>
              </renderProj>
            </value>
          </features>
          <features key="ext1">
            <value xsi:type="com.comsol.mph-v15:GeomFeature" tag="ext1" entityName="Extrude 1" entityComments="" entityAuthor="" entityCreationTime="1624018364584" operationID="Extrude" key="true[deg]baseid0|1|2|crossfacesondispl0.0|0.0|distance-4.0|extrudefromworkplanefacenoneinputOBJECTgeom1[wp1]inputfaceOBJECTDIMgeom1[][2]polres50reverseoffscale1.0|1.0|twist0.0|uniteonworkplanewp1none" status="built" buildStatus="built" cacheTag="500751484592035259" extraAssocIDs="{2,0,-683322774,315471858}" id="8" sequence="//@geom/@geoms[key='geom1']/@value">
              <properties key="createselection">
                <value tag="createselection" value="off"/>
              </properties>
              <properties key="contributeto">
                <value tag="contributeto" value="none" referenceContainerList="//@geom/@geoms[key='geom1']/@value/@selection" compositeIndex="1"/>
              </properties>
              <properties key="cumselkey">
                <value tag="cumselkey" value="0"/>
              </properties>
              <properties key="extrudefrom">
                <value tag="extrudefrom" value="workplane"/>
              </properties>
              <properties key="workplane">
                <value tag="workplane" value="none" reference="//@geom/@geoms[key='geom1']/@value/@feature/@features[key='wp1']/@value" compositeIndex="1"/>
              </properties>
              <properties key="input">
                <value tag="input">
                  <selection xsi:type="com.comsol.mph-v15:LocalGeomObjectSelection" selType="object" property="//@geom/@geoms[key='geom1']/@value/@feature/@features[key='ext1']/@value/@properties[key='input']/@value" geom="//@geom/@geoms[key='geom1']/@value" owner="//@geom/@geoms[key='geom1']/@value/@feature/@features[key='ext1']/@value" dim="-1">
                    <objects feature="//@geom/@geoms[key='geom1']/@value/@feature/@features[key='wp1']/@value" assocIds="{2,0,-683322774,315471858}" geomOK="true"/>
                  </selection>
                </value>
              </properties>
              <properties key="inputface">
                <value tag="inputface">
                  <selection xsi:type="com.comsol.mph-v15:LocalGeomObjectSelection" selType="objectdim" property="//@geom/@geoms[key='geom1']/@value/@feature/@features[key='ext1']/@value/@properties[key='inputface']/@value" geom="//@geom/@geoms[key='geom1']/@value" owner="//@geom/@geoms[key='geom1']/@value/@feature/@features[key='ext1']/@value" dim="2"/>
                </value>
              </properties>
              <properties key="unite">
                <value tag="unite" value="on"/>
              </properties>
              <properties key="distance">
                <value tag="distance" valueArray="1|1,'-thick_Si'"/>
              </properties>
              <properties key="distance_vector_method">
                <value tag="distance_vector_method" value="step"/>
              </properties>
              <properties key="distance_vector_start">
                <value tag="distance_vector_start" value=""/>
              </properties>
              <properties key="distance_vector_stop">
                <value tag="distance_vector_stop" value=""/>
              </properties>
              <properties key="distance_vector_step">
                <value tag="distance_vector_step" value=""/>
              </properties>
              <properties key="distance_vector_numvalues">
                <value tag="distance_vector_numvalues" value=""/>
              </properties>
              <properties key="distance_vector_function">
                <value tag="distance_vector_function" value="none"/>
              </properties>
              <properties key="crossfaces">
                <value tag="crossfaces" value="on"/>
              </properties>
              <properties key="face">
                <value tag="face" value="none"/>
              </properties>
              <properties key="reverse">
                <value tag="reverse" value="off"/>
              </properties>
              <properties key="scale">
                <value tag="scale" valueArray="1|2,'1','1'"/>
              </properties>
              <properties key="displ">
                <value tag="displ" valueArray="1|2,'0','0'"/>
              </properties>
              <properties key="twist">
                <value tag="twist" valueArray="1|1,'0'"/>
              </properties>
              <properties key="twist_vector_method">
                <value tag="twist_vector_method" value="step"/>
              </properties>
              <properties key="twist_vector_start">
                <value tag="twist_vector_start" value=""/>
              </properties>
              <properties key="twist_vector_stop">
                <value tag="twist_vector_stop" value=""/>
              </properties>
              <properties key="twist_vector_step">
                <value tag="twist_vector_step" value=""/>
              </properties>
              <properties key="twist_vector_numvalues">
                <value tag="twist_vector_numvalues" value=""/>
              </properties>
              <properties key="twist_vector_function">
                <value tag="twist_vector_function" value="none"/>
              </properties>
              <properties key="polres">
                <value tag="polres" value="50"/>
              </properties>
              <properties key="baseid">
                <value tag="baseid" valueArray="1|3,'0','1','2'"/>
              </properties>
              <feature xsi:type="com.comsol.mph-v15:GeomFeatureList" model="/" sequence="//@geom/@geoms[key='geom1']/@value"/>
              <geom model="/">
                <objects key="ext1(1)">
                  <value tag="ext1(1)" entityName="Extrude" entityComments="" entityAuthor="" entityCreationTime="1624018378667" assocID="8,1,116590290,2010879419">
                    <entityFlags>norename</entityFlags>
                    <geomnative numEntities="64,96,36,2" numEntitiesMesh="64,96,36,2" spaceDim="3"/>
                  </value>
                </objects>
              </geom>
            </value>
          </features>
          <features key="mov1">
            <value xsi:type="com.comsol.mph-v15:GeomFeature" tag="mov1" entityName="Move 1" entityComments="" entityAuthor="" entityCreationTime="1669816328743" operationID="Move" key="true[deg]displx0.0|disply0.0|displz-0.19999999999999998|inputOBJECTgeom1[ext1]keepoff" status="built" buildStatus="built" cacheTag="8198398920256321194" id="22" sequence="//@geom/@geoms[key='geom1']/@value">
              <properties key="createselection">
                <value tag="createselection" value="off"/>
              </properties>
              <properties key="contributeto">
                <value tag="contributeto" value="none" referenceContainerList="//@geom/@geoms[key='geom1']/@value/@selection" compositeIndex="1"/>
              </properties>
              <properties key="cumselkey">
                <value tag="cumselkey" value="0"/>
              </properties>
              <properties key="input">
                <value tag="input">
                  <selection xsi:type="com.comsol.mph-v15:LocalGeomObjectSelection" selType="object" property="//@geom/@geoms[key='geom1']/@value/@feature/@features[key='mov1']/@value/@properties[key='input']/@value" geom="//@geom/@geoms[key='geom1']/@value" owner="//@geom/@geoms[key='geom1']/@value/@feature/@features[key='mov1']/@value" dim="-1">
                    <objects feature="//@geom/@geoms[key='geom1']/@value/@feature/@features[key='ext1']/@value" assocIds="{8,1,116590290,2010879419}" geomOK="true"/>
                  </selection>
                </value>
              </properties>
              <properties key="keep">
                <value tag="keep" value="off"/>
              </properties>
              <properties key="displx">
                <value tag="displx" value="0" valueArray="1|1,'0'"/>
              </properties>
              <properties key="displx_vector_method">
                <value tag="displx_vector_method" value="step"/>
              </properties>
              <properties key="displx_vector_start">
                <value tag="displx_vector_start" value=""/>
              </properties>
              <properties key="displx_vector_stop">
                <value tag="displx_vector_stop" value=""/>
              </properties>
              <properties key="displx_vector_step">
                <value tag="displx_vector_step" value=""/>
              </properties>
              <properties key="displx_vector_numvalues">
                <value tag="displx_vector_numvalues" value=""/>
              </properties>
              <properties key="displx_vector_function">
                <value tag="displx_vector_function" value="none"/>
              </properties>
              <properties key="disply">
                <value tag="disply" value="0" valueArray="1|1,'0'"/>
              </properties>
              <properties key="disply_vector_method">
                <value tag="disply_vector_method" value="step"/>
              </properties>
              <properties key="disply_vector_start">
                <value tag="disply_vector_start" value=""/>
              </properties>
              <properties key="disply_vector_stop">
                <value tag="disply_vector_stop" value=""/>
              </properties>
              <properties key="disply_vector_step">
                <value tag="disply_vector_step" value=""/>
              </properties>
              <properties key="disply_vector_numvalues">
                <value tag="disply_vector_numvalues" value=""/>
              </properties>
              <properties key="disply_vector_function">
                <value tag="disply_vector_function" value="none"/>
              </properties>
              <properties key="displz">
                <value tag="displz" value="-thick_SiO2" valueArray="1|1,'-0.19999999999999998'"/>
              </properties>
              <properties key="displz_vector_method">
                <value tag="displz_vector_method" value="step"/>
              </properties>
              <properties key="displz_vector_start">
                <value tag="displz_vector_start" value=""/>
              </properties>
              <properties key="displz_vector_stop">
                <value tag="displz_vector_stop" value=""/>
              </properties>
              <properties key="displz_vector_step">
                <value tag="displz_vector_step" value=""/>
              </properties>
              <properties key="displz_vector_numvalues">
                <value tag="displz_vector_numvalues" value=""/>
              </properties>
              <properties key="displz_vector_function">
                <value tag="displz_vector_function" value="none"/>
              </properties>
              <feature xsi:type="com.comsol.mph-v15:GeomFeatureList" model="/" sequence="//@geom/@geoms[key='geom1']/@value"/>
              <geom model="/">
                <objects key="mov1(1)">
                  <value tag="mov1(1)" entityName="Move" entityComments="" entityAuthor="" entityCreationTime="1669816361656" assocID="22,0,0,1908838497,-1999440214">
                    <entityFlags>norename</entityFlags>
                    <geomnative tag="/geom10.mphbin" numEntities="64,96,36,2" numEntitiesMesh="64,96,36,2" spaceDim="3"/>
                  </value>
                </objects>
              </geom>
            </value>
          </features>
          <features key="wp2">
            <value xsi:type="com.comsol.mph-v15:WorkPlaneFeature" tag="wp2" entityName="hBN" entityComments="" entityAuthor="" entityCreationTime="1624889055182" operationID="WorkPlane" key="true[deg]adjfaceOBJECTDIMgeom1[][2]angle0.0axisvertexOBJECTDIMgeom1[][0]circedgeOBJECTDIMgeom1[][1]circoffset0.0circpointstartvertexcircvertexOBJECTDIMgeom1[][0]csplanetypequickdispl0.0|0.0|edgeOBJECTDIMgeom1[][1]edgeparallelaxistangentedgeparalleloriginstartvertexfaceOBJECTDIMgeom1[][2]faceparallelaxiss1genpoints0.0|0.0|0.0|1.0|0.0|0.0|0.0|1.0|0.0|offset0.0offsetcoordinatenamezoffsettypedistanceoffsetvertexOBJECTDIMgeom1[][0]originfacecenteroriginvertexOBJECTDIMgeom1[][0]planaredgeOBJECTDIMgeom1[][1]planetypequickquickaxisnaturalquickoffsettypedistancequickoriginglobalquickplanexyquickx0.0quicky0.0quickz0.0repairtol1.0E-5reverseoffrot0.0showcoincidentonshowintersectiononshowprojectionontransax20.0|0.0|transax30.0|0.0|1.0|transaxis0.0|0.0|1.0|transaxistypeztransdispl0.0|0.0|0.0|transrot0.0uniteonvertex1OBJECTDIMgeom1[][0]vertex2OBJECTDIMgeom1[][0]vertex3OBJECTDIMgeom1[][0]workplanexyplanexyplaneworkplanesrcthisthis" status="built" buildStatus="built" cacheTag="3027659088008627621" extraAssocIDs="{51,0,0,1387979779,156024309}" id="13" sequence="//@geom/@geoms[key='geom1']/@value" sequence2DKey="685163372929403997">
              <properties key="createselection">
                <value tag="createselection" value="off"/>
              </properties>
              <properties key="contributeto">
                <value tag="contributeto" value="none" referenceContainerList="//@geom/@geoms[key='geom1']/@value/@selection" compositeIndex="1"/>
              </properties>
              <properties key="cumselkey">
                <value tag="cumselkey" value="0"/>
              </properties>
              <properties key="planetype">
                <value tag="planetype" value="quick"/>
              </properties>
              <properties key="quickplane">
                <value tag="quickplane" value="xy"/>
              </properties>
              <properties key="quickoffsettype">
                <value tag="quickoffsettype" value="distance"/>
              </properties>
              <properties key="offsetvertex">
                <value tag="offsetvertex">
                  <selection xsi:type="com.comsol.mph-v15:LocalGeomObjectSelection" selType="objectdim" property="//@geom/@geoms[key='geom1']/@value/@feature/@features[key='wp2']/@value/@properties[key='offsetvertex']/@value" geom="//@geom/@geoms[key='geom1']/@value" owner="//@geom/@geoms[key='geom1']/@value/@feature/@features[key='wp2']/@value"/>
                </value>
              </properties>
              <properties key="offsetcoordinatename">
                <value tag="offsetcoordinatename" value="z"/>
              </properties>
              <properties key="quickx">
                <value tag="quickx" value="0"/>
              </properties>
              <properties key="quicky">
                <value tag="quicky" value="0"/>
              </properties>
              <properties key="quickz">
                <value tag="quickz" value="0"/>
              </properties>
              <properties key="face">
                <value tag="face">
                  <selection xsi:type="com.comsol.mph-v15:LocalGeomObjectSelection" selType="objectdim" property="//@geom/@geoms[key='geom1']/@value/@feature/@features[key='wp2']/@value/@properties[key='face']/@value" geom="//@geom/@geoms[key='geom1']/@value" owner="//@geom/@geoms[key='geom1']/@value/@feature/@features[key='wp2']/@value" dim="2"/>
                </value>
              </properties>
              <properties key="offsettype">
                <value tag="offsettype" value="distance"/>
              </properties>
              <properties key="offset">
                <value tag="offset" value="0"/>
              </properties>
              <properties key="reverse">
                <value tag="reverse" value="off"/>
              </properties>
              <properties key="planaredge">
                <value tag="planaredge">
                  <selection xsi:type="com.comsol.mph-v15:LocalGeomObjectSelection" selType="objectdim" property="//@geom/@geoms[key='geom1']/@value/@feature/@features[key='wp2']/@value/@properties[key='planaredge']/@value" geom="//@geom/@geoms[key='geom1']/@value" owner="//@geom/@geoms[key='geom1']/@value/@feature/@features[key='wp2']/@value" dim="1"/>
                </value>
              </properties>
              <properties key="edge">
                <value tag="edge">
                  <selection xsi:type="com.comsol.mph-v15:LocalGeomObjectSelection" selType="objectdim" property="//@geom/@geoms[key='geom1']/@value/@feature/@features[key='wp2']/@value/@properties[key='edge']/@value" geom="//@geom/@geoms[key='geom1']/@value" owner="//@geom/@geoms[key='geom1']/@value/@feature/@features[key='wp2']/@value" dim="1"/>
                </value>
              </properties>
              <properties key="adjface">
                <value tag="adjface">
                  <selection xsi:type="com.comsol.mph-v15:LocalGeomObjectSelection" selType="objectdim" property="//@geom/@geoms[key='geom1']/@value/@feature/@features[key='wp2']/@value/@properties[key='adjface']/@value" geom="//@geom/@geoms[key='geom1']/@value" owner="//@geom/@geoms[key='geom1']/@value/@feature/@features[key='wp2']/@value" dim="2"/>
                </value>
              </properties>
              <properties key="angle">
                <value tag="angle" value="0"/>
              </properties>
              <properties key="circedge">
                <value tag="circedge">
                  <selection xsi:type="com.comsol.mph-v15:LocalGeomObjectSelection" selType="objectdim" property="//@geom/@geoms[key='geom1']/@value/@feature/@features[key='wp2']/@value/@properties[key='circedge']/@value" geom="//@geom/@geoms[key='geom1']/@value" owner="//@geom/@geoms[key='geom1']/@value/@feature/@features[key='wp2']/@value" dim="1"/>
                </value>
              </properties>
              <properties key="circpoint">
                <value tag="circpoint" value="startvertex"/>
              </properties>
              <properties key="circvertex">
                <value tag="circvertex">
                  <selection xsi:type="com.comsol.mph-v15:LocalGeomObjectSelection" selType="objectdim" property="//@geom/@geoms[key='geom1']/@value/@feature/@features[key='wp2']/@value/@properties[key='circvertex']/@value" geom="//@geom/@geoms[key='geom1']/@value" owner="//@geom/@geoms[key='geom1']/@value/@feature/@features[key='wp2']/@value"/>
                </value>
              </properties>
              <properties key="circoffset">
                <value tag="circoffset" value="0"/>
              </properties>
              <properties key="vertex1">
                <value tag="vertex1">
                  <selection xsi:type="com.comsol.mph-v15:LocalGeomObjectSelection" selType="objectdim" property="//@geom/@geoms[key='geom1']/@value/@feature/@features[key='wp2']/@value/@properties[key='vertex1']/@value" geom="//@geom/@geoms[key='geom1']/@value" owner="//@geom/@geoms[key='geom1']/@value/@feature/@features[key='wp2']/@value"/>
                </value>
              </properties>
              <properties key="vertex2">
                <value tag="vertex2">
                  <selection xsi:type="com.comsol.mph-v15:LocalGeomObjectSelection" selType="objectdim" property="//@geom/@geoms[key='geom1']/@value/@feature/@features[key='wp2']/@value/@properties[key='vertex2']/@value" geom="//@geom/@geoms[key='geom1']/@value" owner="//@geom/@geoms[key='geom1']/@value/@feature/@features[key='wp2']/@value"/>
                </value>
              </properties>
              <properties key="vertex3">
                <value tag="vertex3">
                  <selection xsi:type="com.comsol.mph-v15:LocalGeomObjectSelection" selType="objectdim" property="//@geom/@geoms[key='geom1']/@value/@feature/@features[key='wp2']/@value/@properties[key='vertex3']/@value" geom="//@geom/@geoms[key='geom1']/@value" owner="//@geom/@geoms[key='geom1']/@value/@feature/@features[key='wp2']/@value"/>
                </value>
              </properties>
              <properties key="genpoints">
                <value tag="genpoints" valueArray="3|3,'0','0','0'|3,'1','0','0'|3,'0','1','0'"/>
              </properties>
              <properties key="workplanesrc">
                <value tag="workplanesrc" value="this" compositeIndex="1"/>
              </properties>
              <properties key="workplane">
                <value tag="workplane" value="xyplane" compositeIndex="1"/>
              </properties>
              <properties key="transdispl">
                <value tag="transdispl" valueArray="1|3,'0','0','0'"/>
              </properties>
              <properties key="transaxis">
                <value tag="transaxis" value="0 0 1" valueArray="1|3,'0','0','1'"/>
              </properties>
              <properties key="transaxistype">
                <value tag="transaxistype" value="z"/>
              </properties>
              <properties key="transax3">
                <value tag="transax3" value="0 0 1" valueArray="1|3,'0','0','1'"/>
              </properties>
              <properties key="transax2">
                <value tag="transax2" value="0 0" valueArray="1|2,'0','0'"/>
              </properties>
              <properties key="transrot">
                <value tag="transrot" value="0"/>
              </properties>
              <properties key="csplanetype">
                <value tag="csplanetype" value="quick"/>
              </properties>
              <properties key="quickorigin">
                <value tag="quickorigin" value="global"/>
              </properties>
              <properties key="originvertex">
                <value tag="originvertex">
                  <selection xsi:type="com.comsol.mph-v15:LocalGeomObjectSelection" selType="objectdim" property="//@geom/@geoms[key='geom1']/@value/@feature/@features[key='wp2']/@value/@properties[key='originvertex']/@value" geom="//@geom/@geoms[key='geom1']/@value" owner="//@geom/@geoms[key='geom1']/@value/@feature/@features[key='wp2']/@value"/>
                </value>
              </properties>
              <properties key="quickaxis">
                <value tag="quickaxis" value="natural"/>
              </properties>
              <properties key="axisvertex">
                <value tag="axisvertex">
                  <selection xsi:type="com.comsol.mph-v15:LocalGeomObjectSelection" selType="objectdim" property="//@geom/@geoms[key='geom1']/@value/@feature/@features[key='wp2']/@value/@properties[key='axisvertex']/@value" geom="//@geom/@geoms[key='geom1']/@value" owner="//@geom/@geoms[key='geom1']/@value/@feature/@features[key='wp2']/@value"/>
                </value>
              </properties>
              <properties key="displ">
                <value tag="displ" valueArray="1|2,'0','0'"/>
              </properties>
              <properties key="rot">
                <value tag="rot" value="0"/>
              </properties>
              <properties key="origin">
                <value tag="origin" value="facecenter"/>
              </properties>
              <properties key="faceparallelaxis">
                <value tag="faceparallelaxis" value="s1"/>
              </properties>
              <properties key="edgeparallelorigin">
                <value tag="edgeparallelorigin" value="startvertex"/>
              </properties>
              <properties key="edgeparallelaxis">
                <value tag="edgeparallelaxis" value="tangent"/>
              </properties>
              <properties key="unite">
                <value tag="unite" value="on"/>
              </properties>
              <properties key="repairtol">
                <value tag="repairtol" value="1.0E-5"/>
              </properties>
              <properties key="showcoincident">
                <value tag="showcoincident" value="on"/>
              </properties>
              <properties key="showintersection">
                <value tag="showintersection" value="on"/>
              </properties>
              <properties key="showprojection">
                <value tag="showprojection" value="on"/>
              </properties>
              <properties key="workplane3d">
                <value tag="workplane3d" value="off"/>
              </properties>
              <properties key="extrainputkey">
                <value tag="extrainputkey" value="0"/>
              </properties>
              <properties key="buildwpmatrix">
                <value tag="buildwpmatrix" valueArray="3|3,'0','1','0'|3,'0','0','1'|3,'0','0','0'"/>
              </properties>
              <feature xsi:type="com.comsol.mph-v15:GeomFeatureList" model="/" sequence="//@geom/@geoms[key='geom1']/@value"/>
              <geom model="/">
                <objects key="wp2.mov2">
                  <value tag="wp2.mov2" entityName="Work_plane 2" entityComments="" entityAuthor="" entityCreationTime="1697457901885" assocID="13,0,704931814,968672677">
                    <entityFlags>norename</entityFlags>
                    <geomnative numEntities="10,10,1,0" numEntitiesMesh="10,10,1,0" spaceDim="3"/>
                  </value>
                </objects>
              </geom>
              <importedGeom tag="obj0" entityName="" entityComments="" entityAuthor="" entityCreationTime="1697458461281">
                <entityFlags>norename</entityFlags>
                <geomnative tag="/geom11.mphbin" numEntities="10,10,1" numEntitiesMesh="10,10,1" spaceDim="2"/>
              </importedGeom>
              <sequence2D tag="wp2" entityName="Plane Geometry" entityComments="" entityAuthor="" entityCreationTime="1624889055186" angularUnit="deg" current="//@geom/@geoms[key='geom1']/@value/@feature/@features[key='wp2']/@value/@sequence2D/@feature/@features[key='mov2']/@value" geomrep="comsol" hasFinalize="false" hashKey="-3500985730934133266" lastBuiltFeature="//@geom/@geoms[key='geom1']/@value/@feature/@features[key='wp2']/@value/@sequence2D/@feature/@features[key='mov2']/@value" lengthUnit="µm" sdim="2" sequenceType="WORK_PLANE">
                <entityFlags>noremove</entityFlags>
                <entityFlags>norename</entityFlags>
                <entityFlags>nodeactivate</entityFlags>
                <geomnative numEntities="0,0,0" numEntitiesMesh="0,0,0" spaceDim="2"/>
                <feature model="/" sequence="//@geom/@geoms[key='geom1']/@value/@feature/@features[key='wp2']/@value/@sequence2D">
                  <features key="r1">
                    <value xsi:type="com.comsol.mph-v15:GeomFeature" tag="r1" entityName="Rectangle 1" entityComments="" entityAuthor="" entityCreationTime="1624889063904" operationID="Rectangle" key="true[deg]basecenterlayerlayerbottomonlayerleftofflayerrightofflayertopofflx35.0ly36.52pos0.0|37.73500000000001|posconstroff|off|rot0.0rotconstroffsize35.0|36.52|sizeconstroff|off|typesolidx0.0y37.73500000000001" status="built" buildStatus="built" assocConfig="ACED0005757200055B5B5B5B49D3650077CA37F6DD020000787000000004757200045B5B5B494B8DF625CB5230D4020000787000000004757200035B5B4917F7E44F198F893C020000787000000001757200025B494DBA602676EAB2A502000078700000000200000000000000037571007E0004000000017571007E00060000000200000001000000027571007E0004000000017571007E00060000000200000000000000017571007E0004000000017571007E00060000000200000003000000027571007E0002000000047571007E0004000000017571007E000600000001000000037571007E0004000000017571007E000600000001000000017571007E0004000000017571007E000600000001000000007571007E0004000000017571007E000600000001000000027571007E0002000000007571007E0002000000057571007E0004000000007571007E0004000000007571007E0004000000007571007E0004000000007571007E0004000000017571007E00060000000100000001" cacheTag="4151655826533202117" id="14" sequence="//@geom/@geoms[key='geom1']/@value/@feature/@features[key='wp2']/@value/@sequence2D">
                      <properties key="posconstr">
                        <value tag="posconstr" valueArray="1|2,'off','off'"/>
                      </properties>
                      <properties key="pos">
                        <value tag="pos" valueArray="1|2,'0','-35.85+L1_Si-0.5*l_hBN+shifty_hBN'"/>
                      </properties>
                      <properties key="x">
                        <value tag="x" value="0"/>
                      </properties>
                      <properties key="y">
                        <value tag="y" value="-35.85+L1_Si-0.5*l_hBN+shifty_hBN"/>
                      </properties>
                      <properties key="rotconstr">
                        <value tag="rotconstr" value="off"/>
                      </properties>
                      <properties key="rot">
                        <value tag="rot" value="0"/>
                      </properties>
                      <properties key="type">
                        <value tag="type" value="solid"/>
                      </properties>
                      <properties key="base">
                        <value tag="base" value="center"/>
                      </properties>
                      <properties key="layerold">
                        <value tag="layerold" valueArray="1|0"/>
                      </properties>
                      <properties key="layername">
                        <value tag="layername" valueArray="1|0"/>
                      </properties>
                      <properties key="layer">
                        <value tag="layer" valueArray="1|0"/>
                      </properties>
                      <properties key="layer_vector_method">
                        <value tag="layer_vector_method" value="step"/>
                      </properties>
                      <properties key="layer_vector_start">
                        <value tag="layer_vector_start" value=""/>
                      </properties>
                      <properties key="layer_vector_stop">
                        <value tag="layer_vector_stop" value=""/>
                      </properties>
                      <properties key="layer_vector_step">
                        <value tag="layer_vector_step" value=""/>
                      </properties>
                      <properties key="layer_vector_numvalues">
                        <value tag="layer_vector_numvalues" value=""/>
                      </properties>
                      <properties key="layer_vector_function">
                        <value tag="layer_vector_function" value="none"/>
                      </properties>
                      <properties key="layerleft">
                        <value tag="layerleft" value="off"/>
                      </properties>
                      <properties key="layerright">
                        <value tag="layerright" value="off"/>
                      </properties>
                      <properties key="layerbottom">
                        <value tag="layerbottom" value="on"/>
                      </properties>
                      <properties key="layertop">
                        <value tag="layertop" value="off"/>
                      </properties>
                      <properties key="lx">
                        <value tag="lx" value="L_hBN"/>
                      </properties>
                      <properties key="ly">
                        <value tag="ly" value="l_hBN"/>
                      </properties>
                      <properties key="sizeconstr">
                        <value tag="sizeconstr" valueArray="1|2,'off','off'"/>
                      </properties>
                      <properties key="size">
                        <value tag="size" valueArray="1|2,'L_hBN','l_hBN'"/>
                      </properties>
                      <feature xsi:type="com.comsol.mph-v15:GeomFeatureList" model="/" sequence="//@geom/@geoms[key='geom1']/@value/@feature/@features[key='wp2']/@value/@sequence2D"/>
                      <geom model="/">
                        <objects key="r1(1)">
                          <value tag="r1(1)" entityName="Rectangle[geometry]" entityComments="" entityAuthor="" entityCreationTime="1624889080007" assocID="14,0,966632698,1378957509">
                            <entityFlags>norename</entityFlags>
                            <geomnative numEntities="4,4,1" numEntitiesMesh="4,4,1" spaceDim="2"/>
                          </value>
                        </objects>
                      </geom>
                    </value>
                  </features>
                  <features key="r2">
                    <value xsi:type="com.comsol.mph-v15:GeomFeature" tag="r2" entityName="Rectangle 2" entityComments="" entityAuthor="" entityCreationTime="1697451786994" operationID="Rectangle" key="true[deg]basecornerlayerlayerbottomonlayerleftofflayerrightofflayertopofflx66.0ly36.52pos-10.959998931885|37.2|posconstroff|off|rot108.0rotconstroffsize66.0|36.52|sizeconstroff|off|typesolidx-10.959998931885y37.2" status="built" buildStatus="built" assocConfig="ACED0005757200055B5B5B5B49D3650077CA37F6DD020000787000000004757200045B5B5B494B8DF625CB5230D4020000787000000004757200035B5B4917F7E44F198F893C020000787000000001757200025B494DBA602676EAB2A502000078700000000200000000000000037571007E0004000000017571007E00060000000200000001000000027571007E0004000000017571007E00060000000200000000000000017571007E0004000000017571007E00060000000200000003000000027571007E0002000000047571007E0004000000017571007E000600000001000000037571007E0004000000017571007E000600000001000000017571007E0004000000017571007E000600000001000000007571007E0004000000017571007E000600000001000000027571007E0002000000007571007E0002000000057571007E0004000000007571007E0004000000007571007E0004000000007571007E0004000000007571007E0004000000017571007E00060000000100000001" cacheTag="-4014351678673884187" id="32" sequence="//@geom/@geoms[key='geom1']/@value/@feature/@features[key='wp2']/@value/@sequence2D">
                      <properties key="posconstr">
                        <value tag="posconstr" valueArray="1|2,'off','off'"/>
                      </properties>
                      <properties key="pos">
                        <value tag="pos" valueArray="1|2,'-10.959998931885','37.2'"/>
                      </properties>
                      <properties key="x">
                        <value tag="x" value="-10.959998931885"/>
                      </properties>
                      <properties key="y">
                        <value tag="y" value="37.2"/>
                      </properties>
                      <properties key="rotconstr">
                        <value tag="rotconstr" value="off"/>
                      </properties>
                      <properties key="rot">
                        <value tag="rot" value="108"/>
                      </properties>
                      <properties key="type">
                        <value tag="type" value="solid"/>
                      </properties>
                      <properties key="base">
                        <value tag="base" value="corner"/>
                      </properties>
                      <properties key="layerold">
                        <value tag="layerold" valueArray="1|0"/>
                      </properties>
                      <properties key="layername">
                        <value tag="layername" valueArray="1|0"/>
                      </properties>
                      <properties key="layer">
                        <value tag="layer" valueArray="1|0"/>
                      </properties>
                      <properties key="layer_vector_method">
                        <value tag="layer_vector_method" value="step"/>
                      </properties>
                      <properties key="layer_vector_start">
                        <value tag="layer_vector_start" value=""/>
                      </properties>
                      <properties key="layer_vector_stop">
                        <value tag="layer_vector_stop" value=""/>
                      </properties>
                      <properties key="layer_vector_step">
                        <value tag="layer_vector_step" value=""/>
                      </properties>
                      <properties key="layer_vector_numvalues">
                        <value tag="layer_vector_numvalues" value=""/>
                      </properties>
                      <properties key="layer_vector_function">
                        <value tag="layer_vector_function" value="none"/>
                      </properties>
                      <properties key="layerleft">
                        <value tag="layerleft" value="off"/>
                      </properties>
                      <properties key="layerright">
                        <value tag="layerright" value="off"/>
                      </properties>
                      <properties key="layerbottom">
                        <value tag="layerbottom" value="on"/>
                      </properties>
                      <properties key="layertop">
                        <value tag="layertop" value="off"/>
                      </properties>
                      <properties key="lx">
                        <value tag="lx" value="66"/>
                      </properties>
                      <properties key="ly">
                        <value tag="ly" value="36.52"/>
                      </properties>
                      <properties key="sizeconstr">
                        <value tag="sizeconstr" valueArray="1|2,'off','off'"/>
                      </properties>
                      <properties key="size">
                        <value tag="size" valueArray="1|2,'66','36.52'"/>
                      </properties>
                      <feature xsi:type="com.comsol.mph-v15:GeomFeatureList" model="/" sequence="//@geom/@geoms[key='geom1']/@value/@feature/@features[key='wp2']/@value/@sequence2D"/>
                      <geom model="/">
                        <objects key="r2(1)">
                          <value tag="r2(1)" entityName="Rectangle[geometry]" entityComments="" entityAuthor="" entityCreationTime="1697451787009" assocID="32,0,-934664086,-853120027">
                            <entityFlags>norename</entityFlags>
                            <geomnative numEntities="4,4,1" numEntitiesMesh="4,4,1" spaceDim="2"/>
                          </value>
                        </objects>
                      </geom>
                    </value>
                  </features>
                  <features key="r3">
                    <value xsi:type="com.comsol.mph-v15:GeomFeature" tag="r3" entityName="Rectangle 3" entityComments="" entityAuthor="" entityCreationTime="1697455816260" operationID="Rectangle" key="true[deg]basecornerlayerlayerbottomonlayerleftofflayerrightofflayertopofflx60.0ly30.0pos-15.2|134.5|posconstroff|off|rot216.0rotconstroffsize60.0|30.0|sizeconstroff|off|typesolidx-15.2y134.5" status="built" buildStatus="built" assocConfig="ACED0005757200055B5B5B5B49D3650077CA37F6DD020000787000000004757200045B5B5B494B8DF625CB5230D4020000787000000004757200035B5B4917F7E44F198F893C020000787000000001757200025B494DBA602676EAB2A502000078700000000200000000000000037571007E0004000000017571007E00060000000200000001000000027571007E0004000000017571007E00060000000200000000000000017571007E0004000000017571007E00060000000200000003000000027571007E0002000000047571007E0004000000017571007E000600000001000000037571007E0004000000017571007E000600000001000000017571007E0004000000017571007E000600000001000000007571007E0004000000017571007E000600000001000000027571007E0002000000007571007E0002000000057571007E0004000000007571007E0004000000007571007E0004000000007571007E0004000000007571007E0004000000017571007E00060000000100000001" cacheTag="7961300138478151670" id="34" sequence="//@geom/@geoms[key='geom1']/@value/@feature/@features[key='wp2']/@value/@sequence2D">
                      <properties key="posconstr">
                        <value tag="posconstr" valueArray="1|2,'off','off'"/>
                      </properties>
                      <properties key="pos">
                        <value tag="pos" valueArray="1|2,'-15.2','134.5'"/>
                      </properties>
                      <properties key="x">
                        <value tag="x" value="-15.2"/>
                      </properties>
                      <properties key="y">
                        <value tag="y" value="134.5"/>
                      </properties>
                      <properties key="rotconstr">
                        <value tag="rotconstr" value="off"/>
                      </properties>
                      <properties key="rot">
                        <value tag="rot" value="216"/>
                      </properties>
                      <properties key="type">
                        <value tag="type" value="solid"/>
                      </properties>
                      <properties key="base">
                        <value tag="base" value="corner"/>
                      </properties>
                      <properties key="layerold">
                        <value tag="layerold" valueArray="1|0"/>
                      </properties>
                      <properties key="layername">
                        <value tag="layername" valueArray="1|0"/>
                      </properties>
                      <properties key="layer">
                        <value tag="layer" valueArray="1|0"/>
                      </properties>
                      <properties key="layer_vector_method">
                        <value tag="layer_vector_method" value="step"/>
                      </properties>
                      <properties key="layer_vector_start">
                        <value tag="layer_vector_start" value=""/>
                      </properties>
                      <properties key="layer_vector_stop">
                        <value tag="layer_vector_stop" value=""/>
                      </properties>
                      <properties key="layer_vector_step">
                        <value tag="layer_vector_step" value=""/>
                      </properties>
                      <properties key="layer_vector_numvalues">
                        <value tag="layer_vector_numvalues" value=""/>
                      </properties>
                      <properties key="layer_vector_function">
                        <value tag="layer_vector_function" value="none"/>
                      </properties>
                      <properties key="layerleft">
                        <value tag="layerleft" value="off"/>
                      </properties>
                      <properties key="layerright">
                        <value tag="layerright" value="off"/>
                      </properties>
                      <properties key="layerbottom">
                        <value tag="layerbottom" value="on"/>
                      </properties>
                      <properties key="layertop">
                        <value tag="layertop" value="off"/>
                      </properties>
                      <properties key="lx">
                        <value tag="lx" value="60"/>
                      </properties>
                      <properties key="ly">
                        <value tag="ly" value="30"/>
                      </properties>
                      <properties key="sizeconstr">
                        <value tag="sizeconstr" valueArray="1|2,'off','off'"/>
                      </properties>
                      <properties key="size">
                        <value tag="size" valueArray="1|2,'60','30'"/>
                      </properties>
                      <feature xsi:type="com.comsol.mph-v15:GeomFeatureList" model="/" sequence="//@geom/@geoms[key='geom1']/@value/@feature/@features[key='wp2']/@value/@sequence2D"/>
                      <geom model="/">
                        <objects key="r3(1)">
                          <value tag="r3(1)" entityName="Rectangle[geometry]" entityComments="" entityAuthor="" entityCreationTime="1697455816270" assocID="34,0,1853634635,-1874712586">
                            <entityFlags>norename</entityFlags>
                            <geomnative numEntities="4,4,1" numEntitiesMesh="4,4,1" spaceDim="2"/>
                          </value>
                        </objects>
                      </geom>
                    </value>
                  </features>
                  <features key="r4">
                    <value xsi:type="com.comsol.mph-v15:GeomFeature" tag="r4" entityName="Rectangle 4" entityComments="" entityAuthor="" entityCreationTime="1697455858499" operationID="Rectangle" key="true[deg]basecornerlayerlayerbottomonlayerleftofflayerrightofflayertopofflx64.865004976799ly25.000005298017pos-14.864999669087|90.5|posconstroff|off|rot324.0rotconstroffsize64.865004976799|25.000005298017|sizeconstroff|off|typesolidx-14.864999669087y90.5" status="built" buildStatus="built" assocConfig="ACED0005757200055B5B5B5B49D3650077CA37F6DD020000787000000004757200045B5B5B494B8DF625CB5230D4020000787000000004757200035B5B4917F7E44F198F893C020000787000000001757200025B494DBA602676EAB2A502000078700000000200000000000000037571007E0004000000017571007E00060000000200000001000000027571007E0004000000017571007E00060000000200000000000000017571007E0004000000017571007E00060000000200000003000000027571007E0002000000047571007E0004000000017571007E000600000001000000037571007E0004000000017571007E000600000001000000017571007E0004000000017571007E000600000001000000007571007E0004000000017571007E000600000001000000027571007E0002000000007571007E0002000000057571007E0004000000007571007E0004000000007571007E0004000000007571007E0004000000007571007E0004000000017571007E00060000000100000001" cacheTag="6468530805568065732" id="35" sequence="//@geom/@geoms[key='geom1']/@value/@feature/@features[key='wp2']/@value/@sequence2D">
                      <properties key="posconstr">
                        <value tag="posconstr" valueArray="1|2,'off','off'"/>
                      </properties>
                      <properties key="pos">
                        <value tag="pos" valueArray="1|2,'-14.864999669087','90.5'"/>
                      </properties>
                      <properties key="x">
                        <value tag="x" value="-14.864999669087"/>
                      </properties>
                      <properties key="y">
                        <value tag="y" value="90.5"/>
                      </properties>
                      <properties key="rotconstr">
                        <value tag="rotconstr" value="off"/>
                      </properties>
                      <properties key="rot">
                        <value tag="rot" value="324"/>
                      </properties>
                      <properties key="type">
                        <value tag="type" value="solid"/>
                      </properties>
                      <properties key="base">
                        <value tag="base" value="corner"/>
                      </properties>
                      <properties key="layerold">
                        <value tag="layerold" valueArray="1|0"/>
                      </properties>
                      <properties key="layername">
                        <value tag="layername" valueArray="1|0"/>
                      </properties>
                      <properties key="layer">
                        <value tag="layer" valueArray="1|0"/>
                      </properties>
                      <properties key="layer_vector_method">
                        <value tag="layer_vector_method" value="step"/>
                      </properties>
                      <properties key="layer_vector_start">
                        <value tag="layer_vector_start" value=""/>
                      </properties>
                      <properties key="layer_vector_stop">
                        <value tag="layer_vector_stop" value=""/>
                      </properties>
                      <properties key="layer_vector_step">
                        <value tag="layer_vector_step" value=""/>
                      </properties>
                      <properties key="layer_vector_numvalues">
                        <value tag="layer_vector_numvalues" value=""/>
                      </properties>
                      <properties key="layer_vector_function">
                        <value tag="layer_vector_function" value="none"/>
                      </properties>
                      <properties key="layerleft">
                        <value tag="layerleft" value="off"/>
                      </properties>
                      <properties key="layerright">
                        <value tag="layerright" value="off"/>
                      </properties>
                      <properties key="layerbottom">
                        <value tag="layerbottom" value="on"/>
                      </properties>
                      <properties key="layertop">
                        <value tag="layertop" value="off"/>
                      </properties>
                      <properties key="lx">
                        <value tag="lx" value="64.865004976799"/>
                      </properties>
                      <properties key="ly">
                        <value tag="ly" value="25.000005298017"/>
                      </properties>
                      <properties key="sizeconstr">
                        <value tag="sizeconstr" valueArray="1|2,'off','off'"/>
                      </properties>
                      <properties key="size">
                        <value tag="size" valueArray="1|2,'64.865004976799','25.000005298017'"/>
                      </properties>
                      <feature xsi:type="com.comsol.mph-v15:GeomFeatureList" model="/" sequence="//@geom/@geoms[key='geom1']/@value/@feature/@features[key='wp2']/@value/@sequence2D"/>
                      <geom model="/">
                        <objects key="r4(1)">
                          <value tag="r4(1)" entityName="Rectangle[geometry]" entityComments="" entityAuthor="" entityCreationTime="1697455858509" assocID="35,0,1506072190,-191999804">
                            <entityFlags>norename</entityFlags>
                            <geomnative numEntities="4,4,1" numEntitiesMesh="4,4,1" spaceDim="2"/>
                          </value>
                        </objects>
                      </geom>
                    </value>
                  </features>
                  <features key="r5">
                    <value xsi:type="com.comsol.mph-v15:GeomFeature" tag="r5" entityName="Rectangle 5" entityComments="" entityAuthor="" entityCreationTime="1697455937588" operationID="Rectangle" key="true[deg]basecornerlayerlayerbottomonlayerleftofflayerrightofflayertopofflx70.0ly30.0pos39.0|25.0|posconstroff|off|rot432.0rotconstroffsize70.0|30.0|sizeconstroff|off|typesolidx39.0y25.0" status="built" buildStatus="built" assocConfig="ACED0005757200055B5B5B5B49D3650077CA37F6DD020000787000000004757200045B5B5B494B8DF625CB5230D4020000787000000004757200035B5B4917F7E44F198F893C020000787000000001757200025B494DBA602676EAB2A502000078700000000200000000000000037571007E0004000000017571007E00060000000200000001000000027571007E0004000000017571007E00060000000200000000000000017571007E0004000000017571007E00060000000200000003000000027571007E0002000000047571007E0004000000017571007E000600000001000000037571007E0004000000017571007E000600000001000000017571007E0004000000017571007E000600000001000000007571007E0004000000017571007E000600000001000000027571007E0002000000007571007E0002000000057571007E0004000000007571007E0004000000007571007E0004000000007571007E0004000000007571007E0004000000017571007E00060000000100000001" cacheTag="-922224259315875465" id="37" sequence="//@geom/@geoms[key='geom1']/@value/@feature/@features[key='wp2']/@value/@sequence2D">
                      <properties key="posconstr">
                        <value tag="posconstr" valueArray="1|2,'off','off'"/>
                      </properties>
                      <properties key="pos">
                        <value tag="pos" valueArray="1|2,'39','25'"/>
                      </properties>
                      <properties key="x">
                        <value tag="x" value="39"/>
                      </properties>
                      <properties key="y">
                        <value tag="y" value="25"/>
                      </properties>
                      <properties key="rotconstr">
                        <value tag="rotconstr" value="off"/>
                      </properties>
                      <properties key="rot">
                        <value tag="rot" value="432"/>
                      </properties>
                      <properties key="type">
                        <value tag="type" value="solid"/>
                      </properties>
                      <properties key="base">
                        <value tag="base" value="corner"/>
                      </properties>
                      <properties key="layerold">
                        <value tag="layerold" valueArray="1|0"/>
                      </properties>
                      <properties key="layername">
                        <value tag="layername" valueArray="1|0"/>
                      </properties>
                      <properties key="layer">
                        <value tag="layer" valueArray="1|0"/>
                      </properties>
                      <properties key="layer_vector_method">
                        <value tag="layer_vector_method" value="step"/>
                      </properties>
                      <properties key="layer_vector_start">
                        <value tag="layer_vector_start" value=""/>
                      </properties>
                      <properties key="layer_vector_stop">
                        <value tag="layer_vector_stop" value=""/>
                      </properties>
                      <properties key="layer_vector_step">
                        <value tag="layer_vector_step" value=""/>
                      </properties>
                      <properties key="layer_vector_numvalues">
                        <value tag="layer_vector_numvalues" value=""/>
                      </properties>
                      <properties key="layer_vector_function">
                        <value tag="layer_vector_function" value="none"/>
                      </properties>
                      <properties key="layerleft">
                        <value tag="layerleft" value="off"/>
                      </properties>
                      <properties key="layerright">
                        <value tag="layerright" value="off"/>
                      </properties>
                      <properties key="layerbottom">
                        <value tag="layerbottom" value="on"/>
                      </properties>
                      <properties key="layertop">
                        <value tag="layertop" value="off"/>
                      </properties>
                      <properties key="lx">
                        <value tag="lx" value="70"/>
                      </properties>
                      <properties key="ly">
                        <value tag="ly" value="30"/>
                      </properties>
                      <properties key="sizeconstr">
                        <value tag="sizeconstr" valueArray="1|2,'off','off'"/>
                      </properties>
                      <properties key="size">
                        <value tag="size" valueArray="1|2,'70','30'"/>
                      </properties>
                      <feature xsi:type="com.comsol.mph-v15:GeomFeatureList" model="/" sequence="//@geom/@geoms[key='geom1']/@value/@feature/@features[key='wp2']/@value/@sequence2D"/>
                      <geom model="/">
                        <objects key="r5(1)">
                          <value tag="r5(1)" entityName="Rectangle[geometry]" entityComments="" entityAuthor="" entityCreationTime="1697455937588" assocID="37,0,-214722068,473612663">
                            <entityFlags>norename</entityFlags>
                            <geomnative numEntities="4,4,1" numEntitiesMesh="4,4,1" spaceDim="2"/>
                          </value>
                        </objects>
                      </geom>
                    </value>
                  </features>
                  <features key="c1">
                    <value xsi:type="com.comsol.mph-v15:GeomFeature" tag="c1" entityName="Circle 1" entityComments="" entityAuthor="" entityCreationTime="1697451818069" operationID="Circle" key="true[deg]angle360.0angleconstronbasecenterlayerpos0.0|80.0|posconstroff|off|r29.772778292321398rconstroffrot0.0rotconstrofftypesolidx0.0y80.0" status="built" buildStatus="built" assocConfig="ACED0005757200055B5B5B5B49D3650077CA37F6DD020000787000000004757200045B5B5B494B8DF625CB5230D4020000787000000004757200035B5B4917F7E44F198F893C020000787000000001757200025B494DBA602676EAB2A5020000787000000001000000007571007E0004000000017571007E000600000001000000017571007E0004000000017571007E000600000001000000027571007E0004000000017571007E000600000001000000037571007E0002000000047571007E0004000000017571007E000600000001000000007571007E0004000000017571007E000600000001000000017571007E0004000000017571007E000600000001000000027571007E0004000000017571007E000600000001000000037571007E0002000000007571007E0002000000027571007E0004000000007571007E0004000000017571007E00060000000100000001" cacheTag="-8106339888831920750" id="33" sequence="//@geom/@geoms[key='geom1']/@value/@feature/@features[key='wp2']/@value/@sequence2D">
                      <properties key="posconstr">
                        <value tag="posconstr" valueArray="1|2,'off','off'"/>
                      </properties>
                      <properties key="pos">
                        <value tag="pos" valueArray="1|2,'0','80'"/>
                      </properties>
                      <properties key="x">
                        <value tag="x" value="0"/>
                      </properties>
                      <properties key="y">
                        <value tag="y" value="80"/>
                      </properties>
                      <properties key="rotconstr">
                        <value tag="rotconstr" value="off"/>
                      </properties>
                      <properties key="rot">
                        <value tag="rot" value="0"/>
                      </properties>
                      <properties key="type">
                        <value tag="type" value="solid"/>
                      </properties>
                      <properties key="base">
                        <value tag="base" value="center"/>
                      </properties>
                      <properties key="layerold">
                        <value tag="layerold" valueArray="1|0"/>
                      </properties>
                      <properties key="layername">
                        <value tag="layername" valueArray="1|0"/>
                      </properties>
                      <properties key="layer">
                        <value tag="layer" valueArray="1|0"/>
                      </properties>
                      <properties key="layer_vector_method">
                        <value tag="layer_vector_method" value="step"/>
                      </properties>
                      <properties key="layer_vector_start">
                        <value tag="layer_vector_start" value=""/>
                      </properties>
                      <properties key="layer_vector_stop">
                        <value tag="layer_vector_stop" value=""/>
                      </properties>
                      <properties key="layer_vector_step">
                        <value tag="layer_vector_step" value=""/>
                      </properties>
                      <properties key="layer_vector_numvalues">
                        <value tag="layer_vector_numvalues" value=""/>
                      </properties>
                      <properties key="layer_vector_function">
                        <value tag="layer_vector_function" value="none"/>
                      </properties>
                      <properties key="rconstr">
                        <value tag="rconstr" value="off"/>
                      </properties>
                      <properties key="r">
                        <value tag="r" value="35/(2*sin(pi/5))"/>
                      </properties>
                      <properties key="angleconstr">
                        <value tag="angleconstr" value="on"/>
                      </properties>
                      <properties key="angle">
                        <value tag="angle" value="360"/>
                      </properties>
                      <feature xsi:type="com.comsol.mph-v15:GeomFeatureList" model="/" sequence="//@geom/@geoms[key='geom1']/@value/@feature/@features[key='wp2']/@value/@sequence2D"/>
                      <geom model="/">
                        <objects key="c1(1)">
                          <value tag="c1(1)" entityName="Circle" entityComments="" entityAuthor="" entityCreationTime="1697451818079" assocID="33,0,-1887404334,26740114">
                            <entityFlags>norename</entityFlags>
                            <geomnative numEntities="4,4,1" numEntitiesMesh="4,4,1" spaceDim="2"/>
                          </value>
                        </objects>
                      </geom>
                    </value>
                  </features>
                  <features key="sca1">
                    <value xsi:type="com.comsol.mph-v15:GeomFeature" tag="sca1" entityName="Scale 1" entityComments="" entityAuthor="" entityCreationTime="1697455888559" operationID="Scale" key="true[deg]anisotropic1.3121346235275269|1.2071282863616943|factor1.3121346235275269|1.2071282863616943|inputOBJECTwp2[r4]isotropic1.0keepoffpos-21.07811242154|-36.488088871023|posconstron|on|typeanisotropic" status="built" buildStatus="built" cacheTag="2904850827164046650" id="36" sequence="//@geom/@geoms[key='geom1']/@value/@feature/@features[key='wp2']/@value/@sequence2D">
                      <properties key="cumselkey">
                        <value tag="cumselkey" value="0"/>
                      </properties>
                      <properties key="input">
                        <value tag="input">
                          <selection xsi:type="com.comsol.mph-v15:LocalGeomObjectSelection" selType="object" property="//@geom/@geoms[key='geom1']/@value/@feature/@features[key='wp2']/@value/@sequence2D/@feature/@features[key='sca1']/@value/@properties[key='input']/@value" geom="//@geom/@geoms[key='geom1']/@value/@feature/@features[key='wp2']/@value/@sequence2D" owner="//@geom/@geoms[key='geom1']/@value/@feature/@features[key='wp2']/@value/@sequence2D/@feature/@features[key='sca1']/@value" dim="-1">
                            <objects feature="//@geom/@geoms[key='geom1']/@value/@feature/@features[key='wp2']/@value/@sequence2D/@feature/@features[key='r4']/@value" assocIds="{35,0,1506072190,-191999804}" geomOK="true"/>
                          </selection>
                        </value>
                      </properties>
                      <properties key="keep">
                        <value tag="keep" value="off"/>
                      </properties>
                      <properties key="type">
                        <value tag="type" value="anisotropic"/>
                      </properties>
                      <properties key="isotropic">
                        <value tag="isotropic" value="1"/>
                      </properties>
                      <properties key="anisotropic">
                        <value tag="anisotropic" valueArray="1|2,'1.3121346235275269','1.2071282863616943'"/>
                      </properties>
                      <properties key="factor">
                        <value tag="factor" valueArray="1|2,'1.3121346235275269','1.2071282863616943'" compositeIndex="1"/>
                      </properties>
                      <properties key="posconstr">
                        <value tag="posconstr" valueArray="1|2,'on','on'"/>
                      </properties>
                      <properties key="pos">
                        <value tag="pos" valueArray="1|2,'-21.07811242154','-36.488088871023'"/>
                      </properties>
                      <feature xsi:type="com.comsol.mph-v15:GeomFeatureList" model="/" sequence="//@geom/@geoms[key='geom1']/@value/@feature/@features[key='wp2']/@value/@sequence2D"/>
                      <geom model="/">
                        <objects key="sca1(1)">
                          <value tag="sca1(1)" entityName="Scale" entityComments="" entityAuthor="" entityCreationTime="1697455888574" assocID="36,0,676338287,-828582598">
                            <entityFlags>norename</entityFlags>
                            <geomnative numEntities="4,4,1" numEntitiesMesh="4,4,1" spaceDim="2"/>
                          </value>
                        </objects>
                      </geom>
                    </value>
                  </features>
                  <features key="sca2">
                    <value xsi:type="com.comsol.mph-v15:GeomFeature" tag="sca2" entityName="Scale 2" entityComments="" entityAuthor="" entityCreationTime="1697456635777" operationID="Scale" key="true[deg]anisotropic1.0|1.0200450420379639|factor1.0|1.0200450420379639|inputOBJECTwp2[r2]isotropic1.0keepoffpos-36.8907|24.7147|posconstron|on|typeanisotropic" status="built" buildStatus="built" cacheTag="2511095753174263437" id="38" sequence="//@geom/@geoms[key='geom1']/@value/@feature/@features[key='wp2']/@value/@sequence2D">
                      <properties key="cumselkey">
                        <value tag="cumselkey" value="0"/>
                      </properties>
                      <properties key="input">
                        <value tag="input">
                          <selection xsi:type="com.comsol.mph-v15:LocalGeomObjectSelection" selType="object" property="//@geom/@geoms[key='geom1']/@value/@feature/@features[key='wp2']/@value/@sequence2D/@feature/@features[key='sca2']/@value/@properties[key='input']/@value" geom="//@geom/@geoms[key='geom1']/@value/@feature/@features[key='wp2']/@value/@sequence2D" owner="//@geom/@geoms[key='geom1']/@value/@feature/@features[key='wp2']/@value/@sequence2D/@feature/@features[key='sca2']/@value" dim="-1">
                            <objects feature="//@geom/@geoms[key='geom1']/@value/@feature/@features[key='wp2']/@value/@sequence2D/@feature/@features[key='r2']/@value" assocIds="{32,0,-934664086,-853120027}" geomOK="true"/>
                          </selection>
                        </value>
                      </properties>
                      <properties key="keep">
                        <value tag="keep" value="off"/>
                      </properties>
                      <properties key="type">
                        <value tag="type" value="anisotropic"/>
                      </properties>
                      <properties key="isotropic">
                        <value tag="isotropic" value="1"/>
                      </properties>
                      <properties key="anisotropic">
                        <value tag="anisotropic" valueArray="1|2,'1','1.0200450420379639'"/>
                      </properties>
                      <properties key="factor">
                        <value tag="factor" valueArray="1|2,'1','1.0200450420379639'" compositeIndex="1"/>
                      </properties>
                      <properties key="posconstr">
                        <value tag="posconstr" valueArray="1|2,'on','on'"/>
                      </properties>
                      <properties key="pos">
                        <value tag="pos" valueArray="1|2,'-36.8907','24.7147'"/>
                      </properties>
                      <feature xsi:type="com.comsol.mph-v15:GeomFeatureList" model="/" sequence="//@geom/@geoms[key='geom1']/@value/@feature/@features[key='wp2']/@value/@sequence2D"/>
                      <geom model="/">
                        <objects key="sca2(1)">
                          <value tag="sca2(1)" entityName="Scale" entityComments="" entityAuthor="" entityCreationTime="1697456635780" assocID="38,0,584660040,2096211597">
                            <entityFlags>norename</entityFlags>
                            <geomnative numEntities="4,4,1" numEntitiesMesh="4,4,1" spaceDim="2"/>
                          </value>
                        </objects>
                      </geom>
                    </value>
                  </features>
                  <features key="mov1">
                    <value xsi:type="com.comsol.mph-v15:GeomFeature" tag="mov1" entityName="Move 1" entityComments="" entityAuthor="" entityCreationTime="1697456661889" operationID="Move" key="true[deg]displx-0.5|displxconstrondisply0.0|displyconstroninputOBJECTwp2[sca2]keepoff" status="built" buildStatus="built" cacheTag="6101232406866503037" id="39" sequence="//@geom/@geoms[key='geom1']/@value/@feature/@features[key='wp2']/@value/@sequence2D">
                      <properties key="cumselkey">
                        <value tag="cumselkey" value="0"/>
                      </properties>
                      <properties key="input">
                        <value tag="input">
                          <selection xsi:type="com.comsol.mph-v15:LocalGeomObjectSelection" selType="object" property="//@geom/@geoms[key='geom1']/@value/@feature/@features[key='wp2']/@value/@sequence2D/@feature/@features[key='mov1']/@value/@properties[key='input']/@value" geom="//@geom/@geoms[key='geom1']/@value/@feature/@features[key='wp2']/@value/@sequence2D" owner="//@geom/@geoms[key='geom1']/@value/@feature/@features[key='wp2']/@value/@sequence2D/@feature/@features[key='mov1']/@value" dim="-1">
                            <objects feature="//@geom/@geoms[key='geom1']/@value/@feature/@features[key='wp2']/@value/@sequence2D/@feature/@features[key='sca2']/@value" assocIds="{38,0,584660040,2096211597}" geomOK="true"/>
                          </selection>
                        </value>
                      </properties>
                      <properties key="keep">
                        <value tag="keep" value="off"/>
                      </properties>
                      <properties key="displxconstr">
                        <value tag="displxconstr" value="on"/>
                      </properties>
                      <properties key="displx">
                        <value tag="displx" valueArray="1|1,'-0.5'"/>
                      </properties>
                      <properties key="displx_vector_method">
                        <value tag="displx_vector_method" value="step"/>
                      </properties>
                      <properties key="displx_vector_start">
                        <value tag="displx_vector_start" value=""/>
                      </properties>
                      <properties key="displx_vector_stop">
                        <value tag="displx_vector_stop" value=""/>
                      </properties>
                      <properties key="displx_vector_step">
                        <value tag="displx_vector_step" value=""/>
                      </properties>
                      <properties key="displx_vector_numvalues">
                        <value tag="displx_vector_numvalues" value=""/>
                      </properties>
                      <properties key="displx_vector_function">
                        <value tag="displx_vector_function" value="none"/>
                      </properties>
                      <properties key="displyconstr">
                        <value tag="displyconstr" value="on"/>
                      </properties>
                      <properties key="disply">
                        <value tag="disply" valueArray="1|1,'0'"/>
                      </properties>
                      <properties key="disply_vector_method">
                        <value tag="disply_vector_method" value="step"/>
                      </properties>
                      <properties key="disply_vector_start">
                        <value tag="disply_vector_start" value=""/>
                      </properties>
                      <properties key="disply_vector_stop">
                        <value tag="disply_vector_stop" value=""/>
                      </properties>
                      <properties key="disply_vector_step">
                        <value tag="disply_vector_step" value=""/>
                      </properties>
                      <properties key="disply_vector_numvalues">
                        <value tag="disply_vector_numvalues" value=""/>
                      </properties>
                      <properties key="disply_vector_function">
                        <value tag="disply_vector_function" value="none"/>
                      </properties>
                      <feature xsi:type="com.comsol.mph-v15:GeomFeatureList" model="/" sequence="//@geom/@geoms[key='geom1']/@value/@feature/@features[key='wp2']/@value/@sequence2D"/>
                      <geom model="/">
                        <objects key="mov1(1)">
                          <value tag="mov1(1)" entityName="Move" entityComments="" entityAuthor="" entityCreationTime="1697456661894" assocID="39,0,0,1420553868,1600202109">
                            <entityFlags>norename</entityFlags>
                            <geomnative numEntities="4,4,1" numEntitiesMesh="4,4,1" spaceDim="2"/>
                          </value>
                        </objects>
                      </geom>
                    </value>
                  </features>
                  <features key="sca3">
                    <value xsi:type="com.comsol.mph-v15:GeomFeature" tag="sca3" entityName="Scale 3" entityComments="" entityAuthor="" entityCreationTime="1697456669431" operationID="Scale" key="true[deg]anisotropic1.0323671102524|0.92341320793785|factor1.0323671102524|0.92341320793785|inputOBJECTwp2[mov1]isotropic1.0keepoffpos50.3311201959|129.17135348547|posconstron|on|typeanisotropic" status="built" buildStatus="built" cacheTag="-4253583392513957587" id="40" sequence="//@geom/@geoms[key='geom1']/@value/@feature/@features[key='wp2']/@value/@sequence2D">
                      <properties key="cumselkey">
                        <value tag="cumselkey" value="0"/>
                      </properties>
                      <properties key="input">
                        <value tag="input">
                          <selection xsi:type="com.comsol.mph-v15:LocalGeomObjectSelection" selType="object" property="//@geom/@geoms[key='geom1']/@value/@feature/@features[key='wp2']/@value/@sequence2D/@feature/@features[key='sca3']/@value/@properties[key='input']/@value" geom="//@geom/@geoms[key='geom1']/@value/@feature/@features[key='wp2']/@value/@sequence2D" owner="//@geom/@geoms[key='geom1']/@value/@feature/@features[key='wp2']/@value/@sequence2D/@feature/@features[key='sca3']/@value" dim="-1">
                            <objects feature="//@geom/@geoms[key='geom1']/@value/@feature/@features[key='wp2']/@value/@sequence2D/@feature/@features[key='mov1']/@value" assocIds="{39,0,0,1420553868,1600202109}" geomOK="true"/>
                          </selection>
                        </value>
                      </properties>
                      <properties key="keep">
                        <value tag="keep" value="off"/>
                      </properties>
                      <properties key="type">
                        <value tag="type" value="anisotropic"/>
                      </properties>
                      <properties key="isotropic">
                        <value tag="isotropic" value="1"/>
                      </properties>
                      <properties key="anisotropic">
                        <value tag="anisotropic" valueArray="1|2,'1.0323671102524','0.92341320793785'"/>
                      </properties>
                      <properties key="factor">
                        <value tag="factor" valueArray="1|2,'1.0323671102524','0.92341320793785'" compositeIndex="1"/>
                      </properties>
                      <properties key="posconstr">
                        <value tag="posconstr" valueArray="1|2,'on','on'"/>
                      </properties>
                      <properties key="pos">
                        <value tag="pos" valueArray="1|2,'50.3311201959','129.17135348547'"/>
                      </properties>
                      <feature xsi:type="com.comsol.mph-v15:GeomFeatureList" model="/" sequence="//@geom/@geoms[key='geom1']/@value/@feature/@features[key='wp2']/@value/@sequence2D"/>
                      <geom model="/">
                        <objects key="sca3(1)">
                          <value tag="sca3(1)" entityName="Scale" entityComments="" entityAuthor="" entityCreationTime="1697456669437" assocID="40,0,-990364560,-491495123">
                            <entityFlags>norename</entityFlags>
                            <geomnative numEntities="4,4,1" numEntitiesMesh="4,4,1" spaceDim="2"/>
                          </value>
                        </objects>
                      </geom>
                    </value>
                  </features>
                  <features key="dif1">
                    <value xsi:type="com.comsol.mph-v15:GeomFeature" tag="dif1" entityName="Difference 1" entityComments="" entityAuthor="" entityCreationTime="1697457089379" operationID="Difference" key="true[deg]edgenonegeomrepcomsolinputOBJECTwp2[c1]input2OBJECTwp2[r1, r3, r5, sca1, sca3]intbndonkeepoffpointnoneregularizeonrepairtol1.0E-6" status="built" buildStatus="built" cacheTag="2096411619788455766" id="43" sequence="//@geom/@geoms[key='geom1']/@value/@feature/@features[key='wp2']/@value/@sequence2D">
                      <properties key="cumselkey">
                        <value tag="cumselkey" value="0"/>
                      </properties>
                      <properties key="input">
                        <value tag="input">
                          <selection xsi:type="com.comsol.mph-v15:LocalGeomObjectSelection" selType="object" property="//@geom/@geoms[key='geom1']/@value/@feature/@features[key='wp2']/@value/@sequence2D/@feature/@features[key='dif1']/@value/@properties[key='input']/@value" geom="//@geom/@geoms[key='geom1']/@value/@feature/@features[key='wp2']/@value/@sequence2D" owner="//@geom/@geoms[key='geom1']/@value/@feature/@features[key='wp2']/@value/@sequence2D/@feature/@features[key='dif1']/@value" dim="-1">
                            <objects feature="//@geom/@geoms[key='geom1']/@value/@feature/@features[key='wp2']/@value/@sequence2D/@feature/@features[key='c1']/@value" assocIds="{33,0,-1887404334,26740114}" geomOK="true"/>
                          </selection>
                        </value>
                      </properties>
                      <properties key="input2">
                        <value tag="input2">
                          <selection xsi:type="com.comsol.mph-v15:LocalGeomObjectSelection" selType="object" property="//@geom/@geoms[key='geom1']/@value/@feature/@features[key='wp2']/@value/@sequence2D/@feature/@features[key='dif1']/@value/@properties[key='input2']/@value" geom="//@geom/@geoms[key='geom1']/@value/@feature/@features[key='wp2']/@value/@sequence2D" owner="//@geom/@geoms[key='geom1']/@value/@feature/@features[key='wp2']/@value/@sequence2D/@feature/@features[key='dif1']/@value" dim="-1">
                            <objects feature="//@geom/@geoms[key='geom1']/@value/@feature/@features[key='wp2']/@value/@sequence2D/@feature/@features[key='r1']/@value" assocIds="{14,0,966632698,1378957509}" geomOK="true"/>
                            <objects feature="//@geom/@geoms[key='geom1']/@value/@feature/@features[key='wp2']/@value/@sequence2D/@feature/@features[key='r3']/@value" assocIds="{34,0,1853634635,-1874712586}" geomOK="true"/>
                            <objects feature="//@geom/@geoms[key='geom1']/@value/@feature/@features[key='wp2']/@value/@sequence2D/@feature/@features[key='r5']/@value" assocIds="{37,0,-214722068,473612663}" geomOK="true"/>
                            <objects feature="//@geom/@geoms[key='geom1']/@value/@feature/@features[key='wp2']/@value/@sequence2D/@feature/@features[key='sca1']/@value" assocIds="{36,0,676338287,-828582598}" geomOK="true"/>
                            <objects feature="//@geom/@geoms[key='geom1']/@value/@feature/@features[key='wp2']/@value/@sequence2D/@feature/@features[key='sca3']/@value" assocIds="{40,0,-990364560,-491495123}" geomOK="true"/>
                          </selection>
                        </value>
                      </properties>
                      <properties key="keep">
                        <value tag="keep" value="off"/>
                      </properties>
                      <properties key="intbnd">
                        <value tag="intbnd" value="on"/>
                      </properties>
                      <properties key="edge">
                        <value tag="edge" value="none"/>
                      </properties>
                      <properties key="point">
                        <value tag="point" value="none"/>
                      </properties>
                      <properties key="repairtol">
                        <value tag="repairtol" value="1.0E-6"/>
                      </properties>
                      <properties key="regularize">
                        <value tag="regularize" value="on"/>
                      </properties>
                      <properties key="geomrep">
                        <value tag="geomrep" value="comsol"/>
                      </properties>
                      <feature xsi:type="com.comsol.mph-v15:GeomFeatureList" model="/" sequence="//@geom/@geoms[key='geom1']/@value/@feature/@features[key='wp2']/@value/@sequence2D"/>
                      <geom model="/">
                        <objects key="dif1(1)">
                          <value tag="dif1(1)" entityName="Difference" entityComments="" entityAuthor="" entityCreationTime="1697457099747" assocID="43,0,488108866,-864157866">
                            <entityFlags>norename</entityFlags>
                            <geomnative numEntities="10,10,1" numEntitiesMesh="10,10,1" spaceDim="2"/>
                          </value>
                        </objects>
                      </geom>
                    </value>
                  </features>
                  <features key="mov2">
                    <value xsi:type="com.comsol.mph-v15:GeomFeature" tag="mov2" entityName="Move 2" entityComments="" entityAuthor="" entityCreationTime="1697457783466" operationID="Move" key="true[deg]displx-0.5|displxconstrondisply0.20999999999999996|displyconstroninputOBJECTwp2[dif1]keepoff" status="built" buildStatus="built" cacheTag="5961327758470331893" id="51" sequence="//@geom/@geoms[key='geom1']/@value/@feature/@features[key='wp2']/@value/@sequence2D">
                      <properties key="cumselkey">
                        <value tag="cumselkey" value="0"/>
                      </properties>
                      <properties key="input">
                        <value tag="input">
                          <selection xsi:type="com.comsol.mph-v15:LocalGeomObjectSelection" selType="object" property="//@geom/@geoms[key='geom1']/@value/@feature/@features[key='wp2']/@value/@sequence2D/@feature/@features[key='mov2']/@value/@properties[key='input']/@value" geom="//@geom/@geoms[key='geom1']/@value/@feature/@features[key='wp2']/@value/@sequence2D" owner="//@geom/@geoms[key='geom1']/@value/@feature/@features[key='wp2']/@value/@sequence2D/@feature/@features[key='mov2']/@value" dim="-1">
                            <objects feature="//@geom/@geoms[key='geom1']/@value/@feature/@features[key='wp2']/@value/@sequence2D/@feature/@features[key='dif1']/@value" assocIds="{43,0,488108866,-864157866}" geomOK="true"/>
                          </selection>
                        </value>
                      </properties>
                      <properties key="keep">
                        <value tag="keep" value="off"/>
                      </properties>
                      <properties key="displxconstr">
                        <value tag="displxconstr" value="on"/>
                      </properties>
                      <properties key="displx">
                        <value tag="displx" valueArray="1|1,'-0.5'"/>
                      </properties>
                      <properties key="displx_vector_method">
                        <value tag="displx_vector_method" value="step"/>
                      </properties>
                      <properties key="displx_vector_start">
                        <value tag="displx_vector_start" value=""/>
                      </properties>
                      <properties key="displx_vector_stop">
                        <value tag="displx_vector_stop" value=""/>
                      </properties>
                      <properties key="displx_vector_step">
                        <value tag="displx_vector_step" value=""/>
                      </properties>
                      <properties key="displx_vector_numvalues">
                        <value tag="displx_vector_numvalues" value=""/>
                      </properties>
                      <properties key="displx_vector_function">
                        <value tag="displx_vector_function" value="none"/>
                      </properties>
                      <properties key="displyconstr">
                        <value tag="displyconstr" value="on"/>
                      </properties>
                      <properties key="disply">
                        <value tag="disply" value="-7.4+7.61" valueArray="1|1,'0.20999999999999996'"/>
                      </properties>
                      <properties key="disply_vector_method">
                        <value tag="disply_vector_method" value="step"/>
                      </properties>
                      <properties key="disply_vector_start">
                        <value tag="disply_vector_start" value=""/>
                      </properties>
                      <properties key="disply_vector_stop">
                        <value tag="disply_vector_stop" value=""/>
                      </properties>
                      <properties key="disply_vector_step">
                        <value tag="disply_vector_step" value=""/>
                      </properties>
                      <properties key="disply_vector_numvalues">
                        <value tag="disply_vector_numvalues" value=""/>
                      </properties>
                      <properties key="disply_vector_function">
                        <value tag="disply_vector_function" value="none"/>
                      </properties>
                      <feature xsi:type="com.comsol.mph-v15:GeomFeatureList" model="/" sequence="//@geom/@geoms[key='geom1']/@value/@feature/@features[key='wp2']/@value/@sequence2D"/>
                      <geom model="/">
                        <objects key="mov2(1)">
                          <value tag="mov2(1)" entityName="Move" entityComments="" entityAuthor="" entityCreationTime="1697457783469" assocID="51,0,0,1387979779,156024309">
                            <entityFlags>norename</entityFlags>
                            <geomnative tag="/geom11.mphbin" numEntities="10,10,1" numEntitiesMesh="10,10,1" spaceDim="2"/>
                          </value>
                        </objects>
                      </geom>
                    </value>
                  </features>
                </feature>
                <selection model="/"/>
              </sequence2D>
              <renderProj model="/">
                <objects key="o0">
                  <value tag="/renderproj2.mphbin"/>
                </objects>
                <objects key="o1">
                  <value tag="/renderproj3.mphbin"/>
                </objects>
              </renderProj>
            </value>
          </features>
          <features key="ext2">
            <value xsi:type="com.comsol.mph-v15:GeomFeature" tag="ext2" entityName="Extrude 2" entityComments="" entityAuthor="" entityCreationTime="1624889145461" operationID="Extrude" key="true[deg]baseid0|1|2|crossfacesondispl0.0|0.0|distance0.126|extrudefromworkplanefacenoneinputOBJECTgeom1[wp2]inputfaceOBJECTDIMgeom1[][2]polres50reverseoffscale1.0|1.0|twist0.0|uniteonworkplanewp2none" status="built" buildStatus="built" cacheTag="8634925064698370695" extraAssocIDs="{13,0,704931814,968672677}" id="15" sequence="//@geom/@geoms[key='geom1']/@value">
              <properties key="createselection">
                <value tag="createselection" value="off"/>
              </properties>
              <properties key="contributeto">
                <value tag="contributeto" value="none" referenceContainerList="//@geom/@geoms[key='geom1']/@value/@selection" compositeIndex="1"/>
              </properties>
              <properties key="cumselkey">
                <value tag="cumselkey" value="0"/>
              </properties>
              <properties key="extrudefrom">
                <value tag="extrudefrom" value="workplane"/>
              </properties>
              <properties key="workplane">
                <value tag="workplane" value="none" reference="//@geom/@geoms[key='geom1']/@value/@feature/@features[key='wp2']/@value" compositeIndex="1"/>
              </properties>
              <properties key="input">
                <value tag="input">
                  <selection xsi:type="com.comsol.mph-v15:LocalGeomObjectSelection" selType="object" property="//@geom/@geoms[key='geom1']/@value/@feature/@features[key='ext2']/@value/@properties[key='input']/@value" geom="//@geom/@geoms[key='geom1']/@value" owner="//@geom/@geoms[key='geom1']/@value/@feature/@features[key='ext2']/@value" dim="-1">
                    <objects feature="//@geom/@geoms[key='geom1']/@value/@feature/@features[key='wp2']/@value" assocIds="{13,0,704931814,968672677}" geomOK="true"/>
                  </selection>
                </value>
              </properties>
              <properties key="inputface">
                <value tag="inputface">
                  <selection xsi:type="com.comsol.mph-v15:LocalGeomObjectSelection" selType="objectdim" property="//@geom/@geoms[key='geom1']/@value/@feature/@features[key='ext2']/@value/@properties[key='inputface']/@value" geom="//@geom/@geoms[key='geom1']/@value" owner="//@geom/@geoms[key='geom1']/@value/@feature/@features[key='ext2']/@value" dim="2"/>
                </value>
              </properties>
              <properties key="unite">
                <value tag="unite" value="on"/>
              </properties>
              <properties key="distance">
                <value tag="distance" valueArray="1|1,'thick_hBN'"/>
              </properties>
              <properties key="distance_vector_method">
                <value tag="distance_vector_method" value="step"/>
              </properties>
              <properties key="distance_vector_start">
                <value tag="distance_vector_start" value=""/>
              </properties>
              <properties key="distance_vector_stop">
                <value tag="distance_vector_stop" value=""/>
              </properties>
              <properties key="distance_vector_step">
                <value tag="distance_vector_step" value=""/>
              </properties>
              <properties key="distance_vector_numvalues">
                <value tag="distance_vector_numvalues" value=""/>
              </properties>
              <properties key="distance_vector_function">
                <value tag="distance_vector_function" value="none"/>
              </properties>
              <properties key="crossfaces">
                <value tag="crossfaces" value="on"/>
              </properties>
              <properties key="face">
                <value tag="face" value="none"/>
              </properties>
              <properties key="reverse">
                <value tag="reverse" value="off"/>
              </properties>
              <properties key="scale">
                <value tag="scale" valueArray="1|2,'1','1'"/>
              </properties>
              <properties key="displ">
                <value tag="displ" valueArray="1|2,'0','0'"/>
              </properties>
              <properties key="twist">
                <value tag="twist" valueArray="1|1,'0'"/>
              </properties>
              <properties key="twist_vector_method">
                <value tag="twist_vector_method" value="step"/>
              </properties>
              <properties key="twist_vector_start">
                <value tag="twist_vector_start" value=""/>
              </properties>
              <properties key="twist_vector_stop">
                <value tag="twist_vector_stop" value=""/>
              </properties>
              <properties key="twist_vector_step">
                <value tag="twist_vector_step" value=""/>
              </properties>
              <properties key="twist_vector_numvalues">
                <value tag="twist_vector_numvalues" value=""/>
              </properties>
              <properties key="twist_vector_function">
                <value tag="twist_vector_function" value="none"/>
              </properties>
              <properties key="polres">
                <value tag="polres" value="50"/>
              </properties>
              <properties key="baseid">
                <value tag="baseid" valueArray="1|3,'0','1','2'"/>
              </properties>
              <feature xsi:type="com.comsol.mph-v15:GeomFeatureList" model="/" sequence="//@geom/@geoms[key='geom1']/@value"/>
              <geom model="/">
                <objects key="ext2(1)">
                  <value tag="ext2(1)" entityName="Extrude" entityComments="" entityAuthor="" entityCreationTime="1624889185843" assocID="15,1,2010475160,-1216963961">
                    <entityFlags>norename</entityFlags>
                    <geomnative tag="/geom12.mphbin" numEntities="20,30,12,1" numEntitiesMesh="20,30,12,1" spaceDim="3"/>
                  </value>
                </objects>
              </geom>
            </value>
          </features>
          <features key="ext3">
            <value xsi:type="com.comsol.mph-v15:GeomFeature" tag="ext3" entityName="Extrude 3" entityComments="" entityAuthor="" entityCreationTime="1669816081215" operationID="Extrude" key="true[deg]baseid0|1|2|crossfacesondispl0.0|0.0|distance-0.19999999999999998|extrudefromworkplanefacenoneinputOBJECTgeom1[wp3]inputfaceOBJECTDIMgeom1[mov1(1)][2]{4,22}polres50reverseoffscale1.0|1.0|twist0.0|uniteonworkplanewp3none" status="built" buildStatus="built" cacheTag="-2830077426392274063" extraAssocIDs="{24,0,-983553844,-1403612612}" id="21" sequence="//@geom/@geoms[key='geom1']/@value">
              <properties key="createselection">
                <value tag="createselection" value="off"/>
              </properties>
              <properties key="contributeto">
                <value tag="contributeto" value="none" referenceContainerList="//@geom/@geoms[key='geom1']/@value/@selection" compositeIndex="1"/>
              </properties>
              <properties key="cumselkey">
                <value tag="cumselkey" value="0"/>
              </properties>
              <properties key="extrudefrom">
                <value tag="extrudefrom" value="workplane"/>
              </properties>
              <properties key="workplane">
                <value tag="workplane" value="none" reference="//@geom/@geoms[key='geom1']/@value/@feature/@features[key='wp3']/@value" compositeIndex="1"/>
              </properties>
              <properties key="input">
                <value tag="input">
                  <selection xsi:type="com.comsol.mph-v15:LocalGeomObjectSelection" selType="object" property="//@geom/@geoms[key='geom1']/@value/@feature/@features[key='ext3']/@value/@properties[key='input']/@value" geom="//@geom/@geoms[key='geom1']/@value" owner="//@geom/@geoms[key='geom1']/@value/@feature/@features[key='ext3']/@value" dim="-1">
                    <objects feature="//@geom/@geoms[key='geom1']/@value/@feature/@features[key='wp3']/@value" assocIds="{24,0,-983553844,-1403612612}" geomOK="true"/>
                  </selection>
                </value>
              </properties>
              <properties key="inputface">
                <value tag="inputface">
                  <selection xsi:type="com.comsol.mph-v15:LocalGeomObjectSelection" selType="objectdim" property="//@geom/@geoms[key='geom1']/@value/@feature/@features[key='ext3']/@value/@properties[key='inputface']/@value" geom="//@geom/@geoms[key='geom1']/@value" owner="//@geom/@geoms[key='geom1']/@value/@feature/@features[key='ext3']/@value" dim="2">
                    <objects useObject="true" geom="//@geom/@geoms[key='geom1']/@value/@feature/@features[key='mov1']/@value/@geom/@objects[key='mov1(1)']/@value" domains="37,4,22" assocIds="{22,0,0,1908838497,-1999440214}" geomOK="true"/>
                  </selection>
                </value>
              </properties>
              <properties key="unite">
                <value tag="unite" value="on"/>
              </properties>
              <properties key="distance">
                <value tag="distance" valueArray="1|1,'-thick_SiO2'"/>
              </properties>
              <properties key="distance_vector_method">
                <value tag="distance_vector_method" value="step"/>
[truncated: 214,860 more chars]
