# Supplementary material for: Extreme longitudinal thermal conductivity and non-diffusive heat transport in isotopic hBN
Source: Nat Commun. 2026 Mar 2;17:3352. doi: 10.1038/s41467-026-69907-x (PMC13066571; doi:10.1038/s41467-026-69907-x)
Supplement: Supplementary file 3 — Source Data [file 41467_2026_69907_MOESM3_ESM.zip › model.xml]

<?xml version="1.0" encoding="UTF-8"?>
<com.comsol.mph-v15:Model xmi:version="2.0" xmlns:xmi="http://www.omg.org/XMI" xmlns:xsi="http://www.w3.org/2001/XMLSchema-instance" xmlns:com.comsol.mph-v15="http://www.comsol.com/mph/v15" xmlns:com.comsol.mph.shapefunctions-v15="http://www.comsol.com/mph/shapefunctions/v15" tag="Model3" entityName="260116_Si_heateratlowTv2 - Copie_v2_kcsthBN_pentagonr_ecSifct_meilleursolution_sweeppluslarge.mph" entityComments="" entityAuthor="" entityCreationTime="1624017977762" entityModifyTime="1768574779286" entityModifiedBy="" multiphysicsEventHandlers="//@material //@sol/@solseqs[key='sol1']/@value/@feature/@features[key='st1']/@value" savedInVersion="454" comsolVersion="COMSOL 5.0 (Build: 243)" baseSystem="SI" srl="6386748">
  <entityFlags>nodeactivate</entityFlags>
  <entityFlags>noremove</entityFlags>
  <param tag="param" entityName="Parameters" entityComments="" entityAuthor="" entityCreationTime="1624017978215" visible="true" optimVar="0" optimParam="0">
    <entityFlags>nodeactivate</entityFlags>
    <entityFlags>noremove</entityFlags>
    <expressions key="T0">
      <value tag="T0" expression="164 [K]" description="temperature base"/>
    </expressions>
    <expressions key="kSi_base">
      <value tag="kSi_base" expression="269.6[W/m/K]"/>
    </expressions>
    <expressions key="k_SiO2">
      <value tag="k_SiO2" expression="1.4[W/m/K]"/>
    </expressions>
    <expressions key="kxx_hBN">
      <value tag="kxx_hBN" expression="1650[W/m/K]"/>
    </expressions>
    <expressions key="kzz_hBN">
      <value tag="kzz_hBN" expression="5[W/m/K]"/>
    </expressions>
    <expressions key="sigma_Si_base">
      <value tag="sigma_Si_base" expression="8269[S/m]"/>
    </expressions>
    <expressions key="sigma_SiO2">
      <value tag="sigma_SiO2" expression="1e-15[S/m]"/>
    </expressions>
    <expressions key="sigma_hBN">
      <value tag="sigma_hBN" expression="sigma_SiO2"/>
    </expressions>
    <expressions key="thick_Si">
      <value tag="thick_Si" expression="4[µm]" description="épaisseur Si"/>
    </expressions>
    <expressions key="L1_Si">
      <value tag="L1_Si" expression="90.87[µm]" description="longueur poutre"/>
    </expressions>
    <expressions key="L2_Si">
      <value tag="L2_Si" expression="43.2[µm]"/>
    </expressions>
    <expressions key="l_Si">
      <value tag="l_Si" expression="6.955[µm]" description="largeur poutre principale"/>
    </expressions>
    <expressions key="l2_Si">
      <value tag="l2_Si" expression="7.75[µm]" description="largeur poutre en haut"/>
    </expressions>
    <expressions key="L_heater">
      <value tag="L_heater" expression="14.99[µm]" description="longueur heater"/>
    </expressions>
    <expressions key="l_heater1">
      <value tag="l_heater1" expression="1.82[µm]" description="largeur heater"/>
    </expressions>
    <expressions key="l_heater2">
      <value tag="l_heater2" expression="l_heater1"/>
    </expressions>
    <expressions key="shifty_heater">
      <value tag="shifty_heater" expression="4.285[µm]" description="decalage heater"/>
    </expressions>
    <expressions key="Vin">
      <value tag="Vin" expression="6[V]" description="potentiel appliqué"/>
    </expressions>
    <expressions key="gap">
      <value tag="gap" expression="9.73[µm]" description="spérartion entre électrodes"/>
    </expressions>
    <expressions key="thick_SiO2">
      <value tag="thick_SiO2" expression="0.2[µm]" description="épaisseur isolant"/>
    </expressions>
    <expressions key="L_hBN">
      <value tag="L_hBN" expression="35[µm]" description="longueur hBN"/>
    </expressions>
    <expressions key="l_hBN">
      <value tag="l_hBN" expression="36.52[µm]" description="largeur hBN"/>
    </expressions>
    <expressions key="thick_hBN">
      <value tag="thick_hBN" expression="0.126[µm]" description="épaisseur hBN"/>
    </expressions>
    <expressions key="T1">
      <value tag="T1" expression="273.15-42[K]"/>
    </expressions>
    <expressions key="shifty_hBN">
      <value tag="shifty_hBN" expression="0.975[µm]"/>
    </expressions>
  </param>
  <study entityName="List" entityComments="" entityAuthor="" entityCreationTime="1624017977762" model="/">
    <objects key="std1">
      <value tag="std1" entityName="Study 1" entityComments="" entityAuthor="" entityCreationTime="1624018746787" solvers="//@sol/@solseqs[key='sol1']/@value" jobs="//@batch/@feature/@features[key='o1']/@value //@batch/@feature/@features[key='p1']/@value">
        <tags tag="Analysis" values="1,'std1'" readOnly="true"/>
        <entityFlags>nodeactivate</entityFlags>
        <feature model="/">
          <features key="param4">
            <value xsi:type="com.comsol.mph-v15:StudyFeature" tag="param4" entityName="Parametric Sweep 4" entityComments="" entityAuthor="" entityCreationTime="1767968631296" operationID="Parametric" key="true[]accumtablenewnewaccumtableallofffilenameC:\Users\julien.chaste\Documents\param.mphkeepsolalloutputhideoffparamselectautoplistplistarr900.0|1110.0|1320.0|1530.0|1740.0|1950.0|2160.0|2370.0|2580.0|2790.0|3000.0|252.0|256.0|260.0|264.0|268.0|272.0|276.0|280.0|284.0|288.0|292.0|296.0|300.0|304.0|308.0|312.0|316.0|320.0|324.0|328.0|332.0|plotoffplotgrouppg1Defaultpnamekxx_hBN|kSi_base|probes[var2, var3, bnd1, var4, pdom1, pdom2, pdom3, pdom4, pdom5, pdom6, pdom7, pdom8, pdom9, pdom10, pdom11, var5, var6, var7]probeselmanualpunit||saveoffsweeptypefilleduseaccumtableon" touched="true">
              <tags tag="Analysis" values="1,'std1/param4'" readOnly="true"/>
              <properties key="sweeptype">
                <value tag="sweeptype" value="filled"/>
              </properties>
              <properties key="pname">
                <value tag="pname" valueArray="1|2,'kxx_hBN','kSi_base'"/>
              </properties>
              <properties key="plist">
                <value tag="plist" value="" valueArray="1|0"/>
              </properties>
              <properties key="plistarrexcelfilename">
                <value tag="plistarrexcelfilename" value=""/>
              </properties>
              <properties key="plistarrexcelsheet">
                <value tag="plistarrexcelsheet" value=""/>
              </properties>
              <properties key="plistarrexcelrange">
                <value tag="plistarrexcelrange" value=""/>
              </properties>
              <properties key="plistarrexceloverwrite">
                <value tag="plistarrexceloverwrite" value="on"/>
              </properties>
              <properties key="plistarrexcelincludeheaders">
                <value tag="plistarrexcelincludeheaders" value="off"/>
              </properties>
              <properties key="plistarrexcelseparateunits">
                <value tag="plistarrexcelseparateunits" value="off"/>
              </properties>
              <properties key="plistarr">
                <value tag="plistarr" valueRows="2,'range(900\,4200/20\,3000)','range(252\,160/40\,332)'"/>
              </properties>
              <properties key="plistarr_vector_method">
                <value tag="plistarr_vector_method" valueArray="1|0"/>
              </properties>
              <properties key="plistarr_vector_start">
                <value tag="plistarr_vector_start" valueArray="1|0"/>
              </properties>
              <properties key="plistarr_vector_stop">
                <value tag="plistarr_vector_stop" valueArray="1|0"/>
              </properties>
              <properties key="plistarr_vector_step">
                <value tag="plistarr_vector_step" valueArray="1|0"/>
              </properties>
              <properties key="plistarr_vector_numvalues">
                <value tag="plistarr_vector_numvalues" valueArray="1|0"/>
              </properties>
              <properties key="plistarr_vector_function">
                <value tag="plistarr_vector_function" valueArray="1|0"/>
              </properties>
              <properties key="punit">
                <value tag="punit" valueArray="1|2,'',''"/>
              </properties>
              <properties key="outputhide">
                <value tag="outputhide" value="off"/>
              </properties>
              <properties key="plot">
                <value tag="plot" value="off"/>
              </properties>
              <properties key="plotgroup">
                <value tag="plotgroup" value="Default" reference="//@result/@feature/@features[key='pg1']/@value" referenceContainerList="//@result/@feature" compositeIndex="0"/>
              </properties>
              <properties key="probesel">
                <value tag="probesel" value="manual"/>
              </properties>
              <properties key="probes">
                <value tag="probes" referenceArray="//@probe/@features[key='var2']/@value //@probe/@features[key='var3']/@value //@probe/@features[key='bnd1']/@value //@probe/@features[key='var4']/@value //@probe/@features[key='pdom1']/@value //@probe/@features[key='pdom2']/@value //@probe/@features[key='pdom3']/@value //@probe/@features[key='pdom4']/@value //@probe/@features[key='pdom5']/@value //@probe/@features[key='pdom6']/@value //@probe/@features[key='pdom7']/@value //@probe/@features[key='pdom8']/@value //@probe/@features[key='pdom9']/@value //@probe/@features[key='pdom10']/@value //@probe/@features[key='pdom11']/@value //@probe/@features[key='var5']/@value //@probe/@features[key='var6']/@value //@probe/@features[key='var7']/@value" referenceContainerList="//@probe"/>
              </properties>
              <properties key="useaccumtable">
                <value tag="useaccumtable" value="on"/>
              </properties>
              <properties key="accumtable">
                <value tag="accumtable" value="new" referenceContainerList="//@result/@table" compositeIndex="0"/>
              </properties>
              <properties key="accumtableall">
                <value tag="accumtableall" value="off"/>
              </properties>
              <properties key="keepsol">
                <value tag="keepsol" value="all"/>
              </properties>
              <properties key="save">
                <value tag="save" value="off"/>
              </properties>
              <properties key="filename">
                <value tag="filename" value="C:\Users\julien.chaste\Documents\param.mph"/>
              </properties>
              <properties key="paramselect">
                <value tag="paramselect" value="auto"/>
              </properties>
              <feature xsi:type="com.comsol.mph-v15:StudyFeatureList" entityComments="" entityAuthor="" model="/"/>
              <mglevel entityComments="" entityAuthor="" model="/"/>
            </value>
          </features>
          <features key="param3">
            <value xsi:type="com.comsol.mph-v15:StudyFeature" tag="param3" activeFlag="false" entityName="Parametric Sweep 3" entityComments="" entityAuthor="" entityCreationTime="1676052566042" operationID="Parametric" key="[notactive]" touched="true">
              <tags tag="Analysis" values="1,'std1/param3'" readOnly="true"/>
              <properties key="sweeptype">
                <value tag="sweeptype" value="filled"/>
              </properties>
              <properties key="pname">
                <value tag="pname" valueArray="1|3,'k_SiO2','kxx_hBN','kzz_hBN'"/>
              </properties>
              <properties key="plist">
                <value tag="plist" value="" valueArray="1|0"/>
              </properties>
              <properties key="plistarrexcelfilename">
                <value tag="plistarrexcelfilename" value=""/>
              </properties>
              <properties key="plistarrexcelsheet">
                <value tag="plistarrexcelsheet" value=""/>
              </properties>
              <properties key="plistarrexcelrange">
                <value tag="plistarrexcelrange" value=""/>
              </properties>
              <properties key="plistarrexceloverwrite">
                <value tag="plistarrexceloverwrite" value="on"/>
              </properties>
              <properties key="plistarrexcelincludeheaders">
                <value tag="plistarrexcelincludeheaders" value="off"/>
              </properties>
              <properties key="plistarrexcelseparateunits">
                <value tag="plistarrexcelseparateunits" value="off"/>
              </properties>
              <properties key="plistarr">
                <value tag="plistarr" valueRows="3,'range(1.5\,3.5/19\,5)','range(1000\,3500/14\,4500)','range(0.1\,9.9/9\,10)'"/>
              </properties>
              <properties key="plistarr_vector_method">
                <value tag="plistarr_vector_method" valueArray="1|3,'numvalues','numvalues','numvalues'"/>
              </properties>
              <properties key="plistarr_vector_start">
                <value tag="plistarr_vector_start" valueArray="1|3,'1.5','1000','0.1'"/>
              </properties>
              <properties key="plistarr_vector_stop">
                <value tag="plistarr_vector_stop" valueArray="1|3,'5','4500','10'"/>
              </properties>
              <properties key="plistarr_vector_step">
                <value tag="plistarr_vector_step" valueArray="1|3,'1.5/4','3500/9','2'"/>
              </properties>
              <properties key="plistarr_vector_numvalues">
                <value tag="plistarr_vector_numvalues" valueArray="1|3,'20','15','10'"/>
              </properties>
              <properties key="plistarr_vector_function">
                <value tag="plistarr_vector_function" valueArray="1|3,'none','none','none'"/>
              </properties>
              <properties key="punit">
                <value tag="punit" valueArray="1|0"/>
              </properties>
              <properties key="outputhide">
                <value tag="outputhide" value="on"/>
              </properties>
              <properties key="plot">
                <value tag="plot" value="off"/>
              </properties>
              <properties key="plotgroup">
                <value tag="plotgroup" value="Default" reference="//@result/@feature/@features[key='pg1']/@value" referenceContainerList="//@result/@feature" compositeIndex="0"/>
              </properties>
              <properties key="probesel">
                <value tag="probesel" value="manual"/>
              </properties>
              <properties key="probes">
                <value tag="probes" referenceArray="//@probe/@features[key='var2']/@value //@probe/@features[key='var3']/@value //@probe/@features[key='bnd1']/@value //@probe/@features[key='var4']/@value //@probe/@features[key='pdom1']/@value //@probe/@features[key='pdom2']/@value //@probe/@features[key='pdom3']/@value //@probe/@features[key='pdom4']/@value //@probe/@features[key='pdom5']/@value //@probe/@features[key='pdom6']/@value //@probe/@features[key='pdom7']/@value //@probe/@features[key='pdom8']/@value //@probe/@features[key='pdom9']/@value //@probe/@features[key='pdom10']/@value //@probe/@features[key='pdom11']/@value //@probe/@features[key='var5']/@value //@probe/@features[key='var6']/@value //@probe/@features[key='var7']/@value" referenceContainerList="//@probe"/>
              </properties>
              <properties key="useaccumtable">
                <value tag="useaccumtable" value="on"/>
              </properties>
              <properties key="accumtable">
                <value tag="accumtable" value="new" referenceContainerList="//@result/@table" compositeIndex="0"/>
              </properties>
              <properties key="accumtableall">
                <value tag="accumtableall" value="off"/>
              </properties>
              <properties key="keepsol">
                <value tag="keepsol" value="all"/>
              </properties>
              <properties key="save">
                <value tag="save" value="off"/>
              </properties>
              <properties key="filename">
                <value tag="filename" value="C:\Users\julien.chaste\Documents\param.mph"/>
              </properties>
              <properties key="paramselect">
                <value tag="paramselect" value="auto"/>
              </properties>
              <feature xsi:type="com.comsol.mph-v15:StudyFeatureList" entityComments="" entityAuthor="" model="/"/>
              <mglevel entityComments="" entityAuthor="" model="/"/>
            </value>
          </features>
          <features key="param2">
            <value xsi:type="com.comsol.mph-v15:StudyFeature" tag="param2" activeFlag="false" entityName="Parametric Sweep_only_khBN and kSio2" entityComments="" entityAuthor="" entityCreationTime="1673960059522" operationID="Parametric" key="[notactive]" touched="true">
              <tags tag="Analysis" values="1,'std1/param2'" readOnly="true"/>
              <properties key="sweeptype">
                <value tag="sweeptype" value="filled"/>
              </properties>
              <properties key="pname">
                <value tag="pname" valueArray="1|2,'k_SiO2','kxx_hBN'"/>
              </properties>
              <properties key="plist">
                <value tag="plist" value="" valueArray="1|0"/>
              </properties>
              <properties key="plistarrexcelfilename">
                <value tag="plistarrexcelfilename" value=""/>
              </properties>
              <properties key="plistarrexcelsheet">
                <value tag="plistarrexcelsheet" value=""/>
              </properties>
              <properties key="plistarrexcelrange">
                <value tag="plistarrexcelrange" value=""/>
              </properties>
              <properties key="plistarrexceloverwrite">
                <value tag="plistarrexceloverwrite" value="on"/>
              </properties>
              <properties key="plistarrexcelincludeheaders">
                <value tag="plistarrexcelincludeheaders" value="off"/>
              </properties>
              <properties key="plistarrexcelseparateunits">
                <value tag="plistarrexcelseparateunits" value="off"/>
              </properties>
              <properties key="plistarr">
                <value tag="plistarr" valueRows="2,'range(0.7\,2.3/19\,3)','range(1000\,3500/9\,4500)'"/>
              </properties>
              <properties key="plistarr_vector_method">
                <value tag="plistarr_vector_method" valueArray="1|2,'numvalues','numvalues'"/>
              </properties>
              <properties key="plistarr_vector_start">
                <value tag="plistarr_vector_start" valueArray="1|2,'0.7','1000'"/>
              </properties>
              <properties key="plistarr_vector_stop">
                <value tag="plistarr_vector_stop" valueArray="1|2,'3','4500'"/>
              </properties>
              <properties key="plistarr_vector_step">
                <value tag="plistarr_vector_step" valueArray="1|2,'','4000/14'"/>
              </properties>
              <properties key="plistarr_vector_numvalues">
                <value tag="plistarr_vector_numvalues" valueArray="1|2,'20','10'"/>
              </properties>
              <properties key="plistarr_vector_function">
                <value tag="plistarr_vector_function" valueArray="1|2,'none','none'"/>
              </properties>
              <properties key="punit">
                <value tag="punit" valueArray="1|0"/>
              </properties>
              <properties key="outputhide">
                <value tag="outputhide" value="on"/>
              </properties>
              <properties key="plot">
                <value tag="plot" value="off"/>
              </properties>
              <properties key="plotgroup">
                <value tag="plotgroup" value="Default" reference="//@result/@feature/@features[key='pg1']/@value" referenceContainerList="//@result/@feature" compositeIndex="0"/>
              </properties>
              <properties key="probesel">
                <value tag="probesel" value="manual"/>
              </properties>
              <properties key="probes">
                <value tag="probes" referenceArray="//@probe/@features[key='var2']/@value //@probe/@features[key='var3']/@value //@probe/@features[key='bnd1']/@value //@probe/@features[key='var4']/@value //@probe/@features[key='pdom1']/@value //@probe/@features[key='pdom2']/@value //@probe/@features[key='pdom3']/@value //@probe/@features[key='pdom4']/@value //@probe/@features[key='pdom5']/@value //@probe/@features[key='pdom6']/@value //@probe/@features[key='pdom7']/@value //@probe/@features[key='pdom8']/@value //@probe/@features[key='pdom9']/@value //@probe/@features[key='pdom10']/@value //@probe/@features[key='pdom11']/@value //@probe/@features[key='var5']/@value //@probe/@features[key='var6']/@value //@probe/@features[key='var7']/@value" referenceContainerList="//@probe"/>
              </properties>
              <properties key="useaccumtable">
                <value tag="useaccumtable" value="on"/>
              </properties>
              <properties key="accumtable">
                <value tag="accumtable" value="new" referenceContainerList="//@result/@table" compositeIndex="0"/>
              </properties>
              <properties key="accumtableall">
                <value tag="accumtableall" value="off"/>
              </properties>
              <properties key="keepsol">
                <value tag="keepsol" value="all"/>
              </properties>
              <properties key="save">
                <value tag="save" value="off"/>
              </properties>
              <properties key="filename">
                <value tag="filename" value="C:\Users\julien.chaste\Documents\param.mph"/>
              </properties>
              <properties key="paramselect">
                <value tag="paramselect" value="auto"/>
              </properties>
              <feature xsi:type="com.comsol.mph-v15:StudyFeatureList" entityComments="" entityAuthor="" model="/"/>
              <mglevel entityComments="" entityAuthor="" model="/"/>
            </value>
          </features>
          <features key="param1">
            <value xsi:type="com.comsol.mph-v15:StudyFeature" tag="param1" activeFlag="false" entityName="Parametric Sweep _only_khBN and kSi" entityComments="" entityAuthor="" entityCreationTime="1673953251727" operationID="Parametric" key="[notactive]" touched="true">
              <tags tag="Analysis" values="1,'std1/param1'" readOnly="true"/>
              <properties key="sweeptype">
                <value tag="sweeptype" value="filled"/>
              </properties>
              <properties key="pname">
                <value tag="pname" valueArray="1|2,'kxx_hBN','kSi_base'"/>
              </properties>
              <properties key="plist">
                <value tag="plist" value="" valueArray="1|0"/>
              </properties>
              <properties key="plistarrexcelfilename">
                <value tag="plistarrexcelfilename" value=""/>
              </properties>
              <properties key="plistarrexcelsheet">
                <value tag="plistarrexcelsheet" value=""/>
              </properties>
              <properties key="plistarrexcelrange">
                <value tag="plistarrexcelrange" value=""/>
              </properties>
              <properties key="plistarrexceloverwrite">
                <value tag="plistarrexceloverwrite" value="on"/>
              </properties>
              <properties key="plistarrexcelincludeheaders">
                <value tag="plistarrexcelincludeheaders" value="off"/>
              </properties>
              <properties key="plistarrexcelseparateunits">
                <value tag="plistarrexcelseparateunits" value="off"/>
              </properties>
              <properties key="plistarr">
                <value tag="plistarr" valueRows="2,'range(500\,4000/1\,4500)','range(175\,150/1\,325)'"/>
              </properties>
              <properties key="plistarr_vector_method">
                <value tag="plistarr_vector_method" valueArray="1|2,'numvalues','numvalues'"/>
              </properties>
              <properties key="plistarr_vector_start">
                <value tag="plistarr_vector_start" valueArray="1|2,'500','175'"/>
              </properties>
              <properties key="plistarr_vector_stop">
                <value tag="plistarr_vector_stop" valueArray="1|2,'4500','325'"/>
              </properties>
              <properties key="plistarr_vector_step">
                <value tag="plistarr_vector_step" valueArray="1|2,'2','150/9'"/>
              </properties>
              <properties key="plistarr_vector_numvalues">
                <value tag="plistarr_vector_numvalues" valueArray="1|2,'2','2'"/>
              </properties>
              <properties key="plistarr_vector_function">
                <value tag="plistarr_vector_function" valueArray="1|2,'none','none'"/>
              </properties>
              <properties key="punit">
                <value tag="punit" valueArray="1|0"/>
              </properties>
              <properties key="outputhide">
                <value tag="outputhide" value="on"/>
              </properties>
              <properties key="plot">
                <value tag="plot" value="off"/>
              </properties>
              <properties key="plotgroup">
                <value tag="plotgroup" value="Default" reference="//@result/@feature/@features[key='pg1']/@value" referenceContainerList="//@result/@feature" compositeIndex="0"/>
              </properties>
              <properties key="probesel">
                <value tag="probesel" value="manual"/>
              </properties>
              <properties key="probes">
                <value tag="probes" referenceArray="//@probe/@features[key='var2']/@value //@probe/@features[key='var3']/@value //@probe/@features[key='bnd1']/@value //@probe/@features[key='var4']/@value //@probe/@features[key='pdom1']/@value //@probe/@features[key='pdom2']/@value //@probe/@features[key='pdom3']/@value //@probe/@features[key='pdom4']/@value //@probe/@features[key='pdom5']/@value //@probe/@features[key='pdom6']/@value //@probe/@features[key='pdom7']/@value //@probe/@features[key='pdom8']/@value //@probe/@features[key='pdom9']/@value //@probe/@features[key='pdom10']/@value //@probe/@features[key='pdom11']/@value //@probe/@features[key='var5']/@value //@probe/@features[key='var6']/@value //@probe/@features[key='var7']/@value" referenceContainerList="//@probe"/>
              </properties>
              <properties key="useaccumtable">
                <value tag="useaccumtable" value="on"/>
              </properties>
              <properties key="accumtable">
                <value tag="accumtable" value="new" referenceContainerList="//@result/@table" compositeIndex="0"/>
              </properties>
              <properties key="accumtableall">
                <value tag="accumtableall" value="off"/>
              </properties>
              <properties key="keepsol">
                <value tag="keepsol" value="all"/>
              </properties>
              <properties key="save">
                <value tag="save" value="off"/>
              </properties>
              <properties key="filename">
                <value tag="filename" value="C:\Users\julien.chaste\Documents\param.mph"/>
              </properties>
              <properties key="paramselect">
                <value tag="paramselect" value="auto"/>
              </properties>
              <feature xsi:type="com.comsol.mph-v15:StudyFeatureList" entityComments="" entityAuthor="" model="/"/>
              <mglevel entityComments="" entityAuthor="" model="/"/>
            </value>
          </features>
          <features key="param">
            <value xsi:type="com.comsol.mph-v15:StudyFeature" tag="param" activeFlag="false" entityName="Parametric Sweep" entityComments="" entityAuthor="" entityCreationTime="1670582455166" operationID="Parametric" key="[notactive]" touched="true">
              <tags tag="Analysis" values="1,'std1/param'" readOnly="true"/>
              <properties key="sweeptype">
                <value tag="sweeptype" value="filled"/>
              </properties>
              <properties key="pname">
                <value tag="pname" valueArray="1|3,'k_SiO2','kxx_hBN','kSi_base'"/>
              </properties>
              <properties key="plist">
                <value tag="plist" value="" valueArray="1|0"/>
              </properties>
              <properties key="plistarrexcelfilename">
                <value tag="plistarrexcelfilename" value=""/>
              </properties>
              <properties key="plistarrexcelsheet">
                <value tag="plistarrexcelsheet" value=""/>
              </properties>
              <properties key="plistarrexcelrange">
                <value tag="plistarrexcelrange" value=""/>
              </properties>
              <properties key="plistarrexceloverwrite">
                <value tag="plistarrexceloverwrite" value="on"/>
              </properties>
              <properties key="plistarrexcelincludeheaders">
                <value tag="plistarrexcelincludeheaders" value="off"/>
              </properties>
              <properties key="plistarrexcelseparateunits">
                <value tag="plistarrexcelseparateunits" value="off"/>
              </properties>
              <properties key="plistarr">
                <value tag="plistarr" valueRows="3,'range(1\,1/10\,2)','range(900\,2100/20\,3000)','range(252\,40/40\,292)'"/>
              </properties>
              <properties key="plistarr_vector_method">
                <value tag="plistarr_vector_method" valueArray="1|3,'numvalues','numvalues','numvalues'"/>
              </properties>
              <properties key="plistarr_vector_start">
                <value tag="plistarr_vector_start" valueArray="1|3,'1','900','252'"/>
              </properties>
              <properties key="plistarr_vector_stop">
                <value tag="plistarr_vector_stop" valueArray="1|3,'2','3000','292'"/>
              </properties>
              <properties key="plistarr_vector_step">
                <value tag="plistarr_vector_step" valueArray="1|3,'10','4','800'"/>
              </properties>
              <properties key="plistarr_vector_numvalues">
                <value tag="plistarr_vector_numvalues" valueArray="1|3,'11','21','41'"/>
              </properties>
              <properties key="plistarr_vector_function">
                <value tag="plistarr_vector_function" valueArray="1|3,'none','none','none'"/>
              </properties>
              <properties key="punit">
                <value tag="punit" valueArray="1|3,'','',''"/>
              </properties>
              <properties key="outputhide">
                <value tag="outputhide" value="on"/>
              </properties>
              <properties key="plot">
                <value tag="plot" value="off"/>
              </properties>
              <properties key="plotgroup">
                <value tag="plotgroup" value="Default" reference="//@result/@feature/@features[key='pg1']/@value" referenceContainerList="//@result/@feature" compositeIndex="0"/>
              </properties>
              <properties key="probesel">
                <value tag="probesel" value="manual"/>
              </properties>
              <properties key="probes">
                <value tag="probes" referenceArray="//@probe/@features[key='var2']/@value //@probe/@features[key='var3']/@value //@probe/@features[key='bnd1']/@value //@probe/@features[key='var4']/@value //@probe/@features[key='pdom1']/@value //@probe/@features[key='pdom2']/@value //@probe/@features[key='pdom3']/@value //@probe/@features[key='pdom4']/@value //@probe/@features[key='pdom5']/@value //@probe/@features[key='pdom6']/@value //@probe/@features[key='pdom7']/@value //@probe/@features[key='pdom8']/@value //@probe/@features[key='pdom9']/@value //@probe/@features[key='pdom10']/@value //@probe/@features[key='pdom11']/@value //@probe/@features[key='var5']/@value //@probe/@features[key='var6']/@value //@probe/@features[key='var7']/@value" referenceContainerList="//@probe"/>
              </properties>
              <properties key="useaccumtable">
                <value tag="useaccumtable" value="on"/>
              </properties>
              <properties key="accumtable">
                <value tag="accumtable" value="new" referenceContainerList="//@result/@table" compositeIndex="0"/>
              </properties>
              <properties key="accumtableall">
                <value tag="accumtableall" value="off"/>
              </properties>
              <properties key="keepsol">
                <value tag="keepsol" value="all"/>
              </properties>
              <properties key="save">
                <value tag="save" value="off"/>
              </properties>
              <properties key="filename">
                <value tag="filename" value="C:\Users\julien.chaste\Documents\param.mph"/>
              </properties>
              <properties key="paramselect">
                <value tag="paramselect" value="auto"/>
              </properties>
              <feature xsi:type="com.comsol.mph-v15:StudyFeatureList" model="/"/>
              <mglevel model="/"/>
            </value>
          </features>
          <features key="stat">
            <value xsi:type="com.comsol.mph-v15:StudyFeature" tag="stat" entityName="Stationary" entityComments="" entityAuthor="" entityCreationTime="1624018746789" operationID="Stationary" key="true[]activateec|on|ht|on|opt|on|activateCouplingemh1|on|bemh1|on|tc1|on|activateimagenull|null|null|adapgeomgeom1adaptionoffconstraintgroupdisabledcouplingdisabledphysicsdisabledvariables[]discretizationec|physics|ht|physics|opt|physics|geometricNonlinearityoffgeometricNonlinearityActiveongeomselectiongeom1initmethodinitinitsolcurrentcurrentinitsolhideoninitsolusecurrentcurrentinitstudyzerozeroinitstudyhideoninitstudystepnullkeepnotsolstaticofflistsolofflistsolnum1|loadcaseloadgrouploadgroupweightmanualsoloffmanualsolnum1meshgeom1|mesh1|multiphysicsSelectionemh1notlistsoloffnotlistsolnum1|notmanualsoloffnotmanualsolnum1|notsolcurrentcurrentnotsolhideonnotsolmethodinitnotsolnum1notsolnumhideonnotsolusecurrentcurrentnotsolvertypenonenotstudyzerozeronotstudyhideonnotstudystepnullnott0.0nottimeinterpoffoldinitsoluse0oldnotsoluse0optimizationoffoutputhideonpcontinuationpcontinuationmodelastphysselectionecplistplistarrplotonplotgrouppg1Defaultpnamepreusesolnoprobefreqpstepsprobes[var2, var3, bnd1, var4, pdom1, pdom2, pdom3, pdom4, pdom5, pdom6, pdom7, pdom8, pdom9, pdom10, pdom11, var5, var6, var7]probeselallpunitshowGeometricNonlinearityoffshowpreusesoloffsolnum1solnumhideonsolvertypenonesweeptypesparset0.0timeinterpoffuseadvanceddisableoffuseinitsoloffuseloadcaseoffuseparamoffusesoloff">
              <tags tag="Analysis" values="1,'std1/stat'" readOnly="true"/>
              <properties key="showGeometricNonlinearity">
                <value tag="showGeometricNonlinearity" value="off"/>
              </properties>
              <properties key="geometricNonlinearityActive">
                <value tag="geometricNonlinearityActive" value="on"/>
              </properties>
              <properties key="geometricNonlinearity">
                <value tag="geometricNonlinearity" value="off"/>
              </properties>
              <properties key="outputhide">
                <value tag="outputhide" value="on"/>
              </properties>
              <properties key="plot">
                <value tag="plot" value="on"/>
              </properties>
              <properties key="plotgroup">
                <value tag="plotgroup" value="Default" reference="//@result/@feature/@features[key='pg1']/@value" referenceContainerList="//@result/@feature" compositeIndex="0"/>
              </properties>
              <properties key="probesel">
                <value tag="probesel" value="all"/>
              </properties>
              <properties key="probes">
                <value tag="probes" referenceArray="//@probe/@features[key='var2']/@value //@probe/@features[key='var3']/@value //@probe/@features[key='bnd1']/@value //@probe/@features[key='var4']/@value //@probe/@features[key='pdom1']/@value //@probe/@features[key='pdom2']/@value //@probe/@features[key='pdom3']/@value //@probe/@features[key='pdom4']/@value //@probe/@features[key='pdom5']/@value //@probe/@features[key='pdom6']/@value //@probe/@features[key='pdom7']/@value //@probe/@features[key='pdom8']/@value //@probe/@features[key='pdom9']/@value //@probe/@features[key='pdom10']/@value //@probe/@features[key='pdom11']/@value //@probe/@features[key='var5']/@value //@probe/@features[key='var6']/@value //@probe/@features[key='var7']/@value" referenceContainerList="//@probe"/>
              </properties>
              <properties key="probefreq">
                <value tag="probefreq" value="psteps"/>
              </properties>
              <properties key="physselection">
                <value tag="physselection" reference="//@physics/@physints[key='ec']/@value" referenceContainerList="//@physics"/>
              </properties>
              <properties key="activate">
                <value tag="activate" valueArray="1|6,'ec','on','ht','on','opt','on'"/>
              </properties>
              <properties key="discretization">
                <value tag="discretization" valueArray="1|6,'ec','physics','ht','physics','opt','physics'"/>
              </properties>
              <properties key="useadvanceddisable">
                <value tag="useadvanceddisable" value="off"/>
              </properties>
              <properties key="activateimage">
                <value tag="activateimage" valueArray="1|3, , , "/>
              </properties>
              <properties key="disabledvariables">
                <value tag="disabledvariables" referenceContainerList="//@expr"/>
              </properties>
              <properties key="disabledphysics">
                <value tag="disabledphysics" valueArray="1|0"/>
              </properties>
              <properties key="multiphysicsSelection">
                <value tag="multiphysicsSelection" reference="//@multiphysics/@features[key='emh1']/@value" referenceContainerList="//@multiphysics"/>
              </properties>
              <properties key="activateCoupling">
                <value tag="activateCoupling" valueArray="1|6,'emh1','on','bemh1','on','tc1','on'"/>
              </properties>
              <properties key="disabledcoupling">
                <value tag="disabledcoupling" valueArray="1|0"/>
              </properties>
              <properties key="useinitsol">
                <value tag="useinitsol" value="off"/>
              </properties>
              <properties key="initmethod">
                <value tag="initmethod" value="init"/>
              </properties>
              <properties key="initstudy">
                <value tag="initstudy" value="zero" referenceContainerList="//@study" compositeIndex="0"/>
              </properties>
              <properties key="initstudyhide">
                <value tag="initstudyhide" value="on"/>
              </properties>
              <properties key="initsol">
                <value tag="initsol" value="current" referenceContainerList="//@sol" compositeIndex="0"/>
              </properties>
              <properties key="initsolhide">
                <value tag="initsolhide" value="on"/>
              </properties>
              <properties key="initsoluse">
                <value tag="initsoluse" value="current" referenceContainerList="//@sol" compositeIndex="0"/>
              </properties>
              <properties key="oldinitsoluse">
                <value tag="oldinitsoluse" value="0"/>
              </properties>
              <properties key="initstudystep">
                <value tag="initstudystep"/>
              </properties>
              <properties key="solnumhide">
                <value tag="solnumhide" value="on"/>
              </properties>
              <properties key="solnum">
                <value tag="solnum" value="1" compositeIndex="1"/>
              </properties>
              <properties key="solvertype">
                <value tag="solvertype" value="none"/>
              </properties>
              <properties key="timeinterp">
                <value tag="timeinterp" value="off"/>
              </properties>
              <properties key="t">
                <value tag="t" value="0"/>
              </properties>
              <properties key="manualsol">
                <value tag="manualsol" value="off"/>
              </properties>
              <properties key="manualsolnum">
                <value tag="manualsolnum" value="1"/>
              </properties>
              <properties key="listsol">
                <value tag="listsol" value="off"/>
              </properties>
              <properties key="listsolnum">
                <value tag="listsolnum" valueArray="1|1,'1'"/>
              </properties>
              <properties key="usesol">
                <value tag="usesol" value="off"/>
              </properties>
              <properties key="notsolmethod">
                <value tag="notsolmethod" value="init"/>
              </properties>
              <properties key="notstudy">
                <value tag="notstudy" value="zero" referenceContainerList="//@study" compositeIndex="0"/>
              </properties>
              <properties key="notstudyhide">
                <value tag="notstudyhide" value="on"/>
              </properties>
              <properties key="notsol">
                <value tag="notsol" value="current" referenceContainerList="//@sol" compositeIndex="0"/>
              </properties>
              <properties key="notsolhide">
                <value tag="notsolhide" value="on"/>
              </properties>
              <properties key="notsoluse">
                <value tag="notsoluse" value="current" referenceContainerList="//@sol" compositeIndex="0"/>
              </properties>
              <properties key="oldnotsoluse">
                <value tag="oldnotsoluse" value="0"/>
              </properties>
              <properties key="notstudystep">
                <value tag="notstudystep"/>
              </properties>
              <properties key="notsolnumhide">
                <value tag="notsolnumhide" value="on"/>
              </properties>
              <properties key="notsolnum">
                <value tag="notsolnum" value="1" compositeIndex="1"/>
              </properties>
              <properties key="notsolvertype">
                <value tag="notsolvertype" value="none"/>
              </properties>
              <properties key="nottimeinterp">
                <value tag="nottimeinterp" value="off"/>
              </properties>
              <properties key="nott">
                <value tag="nott" value="0"/>
              </properties>
              <properties key="notmanualsol">
                <value tag="notmanualsol" value="off"/>
              </properties>
              <properties key="notmanualsolnum">
                <value tag="notmanualsolnum" valueArray="1|1,'1'"/>
              </properties>
              <properties key="notmanualsolnum_vector_method">
                <value tag="notmanualsolnum_vector_method" value="step"/>
              </properties>
              <properties key="notmanualsolnum_vector_start">
                <value tag="notmanualsolnum_vector_start" value=""/>
              </properties>
              <properties key="notmanualsolnum_vector_stop">
                <value tag="notmanualsolnum_vector_stop" value=""/>
              </properties>
              <properties key="notmanualsolnum_vector_step">
                <value tag="notmanualsolnum_vector_step" value=""/>
              </properties>
              <properties key="notmanualsolnum_vector_numvalues">
                <value tag="notmanualsolnum_vector_numvalues" value=""/>
              </properties>
              <properties key="notmanualsolnum_vector_function">
                <value tag="notmanualsolnum_vector_function" value="none"/>
              </properties>
              <properties key="notlistsol">
                <value tag="notlistsol" value="off"/>
              </properties>
              <properties key="notlistsolnum">
                <value tag="notlistsolnum" valueArray="1|1,'1'"/>
              </properties>
              <properties key="geomselection">
                <value tag="geomselection" reference="//@geom/@geoms[key='geom1']/@value" referenceContainerList="//@geom"/>
              </properties>
              <properties key="mesh">
                <value tag="mesh" valueArray="1|2,'geom1','mesh1'"/>
              </properties>
              <properties key="useparam">
                <value tag="useparam" value="off"/>
              </properties>
              <properties key="sweeptype">
                <value tag="sweeptype" value="sparse"/>
              </properties>
              <properties key="pname">
                <value tag="pname" valueArray="1|0"/>
              </properties>
              <properties key="plist">
                <value tag="plist" value="" valueArray="1|0"/>
              </properties>
              <properties key="plistarrexcelfilename">
                <value tag="plistarrexcelfilename" value=""/>
              </properties>
              <properties key="plistarrexcelsheet">
                <value tag="plistarrexcelsheet" value=""/>
              </properties>
              <properties key="plistarrexcelrange">
                <value tag="plistarrexcelrange" value=""/>
              </properties>
              <properties key="plistarrexceloverwrite">
                <value tag="plistarrexceloverwrite" value="on"/>
              </properties>
              <properties key="plistarrexcelincludeheaders">
                <value tag="plistarrexcelincludeheaders" value="off"/>
              </properties>
              <properties key="plistarrexcelseparateunits">
                <value tag="plistarrexcelseparateunits" value="off"/>
              </properties>
              <properties key="plistarr">
                <value tag="plistarr" valueArray="0"/>
              </properties>
              <properties key="plistarr_vector_method">
                <value tag="plistarr_vector_method" valueArray="1|0"/>
              </properties>
              <properties key="plistarr_vector_start">
                <value tag="plistarr_vector_start" valueArray="1|0"/>
              </properties>
              <properties key="plistarr_vector_stop">
                <value tag="plistarr_vector_stop" valueArray="1|0"/>
              </properties>
              <properties key="plistarr_vector_step">
                <value tag="plistarr_vector_step" valueArray="1|0"/>
              </properties>
              <properties key="plistarr_vector_numvalues">
                <value tag="plistarr_vector_numvalues" valueArray="1|0"/>
              </properties>
              <properties key="plistarr_vector_function">
                <value tag="plistarr_vector_function" valueArray="1|0"/>
              </properties>
              <properties key="punit">
                <value tag="punit" valueArray="1|0"/>
              </properties>
              <properties key="pcontinuationmode">
                <value tag="pcontinuationmode" value="last"/>
              </properties>
              <properties key="pcontinuation">
                <value tag="pcontinuation" value=""/>
              </properties>
              <properties key="showpreusesol">
                <value tag="showpreusesol" value="off"/>
              </properties>
              <properties key="preusesol">
                <value tag="preusesol" value="no"/>
              </properties>
              <properties key="useloadcase">
                <value tag="useloadcase" value="off"/>
              </properties>
              <properties key="loadcase">
                <value tag="loadcase" valueArray="1|0"/>
              </properties>
              <properties key="loadgroup">
                <value tag="loadgroup" valueArray="0"/>
              </properties>
              <properties key="loadgroupweight">
                <value tag="loadgroupweight" valueArray="0"/>
              </properties>
              <properties key="constraintgroup">
                <value tag="constraintgroup" valueArray="0"/>
              </properties>
              <properties key="adaption">
                <value tag="adaption" value="off"/>
              </properties>
              <properties key="adapgeom">
                <value tag="adapgeom" reference="//@geom/@geoms[key='geom1']/@value" referenceContainerList="//@geom"/>
              </properties>
              <properties key="optimization">
                <value tag="optimization" value="off"/>
              </properties>
              <properties key="keepnotsolstatic">
                <value tag="keepnotsolstatic" value="off"/>
              </properties>
              <feature xsi:type="com.comsol.mph-v15:StudyFeatureList" model="/"/>
              <mglevel model="/"/>
            </value>
          </features>
        </feature>
      </value>
    </objects>
  </study>
  <cpl entityName="List" entityComments="" entityAuthor="" entityCreationTime="1624017977762" model="/">
    <features key="maxop1">
      <value xsi:type="com.comsol.mph-v15:Cpl" tag="maxop1" entityName="Maximum 1" entityComments="" entityAuthor="" entityCreationTime="1624563229330" operationID="Maximum" type="Maximum">
        <selection entityName="Selection" entityComments="" entityAuthor="" entityCreationTime="1624563229330" selType="geomdim" geom="//@geom/@geoms[key='geom1']/@value" domains="6,1,2,4,5" dim="3" hDim="3"/>
        <properties key="opname">
          <value tag="opname" value="maxop1"/>
        </properties>
        <properties key="points">
          <value tag="points" value="node"/>
        </properties>
        <properties key="intorder">
          <value tag="intorder" value="4"/>
        </properties>
        <properties key="lagrange">
          <value tag="lagrange" value="2"/>
        </properties>
        <feature xsi:type="com.comsol.mph-v15:CplList" model="/"/>
      </value>
    </features>
    <features key="intop1">
      <value xsi:type="com.comsol.mph-v15:Cpl" tag="intop1" entityName="Integration 1" entityComments="" entityAuthor="" entityCreationTime="1624607120770" operationID="Integration" type="Integration">
        <selection entityName="Selection" entityComments="" entityAuthor="" entityCreationTime="1624607120770" selType="geomdim" geom="//@geom/@geoms[key='geom1']/@value" domains="72,2,39" dim="2" hDim="2"/>
        <properties key="opname">
          <value tag="opname" value="intop1"/>
        </properties>
        <properties key="method">
          <value tag="method" value="integration"/>
        </properties>
        <properties key="intorder">
          <value tag="intorder" value="4"/>
        </properties>
        <properties key="frame">
          <value tag="frame" value="spatial"/>
        </properties>
        <properties key="axisymactive">
          <value tag="axisymactive" value="off"/>
        </properties>
        <properties key="axisym">
          <value tag="axisym" value="off"/>
        </properties>
        <feature xsi:type="com.comsol.mph-v15:CplList" model="/"/>
      </value>
    </features>
    <features key="int_We1">
      <value xsi:type="com.comsol.mph-v15:Cpl" tag="int_We1" derivedFrom="//@physics/@physints[key='ec']/@value/@prop/@props[key='TotalElectricEnergy']/@value" entityName="root.comp1.ec.int_We" entityComments="" entityAuthor="" entityCreationTime="1768574732326" operationID="Integration" type="Integration">
        <selection entityName="Selection" entityComments="" entityAuthor="" entityCreationTime="1768574732326" selType="geomdim" geom="//@geom/@geoms[key='geom1']/@value" domains="6,1,2,4,5" dim="3" hDim="3"/>
        <properties key="opname">
          <value tag="opname" value="root.comp1.ec.int_We"/>
        </properties>
        <properties key="method">
          <value tag="method" value="integration"/>
        </properties>
        <properties key="intorder">
          <value tag="intorder" value="4"/>
        </properties>
        <properties key="frame">
          <value tag="frame" value="material"/>
        </properties>
        <properties key="axisymactive">
          <value tag="axisymactive" value="off"/>
        </properties>
        <properties key="axisym">
          <value tag="axisym" value="off"/>
        </properties>
        <feature xsi:type="com.comsol.mph-v15:CplList" model="/"/>
      </value>
    </features>
    <features key="intExtBnd1">
      <value xsi:type="com.comsol.mph-v15:Cpl" tag="intExtBnd1" derivedFrom="//@physics/@physints[key='ht']/@value/@prop/@props[key='HeatBalanceGlobalVariables']/@value" entityName="root.comp1.ht.intExtBnd" entityComments="" entityAuthor="" entityCreationTime="1768574732548" operationID="Integration" type="Integration">
        <selection entityName="Selection" entityComments="" entityAuthor="" entityCreationTime="1768574732546" selType="geomdim" geom="//@geom/@geoms[key='geom1']/@value" domains="72,1,2,3,4,5,6,7,8,9,10,11,12,13,15,16,18,19,20,21,22,23,24,25,26,27,28,29,30,31,32,33,34,35,36,37,38,39,40,41,42,43,46,47,48,49,50,51,52,53,54,55,56,57,58,59,60,61,62,63,64,65,66,67,68,69,70,71" dim="2" hDim="2"/>
        <properties key="opname">
          <value tag="opname" value="intExtBnd"/>
        </properties>
        <properties key="method">
          <value tag="method" value="integration"/>
        </properties>
        <properties key="intorder">
          <value tag="intorder" value="4"/>
        </properties>
        <properties key="frame">
          <value tag="frame" value="material"/>
        </properties>
        <properties key="axisymactive">
          <value tag="axisymactive" value="off"/>
        </properties>
        <properties key="axisym">
          <value tag="axisym" value="off"/>
        </properties>
        <feature xsi:type="com.comsol.mph-v15:CplList" model="/"/>
      </value>
    </features>
    <features key="intIntBnd1">
      <value xsi:type="com.comsol.mph-v15:Cpl" tag="intIntBnd1" derivedFrom="//@physics/@physints[key='ht']/@value/@prop/@props[key='HeatBalanceGlobalVariables']/@value" entityName="root.comp1.ht.intIntBnd" entityComments="" entityAuthor="" entityCreationTime="1768574732550" operationID="Integration" type="Integration">
        <selection entityName="Selection" entityComments="" entityAuthor="" entityCreationTime="1768574732550" selType="geomdim" geom="//@geom/@geoms[key='geom1']/@value" domains="72,14,17,44,45" dim="2" hDim="2"/>
        <properties key="opname">
          <value tag="opname" value="intIntBnd"/>
        </properties>
        <properties key="method">
          <value tag="method" value="integration"/>
        </properties>
        <properties key="intorder">
          <value tag="intorder" value="4"/>
        </properties>
        <properties key="frame">
          <value tag="frame" value="material"/>
        </properties>
        <properties key="axisymactive">
          <value tag="axisymactive" value="off"/>
        </properties>
        <properties key="axisym">
          <value tag="axisym" value="off"/>
        </properties>
        <feature xsi:type="com.comsol.mph-v15:CplList" model="/"/>
      </value>
    </features>
    <features key="intDom1">
      <value xsi:type="com.comsol.mph-v15:Cpl" tag="intDom1" derivedFrom="//@physics/@physints[key='ht']/@value/@prop/@props[key='HeatBalanceGlobalVariables']/@value" entityName="root.comp1.ht.intDom" entityComments="" entityAuthor="" entityCreationTime="1768574732554" operationID="Integration" type="Integration">
        <selection entityName="Selection" entityComments="" entityAuthor="" entityCreationTime="1768574732552" selType="geomdim" geom="//@geom/@geoms[key='geom1']/@value" domains="6,1,2,3,4,5" dim="3" hDim="3"/>
        <properties key="opname">
          <value tag="opname" value="intDom"/>
        </properties>
        <properties key="method">
          <value tag="method" value="integration"/>
        </properties>
        <properties key="intorder">
          <value tag="intorder" value="4"/>
        </properties>
        <properties key="frame">
          <value tag="frame" value="material"/>
        </properties>
        <properties key="axisymactive">
          <value tag="axisymactive" value="off"/>
        </properties>
        <properties key="axisym">
          <value tag="axisym" value="off"/>
        </properties>
        <feature xsi:type="com.comsol.mph-v15:CplList" model="/"/>
      </value>
    </features>
    <features key="intExtBnd2">
      <value xsi:type="com.comsol.mph-v15:Cpl" tag="intExtBnd2" derivedFrom="//@physics/@physints[key='ht']/@value/@feature/@features[key='solid1']/@value" entityName="root.comp1.ht.solid1.intExtBnd" entityComments="" entityAuthor="" entityCreationTime="1768574732566" operationID="Integration" type="Integration">
        <selection entityName="Selection" entityComments="" entityAuthor="" entityCreationTime="1768574732566" selType="geomdim" geom="//@geom/@geoms[key='geom1']/@value" domains="72,1,2,3,4,5,6,7,8,9,10,11,12,13,15,16,18,19,20,21,22,23,24,25,26,27,28,29,30,31,32,33,34,35,36,37,38,39,40,41,42,43,46,47,48,49,50,51,52,53,54,55,56,57,58,59,60,61,62,63,64,65,66,67,68,69,70,71" dim="2" hDim="2"/>
        <properties key="opname">
          <value tag="opname" value="root.comp1.ht.solid1.intExtBnd"/>
        </properties>
        <properties key="method">
          <value tag="method" value="integration"/>
        </properties>
        <properties key="intorder">
          <value tag="intorder" value="4"/>
        </properties>
        <properties key="frame">
          <value tag="frame" value="material"/>
        </properties>
        <properties key="axisymactive">
          <value tag="axisymactive" value="off"/>
        </properties>
        <properties key="axisym">
          <value tag="axisym" value="off"/>
        </properties>
        <feature xsi:type="com.comsol.mph-v15:CplList" model="/"/>
      </value>
    </features>
    <features key="intExtBndUp1">
      <value xsi:type="com.comsol.mph-v15:Cpl" tag="intExtBndUp1" derivedFrom="//@physics/@physints[key='ht']/@value/@feature/@features[key='solid1']/@value" entityName="root.comp1.ht.solid1.intExtBndUp" entityComments="" entityAuthor="" entityCreationTime="1768574732570" operationID="Integration" type="Integration">
        <selection entityName="Selection" entityComments="" entityAuthor="" entityCreationTime="1768574732570" selType="geomdim" geom="//@geom/@geoms[key='geom1']/@value" domains="72" dim="2" hDim="2"/>
        <properties key="opname">
          <value tag="opname" value="root.comp1.ht.solid1.intExtBndUp"/>
        </properties>
        <properties key="method">
          <value tag="method" value="integration"/>
        </properties>
        <properties key="intorder">
          <value tag="intorder" value="4"/>
        </properties>
        <properties key="frame">
          <value tag="frame" value="material"/>
        </properties>
        <properties key="axisymactive">
          <value tag="axisymactive" value="off"/>
        </properties>
        <properties key="axisym">
          <value tag="axisym" value="off"/>
        </properties>
        <feature xsi:type="com.comsol.mph-v15:CplList" model="/"/>
      </value>
    </features>
    <features key="intExtBndDown1">
      <value xsi:type="com.comsol.mph-v15:Cpl" tag="intExtBndDown1" derivedFrom="//@physics/@physints[key='ht']/@value/@feature/@features[key='solid1']/@value" entityName="root.comp1.ht.solid1.intExtBndDown" entityComments="" entityAuthor="" entityCreationTime="1768574732574" operationID="Integration" type="Integration">
        <selection entityName="Selection" entityComments="" entityAuthor="" entityCreationTime="1768574732574" selType="geomdim" geom="//@geom/@geoms[key='geom1']/@value" domains="72" dim="2" hDim="2"/>
        <properties key="opname">
          <value tag="opname" value="root.comp1.ht.solid1.intExtBndDown"/>
        </properties>
        <properties key="method">
          <value tag="method" value="integration"/>
        </properties>
        <properties key="intorder">
          <value tag="intorder" value="4"/>
        </properties>
        <properties key="frame">
          <value tag="frame" value="material"/>
        </properties>
        <properties key="axisymactive">
          <value tag="axisymactive" value="off"/>
        </properties>
        <properties key="axisym">
          <value tag="axisym" value="off"/>
        </properties>
        <feature xsi:type="com.comsol.mph-v15:CplList" model="/"/>
      </value>
    </features>
    <features key="intIntBnd2">
      <value xsi:type="com.comsol.mph-v15:Cpl" tag="intIntBnd2" derivedFrom="//@physics/@physints[key='ht']/@value/@feature/@features[key='solid1']/@value" entityName="root.comp1.ht.solid1.intIntBnd" entityComments="" entityAuthor="" entityCreationTime="1768574732574" operationID="Integration" type="Integration">
        <selection entityName="Selection" entityComments="" entityAuthor="" entityCreationTime="1768574732574" selType="geomdim" geom="//@geom/@geoms[key='geom1']/@value" domains="72,14,17,44,45" dim="2" hDim="2"/>
        <properties key="opname">
          <value tag="opname" value="root.comp1.ht.solid1.intIntBnd"/>
        </properties>
        <properties key="method">
          <value tag="method" value="integration"/>
        </properties>
        <properties key="intorder">
          <value tag="intorder" value="4"/>
        </properties>
        <properties key="frame">
          <value tag="frame" value="material"/>
        </properties>
        <properties key="axisymactive">
          <value tag="axisymactive" value="off"/>
        </properties>
        <properties key="axisym">
          <value tag="axisym" value="off"/>
        </properties>
        <feature xsi:type="com.comsol.mph-v15:CplList" model="/"/>
      </value>
    </features>
    <features key="intDom2">
      <value xsi:type="com.comsol.mph-v15:Cpl" tag="intDom2" derivedFrom="//@physics/@physints[key='ht']/@value/@feature/@features[key='solid1']/@value" entityName="root.comp1.ht.solid1.intDom" entityComments="" entityAuthor="" entityCreationTime="1768574732580" operationID="Integration" type="Integration">
        <selection entityName="Selection" entityComments="" entityAuthor="" entityCreationTime="1768574732574" selType="geomdim" geom="//@geom/@geoms[key='geom1']/@value" domains="6,1,2,3,4,5" dim="3" hDim="3"/>
        <properties key="opname">
          <value tag="opname" value="root.comp1.ht.solid1.intDom"/>
        </properties>
        <properties key="method">
          <value tag="method" value="integration"/>
        </properties>
        <properties key="intorder">
          <value tag="intorder" value="4"/>
        </properties>
        <properties key="frame">
          <value tag="frame" value="material"/>
        </properties>
        <properties key="axisymactive">
          <value tag="axisymactive" value="off"/>
        </properties>
        <properties key="axisym">
          <value tag="axisym" value="off"/>
        </properties>
        <feature xsi:type="com.comsol.mph-v15:CplList" model="/"/>
      </value>
    </features>
    <features key="intExtBnd3">
      <value xsi:type="com.comsol.mph-v15:Cpl" tag="intExtBnd3" derivedFrom="//@physics/@physints[key='ht']/@value/@feature/@features[key='ins1']/@value" entityName="root.comp1.ht.ins1.intExtBnd" entityComments="" entityAuthor="" entityCreationTime="1768574732723" operationID="Integration" type="Integration">
        <selection entityName="Selection" entityComments="" entityAuthor="" entityCreationTime="1768574732723" selType="geomdim" geom="//@geom/@geoms[key='geom1']/@value" domains="72,1,3,4,5,6,7,8,9,10,11,12,13,15,16,18,19,20,21,22,23,24,25,26,28,29,30,31,32,33,34,35,36,37,38,40,41,42,43,46,47,48,49,50,51,52,53,54,55,56,57,58,59,60,61,62,63,64,65,67,68,69,70,71" dim="2" hDim="2"/>
        <properties key="opname">
          <value tag="opname" value="root.comp1.ht.ins1.intExtBnd"/>
        </properties>
        <properties key="method">
          <value tag="method" value="integration"/>
        </properties>
        <properties key="intorder">
          <value tag="intorder" value="4"/>
        </properties>
        <properties key="frame">
          <value tag="frame" value="material"/>
        </properties>
        <properties key="axisymactive">
          <value tag="axisymactive" value="off"/>
        </properties>
        <properties key="axisym">
          <value tag="axisym" value="off"/>
        </properties>
        <feature xsi:type="com.comsol.mph-v15:CplList" model="/"/>
      </value>
    </features>
    <features key="intIntBnd3">
      <value xsi:type="com.comsol.mph-v15:Cpl" tag="intIntBnd3" derivedFrom="//@physics/@physints[key='ht']/@value/@feature/@features[key='ins1']/@value" entityName="root.comp1.ht.ins1.intIntBnd" entityComments="" entityAuthor="" entityCreationTime="1768574732723" operationID="Integration" type="Integration">
        <selection entityName="Selection" entityComments="" entityAuthor="" entityCreationTime="1768574732723" selType="geomdim" geom="//@geom/@geoms[key='geom1']/@value" domains="72" dim="2" hDim="2"/>
        <properties key="opname">
          <value tag="opname" value="root.comp1.ht.ins1.intIntBnd"/>
        </properties>
        <properties key="method">
          <value tag="method" value="integration"/>
        </properties>
        <properties key="intorder">
          <value tag="intorder" value="4"/>
        </properties>
        <properties key="frame">
          <value tag="frame" value="material"/>
        </properties>
        <properties key="axisymactive">
          <value tag="axisymactive" value="off"/>
        </properties>
        <properties key="axisym">
          <value tag="axisym" value="off"/>
        </properties>
        <feature xsi:type="com.comsol.mph-v15:CplList" model="/"/>
      </value>
    </features>
    <features key="intBnd1">
      <value xsi:type="com.comsol.mph-v15:Cpl" tag="intBnd1" derivedFrom="//@physics/@physints[key='ht']/@value/@feature/@features[key='ins1']/@value" entityName="root.comp1.ht.ins1.intBnd" entityComments="" entityAuthor="" entityCreationTime="1768574732733" operationID="Integration" type="Integration">
        <selection entityName="Selection" entityComments="" entityAuthor="" entityCreationTime="1768574732733" selType="geomdim" geom="//@geom/@geoms[key='geom1']/@value" domains="72,1,3,4,5,6,7,8,9,10,11,12,13,15,16,18,19,20,21,22,23,24,25,26,28,29,30,31,32,33,34,35,36,37,38,40,41,42,43,46,47,48,49,50,51,52,53,54,55,56,57,58,59,60,61,62,63,64,65,67,68,69,70,71" dim="2" hDim="2"/>
        <properties key="opname">
          <value tag="opname" value="root.comp1.ht.ins1.intBnd"/>
        </properties>
        <properties key="method">
          <value tag="method" value="integration"/>
        </properties>
        <properties key="intorder">
          <value tag="intorder" value="4"/>
        </properties>
        <properties key="frame">
          <value tag="frame" value="material"/>
        </properties>
        <properties key="axisymactive">
          <value tag="axisymactive" value="off"/>
        </properties>
        <properties key="axisym">
          <value tag="axisym" value="off"/>
        </properties>
        <feature xsi:type="com.comsol.mph-v15:CplList" model="/"/>
      </value>
    </features>
    <features key="intExtBnd4">
      <value xsi:type="com.comsol.mph-v15:Cpl" tag="intExtBnd4" derivedFrom="//@physics/@physints[key='ht']/@value/@feature/@features[key='temp1']/@value" entityName="root.comp1.ht.temp1.intExtBnd" entityComments="" entityAuthor="" entityCreationTime="1768574732743" operationID="Integration" type="Integration">
        <selection entityName="Selection" entityComments="" entityAuthor="" entityCreationTime="1768574732743" selType="geomdim" geom="//@geom/@geoms[key='geom1']/@value" domains="72,2,27,39,66" dim="2" hDim="2"/>
        <properties key="opname">
          <value tag="opname" value="root.comp1.ht.temp1.intExtBnd"/>
        </properties>
        <properties key="method">
          <value tag="method" value="integration"/>
        </properties>
        <properties key="intorder">
          <value tag="intorder" value="4"/>
        </properties>
        <properties key="frame">
          <value tag="frame" value="material"/>
        </properties>
        <properties key="axisymactive">
          <value tag="axisymactive" value="off"/>
        </properties>
        <properties key="axisym">
          <value tag="axisym" value="off"/>
        </properties>
        <feature xsi:type="com.comsol.mph-v15:CplList" model="/"/>
      </value>
    </features>
    <features key="intIntBnd4">
      <value xsi:type="com.comsol.mph-v15:Cpl" tag="intIntBnd4" derivedFrom="//@physics/@physints[key='ht']/@value/@feature/@features[key='temp1']/@value" entityName="root.comp1.ht.temp1.intIntBnd" entityComments="" entityAuthor="" entityCreationTime="1768574732743" operationID="Integration" type="Integration">
        <selection entityName="Selection" entityComments="" entityAuthor="" entityCreationTime="1768574732743" selType="geomdim" geom="//@geom/@geoms[key='geom1']/@value" domains="72" dim="2" hDim="2"/>
        <properties key="opname">
          <value tag="opname" value="root.comp1.ht.temp1.intIntBnd"/>
        </properties>
        <properties key="method">
          <value tag="method" value="integration"/>
        </properties>
        <properties key="intorder">
          <value tag="intorder" value="4"/>
        </properties>
        <properties key="frame">
          <value tag="frame" value="material"/>
        </properties>
        <properties key="axisymactive">
          <value tag="axisymactive" value="off"/>
        </properties>
        <properties key="axisym">
          <value tag="axisym" value="off"/>
        </properties>
        <feature xsi:type="com.comsol.mph-v15:CplList" model="/"/>
      </value>
    </features>
    <features key="intBnd2">
      <value xsi:type="com.comsol.mph-v15:Cpl" tag="intBnd2" derivedFrom="//@physics/@physints[key='ht']/@value/@feature/@features[key='temp1']/@value" entityName="root.comp1.ht.temp1.intBnd" entityComments="" entityAuthor="" entityCreationTime="1768574732743" operationID="Integration" type="Integration">
        <selection entityName="Selection" entityComments="" entityAuthor="" entityCreationTime="1768574732743" selType="geomdim" geom="//@geom/@geoms[key='geom1']/@value" domains="72,2,27,39,66" dim="2" hDim="2"/>
        <properties key="opname">
          <value tag="opname" value="root.comp1.ht.temp1.intBnd"/>
        </properties>
        <properties key="method">
          <value tag="method" value="integration"/>
        </properties>
        <properties key="intorder">
          <value tag="intorder" value="4"/>
        </properties>
        <properties key="frame">
          <value tag="frame" value="material"/>
        </properties>
        <properties key="axisymactive">
          <value tag="axisymactive" value="off"/>
        </properties>
        <properties key="axisym">
          <value tag="axisym" value="off"/>
        </properties>
        <feature xsi:type="com.comsol.mph-v15:CplList" model="/"/>
      </value>
    </features>
    <features key="intExtBnd5">
      <value xsi:type="com.comsol.mph-v15:Cpl" tag="intExtBnd5" derivedFrom="//@multiphysics/@features[key='bemh1']/@value" entityName="root.comp1.bemh1.intExtBnd" entityComments="" entityAuthor="" entityCreationTime="1768574732785" operationID="Integration" type="Integration">
        <selection entityName="Selection" entityComments="" entityAuthor="" entityCreationTime="1768574732785" selType="geomdim" geom="//@geom/@geoms[key='geom1']/@value" domains="72,1,2,3,4,5,6,7,8,9,10,11,12,13,19,21,26,27,28,29,30,31,32,33,34,35,36,38,39,40,41,42,43,46,47,48,49,50,51,52,53,55,56,60,61,62,63,65,66,67,68,69,70,71" dim="2" hDim="2"/>
        <properties key="opname">
          <value tag="opname" value="root.comp1.bemh1.intExtBnd"/>
        </properties>
        <properties key="method">
          <value tag="method" value="integration"/>
        </properties>
        <properties key="intorder">
          <value tag="intorder" value="4"/>
        </properties>
        <properties key="frame">
          <value tag="frame" value="material"/>
        </properties>
        <properties key="axisymactive">
          <value tag="axisymactive" value="off"/>
        </properties>
        <properties key="axisym">
          <value tag="axisym" value="off"/>
        </properties>
        <feature xsi:type="com.comsol.mph-v15:CplList" model="/"/>
      </value>
    </features>
    <features key="intIntBnd5">
      <value xsi:type="com.comsol.mph-v15:Cpl" tag="intIntBnd5" derivedFrom="//@multiphysics/@features[key='bemh1']/@value" entityName="root.comp1.bemh1.intIntBnd" entityComments="" entityAuthor="" entityCreationTime="1768574732787" operationID="Integration" type="Integration">
        <selection entityName="Selection" entityComments="" entityAuthor="" entityCreationTime="1768574732787" selType="geomdim" geom="//@geom/@geoms[key='geom1']/@value" domains="72,14,17,44,45" dim="2" hDim="2"/>
        <properties key="opname">
          <value tag="opname" value="root.comp1.bemh1.intIntBnd"/>
        </properties>
        <properties key="method">
          <value tag="method" value="integration"/>
        </properties>
        <properties key="intorder">
          <value tag="intorder" value="4"/>
        </properties>
        <properties key="frame">
          <value tag="frame" value="material"/>
        </properties>
        <properties key="axisymactive">
          <value tag="axisymactive" value="off"/>
        </properties>
        <properties key="axisym">
          <value tag="axisym" value="off"/>
        </properties>
        <feature xsi:type="com.comsol.mph-v15:CplList" model="/"/>
      </value>
    </features>
    <features key="intBnd3">
      <value xsi:type="com.comsol.mph-v15:Cpl" tag="intBnd3" derivedFrom="//@multiphysics/@features[key='bemh1']/@value" entityName="root.comp1.bemh1.intBnd" entityComments="" entityAuthor="" entityCreationTime="1768574732789" operationID="Integration" type="Integration">
        <selection entityName="Selection" entityComments="" entityAuthor="" entityCreationTime="1768574732789" selType="geomdim" geom="//@geom/@geoms[key='geom1']/@value" domains="72,1,2,3,4,5,6,7,8,9,10,11,12,13,14,17,19,21,26,27,28,29,30,31,32,33,34,35,36,38,39,40,41,42,43,44,45,46,47,48,49,50,51,52,53,55,56,60,61,62,63,65,66,67,68,69,70,71" dim="2" hDim="2"/>
        <properties key="opname">
          <value tag="opname" value="root.comp1.bemh1.intBnd"/>
        </properties>
        <properties key="method">
          <value tag="method" value="integration"/>
        </properties>
        <properties key="intorder">
          <value tag="intorder" value="4"/>
        </properties>
        <properties key="frame">
          <value tag="frame" value="material"/>
        </properties>
        <properties key="axisymactive">
          <value tag="axisymactive" value="off"/>
        </properties>
        <properties key="axisym">
          <value tag="axisym" value="off"/>
        </properties>
        <feature xsi:type="com.comsol.mph-v15:CplList" model="/"/>
      </value>
    </features>
  </cpl>
  <frame entityName="List" entityComments="" entityAuthor="" entityCreationTime="1624017977762" model="/">
    <frames key="material1">
      <value tag="material1" coord="3,'x','y','z'" geom="//@geom/@geoms[key='geom1']/@value"/>
    </frames>
  </frame>
  <weak entityName="List" entityComments="" entityAuthor="" entityCreationTime="1624018751134" model="/">
    <objects key="weak1">
      <value tag="weak1" derivedFrom="//@physics/@physints[key='ec']/@value/@feature/@features[key='cucn1']/@value" intrules="//@intrule/@intrules[key='intrule1']/@value">
        <tags tag="Analysis" values="1,'std1/stat'"/>
        <selection xsi:type="com.comsol.mph-v15:XDLocalSelection" entityName="Selection" entityComments="" entityAuthor="" entityCreationTime="1768574732844" selType="geomdim" geom="//@geom/@geoms[key='geom1']/@value" domains="6,1,2,4,5" dim="3" hDim="3"/>
        <equations>(root.comp1.ec.Jx*test(root.comp1.Vx)+root.comp1.ec.Jy*test(root.comp1.Vy)+root.comp1.ec.Jz*test(root.comp1.Vz))*root.comp1.ec.d</equations>
      </value>
    </objects>
    <objects key="weak2">
      <value tag="weak2" derivedFrom="//@physics/@physints[key='ht']/@value/@feature/@features[key='solid1']/@value" intrules="//@intrule/@intrules[key='intrule1']/@value">
        <tags tag="Analysis" values="1,'std1/stat'"/>
        <selection xsi:type="com.comsol.mph-v15:XDLocalSelection" entityName="Selection" entityComments="" entityAuthor="" entityCreationTime="1768574732844" selType="geomdim" geom="//@geom/@geoms[key='geom1']/@value" domains="6,1,3,4" dim="3" hDim="3"/>
        <equations>(-root.comp1.ht.k_effxx*root.comp1.Tx*test(root.comp1.Tx)-root.comp1.ht.k_effyy*root.comp1.Ty*test(root.comp1.Ty)-root.comp1.ht.k_effzz*root.comp1.Tz*test(root.comp1.Tz))*root.comp1.ht.d</equations>
      </value>
    </objects>
    <objects key="weak3">
      <value tag="weak3" derivedFrom="//@physics/@physints[key='ht']/@value/@feature/@features[key='solid1']/@value" intrules="//@intrule/@intrules[key='intrule1']/@value">
        <tags tag="Analysis" values="1,'std1/stat'"/>
        <selection xsi:type="com.comsol.mph-v15:XDLocalSelection" entityName="Selection" entityComments="" entityAuthor="" entityCreationTime="1768574732844" selType="geomdim" geom="//@geom/@geoms[key='geom1']/@value" domains="6,2,5" dim="3" hDim="3"/>
        <equations>-root.comp1.ht.k_effzz*root.comp1.Tz*test(root.comp1.Tz)*root.comp1.ht.d</equations>
      </value>
    </objects>
    <objects key="weak4">
      <value tag="weak4" derivedFrom="//@physics/@physints[key='ht']/@value/@feature/@features[key='solid1']/@value" intrules="//@intrule/@intrules[key='intrule1']/@value //@intrule/@intrules[key='intrule4']/@value">
        <tags tag="Analysis" values="1,'std1/stat'"/>
        <selection xsi:type="com.comsol.mph-v15:XDLocalSelection" entityName="Selection" entityComments="" entityAuthor="" entityCreationTime="1768574732844" selType="geomdim" geom="//@geom/@geoms[key='geom1']/@value" domains="6,1,2,3,4,5" dim="3" hDim="3"/>
        <equations>0</equations>
        <equations>0</equations>
      </value>
    </objects>
    <objects key="weak5">
      <value tag="weak5" derivedFrom="//@multiphysics/@features[key='emh1']/@value" intrules="//@intrule/@intrules[key='intrule1']/@value">
        <tags tag="Analysis" values="1,'std1/stat'"/>
        <selection xsi:type="com.comsol.mph-v15:XDLocalSelection" entityName="Selection" entityComments="" entityAuthor="" entityCreationTime="1768574732844" selType="geomdim" geom="//@geom/@geoms[key='geom1']/@value" domains="6,1,2,4,5" dim="3" hDim="3"/>
        <equations>root.comp1.emh1.Q*test(root.comp1.T)*root.comp1.ht.d</equations>
      </value>
    </objects>
    <objects key="weak6">
      <value tag="weak6" derivedFrom="//@multiphysics/@features[key='bemh1']/@value" intrules="//@intrule/@intrules[key='intrule1']/@value">
        <tags tag="Analysis" values="1,'std1/stat'"/>
        <selection xsi:type="com.comsol.mph-v15:XDLocalSelection" entityName="Selection" entityComments="" entityAuthor="" entityCreationTime="1768574732854" selType="geomdim" geom="//@geom/@geoms[key='geom1']/@value" domains="72,1,2,3,4,5,6,7,8,9,10,11,12,13,14,17,19,21,26,27,28,29,30,31,32,33,34,35,36,38,39,40,41,42,43,44,45,46,47,48,49,50,51,52,53,55,56,60,61,62,63,65,66,67,68,69,70,71" dim="2" hDim="2"/>
        <equations>0</equations>
      </value>
    </objects>
  </weak>
  <selection entityName="List" entityComments="" entityAuthor="" entityCreationTime="1624017978778" model="/"/>
  <view entityName="Views" entityComments="" entityAuthor="" entityCreationTime="1624017978212" model="/">
    <views key="view1">
      <value tag="view1" entityName="View 1" entityComments="" entityAuthor="" entityCreationTime="1624017978778" operationID="ModelView3D" geom="//@geom/@geoms[key='geom1']/@value" sdim="3" current="true" globalcurrent="true">
        <entityFlags>nodeactivate</entityFlags>
        <properties key="renderwireframe">
          <value tag="renderwireframe" value="off"/>
        </properties>
        <properties key="showlabels">
          <value tag="showlabels" value="off"/>
        </properties>
        <properties key="showDirections">
          <value tag="showDirections" value="off"/>
        </properties>
        <properties key="showgrid">
          <value tag="showgrid" value="on"/>
        </properties>
        <properties key="showaxisorientation">
          <value tag="showaxisorientation" value="on"/>
        </properties>
        <properties key="locked">
          <value tag="locked" value="off"/>
        </properties>
        <properties key="scenelight">
          <value tag="scenelight" value="on"/>
        </properties>
        <properties key="totlightintensity">
          <value tag="totlightintensity" value="1.0"/>
        </properties>
        <properties key="usediffuse">
          <value tag="usediffuse" value="on"/>
        </properties>
        <properties key="usespecular">
          <value tag="usespecular" value="on"/>
        </properties>
        <properties key="globalambient">
          <value tag="globalambient" value="on"/>
        </properties>
        <properties key="totambient">
          <value tag="totambient" value="0.3"/>
        </properties>
        <properties key="ambientcolor">
          <value tag="ambientcolor" value="white"/>
        </properties>
        <properties key="customambientcolor">
          <value tag="customambientcolor" valueArray="1|3,'1','1','1'"/>
        </properties>
        <properties key="customambientcolor_vector_method">
          <value tag="customambientcolor_vector_method" value="step"/>
        </properties>
        <properties key="customambientcolor_vector_start">
          <value tag="customambientcolor_vector_start" value=""/>
        </properties>
        <properties key="customambientcolor_vector_stop">
          <value tag="customambientcolor_vector_stop" value=""/>
        </properties>
        <properties key="customambientcolor_vector_step">
          <value tag="customambientcolor_vector_step" value=""/>
        </properties>
        <properties key="customambientcolor_vector_numvalues">
          <value tag="customambientcolor_vector_numvalues" value=""/>
        </properties>
        <properties key="customambientcolor_vector_function">
          <value tag="customambientcolor_vector_function" value="none"/>
        </properties>
        <properties key="transparency">
          <value tag="transparency" value="off"/>
        </properties>
        <properties key="alpha">
          <value tag="alpha" value="0.5"/>
        </properties>
        <properties key="drawhidestatus">
          <value tag="drawhidestatus" value="hide"/>
        </properties>
        <properties key="geomhidestatus">
          <value tag="geomhidestatus" value="hide"/>
        </properties>
        <properties key="isnew">
          <value tag="isnew" value="off"/>
        </properties>
        <properties key="postviewkey">
          <value tag="postviewkey" value=""/>
        </properties>
        <properties key="workplaneclip">
          <value tag="workplaneclip" value="off"/>
        </properties>
        <feature xsi:type="com.comsol.mph-v15:ViewFeatureList" model="/">
          <features key="lgt1">
            <value xsi:type="com.comsol.mph-v15:ViewFeature" tag="lgt1" storedParent="//@modelNode/@modelNodes[key='comp1']/@value" entityName="Directional Light 1" entityComments="" entityAuthor="" entityCreationTime="1624017978778" operationID="DirectionalLight">
              <properties key="lightdirection">
                <value tag="lightdirection" valueArray="1|3,'4','3.7','-5'"/>
              </properties>
              <properties key="intensity">
                <value tag="intensity" value="0.8"/>
              </properties>
              <properties key="specular">
                <value tag="specular" value="1.0"/>
              </properties>
              <properties key="color">
                <value tag="color" value="white"/>
              </properties>
              <properties key="customcolor">
                <value tag="customcolor" valueArray="1|3,'1','1','1'"/>
              </properties>
              <properties key="customcolor_vector_method">
                <value tag="customcolor_vector_method" value="step"/>
              </properties>
              <properties key="customcolor_vector_start">
                <value tag="customcolor_vector_start" value=""/>
              </properties>
              <properties key="customcolor_vector_stop">
                <value tag="customcolor_vector_stop" value=""/>
              </properties>
              <properties key="customcolor_vector_step">
                <value tag="customcolor_vector_step" value=""/>
              </properties>
              <properties key="customcolor_vector_numvalues">
                <value tag="customcolor_vector_numvalues" value=""/>
              </properties>
              <properties key="customcolor_vector_function">
                <value tag="customcolor_vector_function" value="none"/>
              </properties>
              <properties key="cameracoord">
                <value tag="cameracoord" value="on"/>
              </properties>
              <properties key="showmarker">
                <value tag="showmarker" value="on"/>
              </properties>
              <feature xsi:type="com.comsol.mph-v15:ViewFeatureList" entityComments="" entityAuthor="" model="/"/>
            </value>
          </features>
          <features key="lgt2">
            <value xsi:type="com.comsol.mph-v15:ViewFeature" tag="lgt2" storedParent="//@modelNode/@modelNodes[key='comp1']/@value" entityName="Directional Light 2" entityComments="" entityAuthor="" entityCreationTime="1624017978779" operationID="DirectionalLight">
              <properties key="lightdirection">
                <value tag="lightdirection" valueArray="1|3,'-4','-2','-1'"/>
              </properties>
              <properties key="intensity">
                <value tag="intensity" value="0.4"/>
              </properties>
              <properties key="specular">
                <value tag="specular" value="1.0"/>
              </properties>
              <properties key="color">
                <value tag="color" value="white"/>
              </properties>
              <properties key="customcolor">
                <value tag="customcolor" valueArray="1|3,'1','1','1'"/>
              </properties>
              <properties key="customcolor_vector_method">
                <value tag="customcolor_vector_method" value="step"/>
              </properties>
              <properties key="customcolor_vector_start">
                <value tag="customcolor_vector_start" value=""/>
              </properties>
              <properties key="customcolor_vector_stop">
                <value tag="customcolor_vector_stop" value=""/>
              </properties>
              <properties key="customcolor_vector_step">
                <value tag="customcolor_vector_step" value=""/>
              </properties>
              <properties key="customcolor_vector_numvalues">
                <value tag="customcolor_vector_numvalues" value=""/>
              </properties>
              <properties key="customcolor_vector_function">
                <value tag="customcolor_vector_function" value="none"/>
              </properties>
              <properties key="cameracoord">
                <value tag="cameracoord" value="on"/>
              </properties>
              <properties key="showmarker">
                <value tag="showmarker" value="on"/>
              </properties>
              <feature xsi:type="com.comsol.mph-v15:ViewFeatureList" entityComments="" entityAuthor="" model="/"/>
            </value>
          </features>
          <features key="lgt3">
            <value xsi:type="com.comsol.mph-v15:ViewFeature" tag="lgt3" storedParent="//@modelNode/@modelNodes[key='comp1']/@value" entityName="Directional Light 3" entityComments="" entityAuthor="" entityCreationTime="1624017978779" operationID="DirectionalLight">
              <properties key="lightdirection">
                <value tag="lightdirection" valueArray="1|3,'0.5','-5','4'"/>
              </properties>
              <properties key="intensity">
                <value tag="intensity" value="0.55"/>
              </properties>
              <properties key="specular">
                <value tag="specular" value="1.0"/>
              </properties>
              <properties key="color">
                <value tag="color" value="white"/>
              </properties>
              <properties key="customcolor">
                <value tag="customcolor" valueArray="1|3,'1','1','1'"/>
              </properties>
              <properties key="customcolor_vector_method">
                <value tag="customcolor_vector_method" value="step"/>
              </properties>
              <properties key="customcolor_vector_start">
                <value tag="customcolor_vector_start" value=""/>
              </properties>
              <properties key="customcolor_vector_stop">
                <value tag="customcolor_vector_stop" value=""/>
              </properties>
              <properties key="customcolor_vector_step">
                <value tag="customcolor_vector_step" value=""/>
              </properties>
              <properties key="customcolor_vector_numvalues">
                <value tag="customcolor_vector_numvalues" value=""/>
              </properties>
              <properties key="customcolor_vector_function">
                <value tag="customcolor_vector_function" value="none"/>
              </properties>
              <properties key="cameracoord">
                <value tag="cameracoord" value="on"/>
              </properties>
              <properties key="showmarker">
                <value tag="showmarker" value="on"/>
              </properties>
              <feature xsi:type="com.comsol.mph-v15:ViewFeatureList" entityComments="" entityAuthor="" model="/"/>
            </value>
          </features>
        </feature>
        <hideObjects entityName="List" entityComments="" entityAuthor="" entityCreationTime="1624017978780" model="/"/>
        <hideEntities entityName="List" entityComments="" entityAuthor="" entityCreationTime="1624017978780" model="/"/>
        <axis tag="axis" storedParent="//@modelNode/@modelNodes[key='comp1']/@value" entityName="Axis" entityComments="" entityAuthor="" entityCreationTime="1624017980793" operationID="Axis3D">
          <entityFlags>noremove</entityFlags>
          <entityFlags>nodeactivate</entityFlags>
          <properties key="xmin">
            <value tag="xmin" value="-1"/>
          </properties>
          <properties key="xmax">
            <value tag="xmax" value="1"/>
          </properties>
          <properties key="ymin">
            <value tag="ymin" value="-1"/>
          </properties>
          <properties key="ymax">
            <value tag="ymax" value="1"/>
          </properties>
          <properties key="zmin">
            <value tag="zmin" value="-1"/>
          </properties>
          <properties key="zmax">
            <value tag="zmax" value="1"/>
          </properties>
          <properties key="viewscaletype">
            <value tag="viewscaletype" value="none"/>
          </properties>
          <properties key="xscale">
            <value tag="xscale" value="1"/>
          </properties>
          <properties key="yscale">
            <value tag="yscale" value="1"/>
          </properties>
          <properties key="zscale">
            <value tag="zscale" value="1"/>
          </properties>
          <properties key="manualgrid">
            <value tag="manualgrid" value="off"/>
          </properties>
          <properties key="xspacing">
            <value tag="xspacing" value="1"/>
          </properties>
          <properties key="yspacing">
            <value tag="yspacing" value="1"/>
          </properties>
          <properties key="zspacing">
            <value tag="zspacing" value="1"/>
          </properties>
          <properties key="xextra">
            <value tag="xextra" value="" valueArray="1|0"/>
          </properties>
          <properties key="xextra_vector_method">
            <value tag="xextra_vector_method" value="step"/>
          </properties>
          <properties key="xextra_vector_start">
            <value tag="xextra_vector_start" value=""/>
          </properties>
          <properties key="xextra_vector_stop">
            <value tag="xextra_vector_stop" value=""/>
          </properties>
          <properties key="xextra_vector_step">
            <value tag="xextra_vector_step" value=""/>
          </properties>
          <properties key="xextra_vector_numvalues">
            <value tag="xextra_vector_numvalues" value=""/>
          </properties>
          <properties key="xextra_vector_function">
            <value tag="xextra_vector_function" value="none"/>
          </properties>
          <properties key="yextra">
            <value tag="yextra" value="" valueArray="1|0"/>
          </properties>
          <properties key="yextra_vector_method">
            <value tag="yextra_vector_method" value="step"/>
          </properties>
          <properties key="yextra_vector_start">
            <value tag="yextra_vector_start" value=""/>
          </properties>
          <properties key="yextra_vector_stop">
            <value tag="yextra_vector_stop" value=""/>
          </properties>
          <properties key="yextra_vector_step">
            <value tag="yextra_vector_step" value=""/>
          </properties>
          <properties key="yextra_vector_numvalues">
            <value tag="yextra_vector_numvalues" value=""/>
          </properties>
          <properties key="yextra_vector_function">
            <value tag="yextra_vector_function" value="none"/>
          </properties>
          <properties key="zextra">
            <value tag="zextra" value="" valueArray="1|0"/>
          </properties>
          <properties key="zextra_vector_method">
            <value tag="zextra_vector_method" value="step"/>
          </properties>
          <properties key="zextra_vector_start">
            <value tag="zextra_vector_start" value=""/>
          </properties>
          <properties key="zextra_vector_stop">
            <value tag="zextra_vector_stop" value=""/>
          </properties>
          <properties key="zextra_vector_step">
            <value tag="zextra_vector_step" value=""/>
          </properties>
          <properties key="zextra_vector_numvalues">
            <value tag="zextra_vector_numvalues" value=""/>
          </properties>
          <properties key="zextra_vector_function">
            <value tag="zextra_vector_function" value="none"/>
          </properties>
          <feature xsi:type="com.comsol.mph-v15:ViewFeatureList" entityComments="" entityAuthor="" model="/"/>
        </axis>
        <camera tag="cam" storedParent="//@modelNode/@modelNodes[key='comp1']/@value" entityName="Camera" entityComments="" entityAuthor="" entityCreationTime="1624017980340" operationID="Camera">
          <entityFlags>noremove</entityFlags>
          <entityFlags>nodeactivate</entityFlags>
          <properties key="projection">
            <value tag="projection" value="perspective"/>
          </properties>
          <properties key="orthoscale">
            <value tag="orthoscale" value="11.054290771484375"/>
          </properties>
          <properties key="zoomanglefull">
            <value tag="zoomanglefull" value="20.274728775024414"/>
          </properties>
          <properties key="viewscaletype">
            <value tag="viewscaletype" value="none"/>
          </properties>
          <properties key="xscale">
            <value tag="xscale" value="1"/>
          </properties>
          <properties key="yscale">
            <value tag="yscale" value="1"/>
          </properties>
          <properties key="zscale">
            <value tag="zscale" value="1"/>
          </properties>
          <properties key="position">
            <value tag="position" valueArray="1|3,'-14.468766212463379','-507.5644836425781','511.7093505859375'"/>
          </properties>
          <properties key="target">
            <value tag="target" valueArray="1|3,'-3.814697265625E-6','54.258026123046875','-2.03668212890625'"/>
          </properties>
          <properties key="up">
            <value tag="up" valueArray="1|3,'-0.005670581012964249','0.6748945116996765','0.7378916144371033'"/>
          </properties>
          <properties key="rotationpoint">
            <value tag="rotationpoint" valueArray="1|3,'0','54.25807571411133','-2.0369999408721924'"/>
          </properties>
          <properties key="viewoffset">
            <value tag="viewoffset" valueArray="1|2,'-0.008092089556157589','-0.01882886327803135'"/>
          </properties>
          <feature xsi:type="com.comsol.mph-v15:ViewFeatureList" entityComments="" entityAuthor="" model="/"/>
        </camera>
      </value>
    </views>
    <views key="view2">
      <value tag="view2" entityName="View 2" entityComments="" entityAuthor="" entityCreationTime="1624017994836" operationID="ModelView2D" geom="//@geom/@geoms[key='geom1']/@value/@feature/@features[key='wp1']/@value/@sequence2D" sdim="2" current="true">
        <entityFlags>nodeactivate</entityFlags>
        <properties key="showlabels">
          <value tag="showlabels" value="off"/>
        </properties>
        <properties key="showDirections">
          <value tag="showDirections" value="off"/>
        </properties>
        <properties key="locked">
          <value tag="locked" value="off"/>
        </properties>
        <properties key="drawhidestatus">
          <value tag="drawhidestatus" value="hide"/>
        </properties>
        <properties key="geomhidestatus">
          <value tag="geomhidestatus" value="hide"/>
        </properties>
        <properties key="isnew">
          <value tag="isnew" value="off"/>
        </properties>
        <properties key="postviewkey">
          <value tag="postviewkey" value=""/>
        </properties>
        <properties key="workplaneclip">
          <value tag="workplaneclip" value="off"/>
        </properties>
        <feature xsi:type="com.comsol.mph-v15:ViewFeatureList" model="/"/>
        <hideObjects entityName="List" entityComments="" entityAuthor="" entityCreationTime="1624017994837" model="/"/>
        <hideEntities entityName="List" entityComments="" entityAuthor="" entityCreationTime="1624017994837" model="/"/>
        <axis tag="axis" storedParent="//@modelNode/@modelNodes[key='comp1']/@value" entityName="Axis" entityComments="" entityAuthor="" entityCreationTime="1624017994841" operationID="Axis2D">
          <entityFlags>noremove</entityFlags>
          <entityFlags>nodeactivate</entityFlags>
          <properties key="xmin">
            <value tag="xmin" value="-46.14596176147461"/>
          </properties>
          <properties key="xmax">
            <value tag="xmax" value="99.07595825195312"/>
          </properties>
          <properties key="ymin">
            <value tag="ymin" value="-12.681007385253906"/>
          </properties>
          <properties key="ymax">
            <value tag="ymax" value="95.80101013183594"/>
          </properties>
          <properties key="xminhidden">
            <value tag="xminhidden" value="-46.14596176147461"/>
          </properties>
          <properties key="xmaxhidden">
            <value tag="xmaxhidden" value="99.07595825195312"/>
          </properties>
          <properties key="yminhidden">
            <value tag="yminhidden" value="-12.681007385253906"/>
          </properties>
          <properties key="ymaxhidden">
            <value tag="ymaxhidden" value="95.80101013183594"/>
          </properties>
          <properties key="viewscaletype">
            <value tag="viewscaletype" value="none"/>
          </properties>
          <properties key="xscale">
            <value tag="xscale" value="1"/>
          </properties>
          <properties key="yscale">
            <value tag="yscale" value="1"/>
          </properties>
          <properties key="abstractviewsetting">
            <value tag="abstractviewsetting" value="on"/>
          </properties>
          <properties key="abstractviewlratio">
            <value tag="abstractviewlratio" value="0.019962972030043602"/>
          </properties>
          <properties key="abstractviewrratio">
            <value tag="abstractviewrratio" value="0.530645489692688"/>
          </properties>
          <properties key="abstractviewbratio">
            <value tag="abstractviewbratio" value="-0.1395510882139206"/>
          </properties>
          <properties key="abstractviewtratio">
            <value tag="abstractviewtratio" value="0.05426441505551338"/>
          </properties>
          <properties key="abstractviewxscale">
            <value tag="abstractviewxscale" value="0.2482426017522812"/>
          </properties>
          <properties key="abstractviewyscale">
            <value tag="abstractviewyscale" value="0.2482426017522812"/>
          </properties>
          <properties key="manualgrid">
            <value tag="manualgrid" value="off"/>
          </properties>
          <properties key="xspacing">
            <value tag="xspacing" value="1"/>
          </properties>
          <properties key="yspacing">
            <value tag="yspacing" value="1"/>
          </properties>
          <properties key="xextra">
            <value tag="xextra" value="" valueArray="1|0"/>
          </properties>
          <properties key="xextra_vector_method">
            <value tag="xextra_vector_method" value="step"/>
          </properties>
          <properties key="xextra_vector_start">
            <value tag="xextra_vector_start" value=""/>
          </properties>
          <properties key="xextra_vector_stop">
            <value tag="xextra_vector_stop" value=""/>
          </properties>
          <properties key="xextra_vector_step">
            <value tag="xextra_vector_step" value=""/>
          </properties>
          <properties key="xextra_vector_numvalues">
            <value tag="xextra_vector_numvalues" value=""/>
          </properties>
          <properties key="xextra_vector_function">
            <value tag="xextra_vector_function" value="none"/>
          </properties>
          <properties key="yextra">
            <value tag="yextra" value="" valueArray="1|0"/>
          </properties>
          <properties key="yextra_vector_method">
            <value tag="yextra_vector_method" value="step"/>
          </properties>
          <properties key="yextra_vector_start">
            <value tag="yextra_vector_start" value=""/>
          </properties>
          <properties key="yextra_vector_stop">
            <value tag="yextra_vector_stop" value=""/>
          </properties>
          <properties key="yextra_vector_step">
            <value tag="yextra_vector_step" value=""/>
          </properties>
          <properties key="yextra_vector_numvalues">
            <value tag="yextra_vector_numvalues" value=""/>
          </properties>
          <properties key="yextra_vector_function">
            <value tag="yextra_vector_function" value="none"/>
          </properties>
          <feature xsi:type="com.comsol.mph-v15:ViewFeatureList" entityComments="" entityAuthor="" model="/"/>
        </axis>
        <camera tag="cam" storedParent="//@modelNode/@modelNodes[key='comp1']/@value" entityName="Camera" entityComments="" entityAuthor="" entityCreationTime="1624018000427" operationID="Camera">
          <entityFlags>noremove</entityFlags>
          <entityFlags>nodeactivate</entityFlags>
          <properties key="projection">
            <value tag="projection" value="perspective"/>
          </properties>
          <properties key="orthoscale">
            <value tag="orthoscale" value="1"/>
          </properties>
          <properties key="zoomanglefull">
            <value tag="zoomanglefull" value="0"/>
          </properties>
          <properties key="viewscaletype">
            <value tag="viewscaletype" value="none"/>
          </properties>
          <properties key="xscale">
            <value tag="xscale" value="1"/>
          </properties>
          <properties key="yscale">
            <value tag="yscale" value="1"/>
          </properties>
          <properties key="zscale">
            <value tag="zscale" value="1"/>
          </properties>
          <properties key="position">
            <value tag="position" valueArray="1|3,'-3','-4','3'"/>
          </properties>
          <properties key="target">
            <value tag="target" valueArray="1|3,'0','0','0'"/>
          </properties>
          <properties key="up">
            <value tag="up" valueArray="1|3,'0','0','1'"/>
          </properties>
          <properties key="rotationpoint">
            <value tag="rotationpoint" valueArray="1|3,'0','0','0'"/>
          </properties>
          <properties key="viewoffset">
            <value tag="viewoffset" valueArray="1|2,'0','0'"/>
          </properties>
          <feature xsi:type="com.comsol.mph-v15:ViewFeatureList" entityComments="" entityAuthor="" model="/"/>
        </camera>
      </value>
    </views>
    <views key="view3">
      <value tag="view3" entityName="View 2D 3" entityComments="" entityAuthor="" entityCreationTime="1624283515420" operationID="ResultView2D" sdim="2">
        <entityFlags>nodeactivate</entityFlags>
        <properties key="showlabels">
          <value tag="showlabels" value="off"/>
        </properties>
        <properties key="showDirections">
          <value tag="showDirections" value="off"/>
        </properties>
        <properties key="locked">
          <value tag="locked" value="off"/>
        </properties>
        <properties key="drawhidestatus">
          <value tag="drawhidestatus" value="hide"/>
        </properties>
        <properties key="geomhidestatus">
          <value tag="geomhidestatus" value="hide"/>
        </properties>
        <properties key="isnew">
          <value tag="isnew" value="off"/>
        </properties>
        <properties key="postviewkey">
          <value tag="postviewkey" value="cpl1_2"/>
        </properties>
        <properties key="workplaneclip">
          <value tag="workplaneclip" value="off"/>
        </properties>
        <feature xsi:type="com.comsol.mph-v15:ViewFeatureList" model="/"/>
        <hideObjects entityName="List" entityComments="" entityAuthor="" entityCreationTime="1624283515420" model="/"/>
        <hideEntities entityName="List" entityComments="" entityAuthor="" entityCreationTime="1624283515420" model="/"/>
        <axis tag="axis" entityName="Axis" entityComments="" entityAuthor="" entityCreationTime="1624283515420" operationID="Axis2D">
          <entityFlags>noremove</entityFlags>
          <entityFlags>nodeactivate</entityFlags>
          <properties key="xmin">
            <value tag="xmin" value="-87.43896484375"/>
          </properties>
          <properties key="xmax">
            <value tag="xmax" value="87.90481567382812"/>
          </properties>
          <properties key="ymin">
            <value tag="ymin" value="-78.69152069091797"/>
          </properties>
          <properties key="ymax">
            <value tag="ymax" value="2.295989990234375"/>
          </properties>
          <properties key="xminhidden">
            <value tag="xminhidden" value="-87.43896484375"/>
          </properties>
          <properties key="xmaxhidden">
            <value tag="xmaxhidden" value="87.90481567382812"/>
          </properties>
          <properties key="yminhidden">
            <value tag="yminhidden" value="-78.69152069091797"/>
          </properties>
          <properties key="ymaxhidden">
            <value tag="ymaxhidden" value="2.295989990234375"/>
          </properties>
          <properties key="viewscaletype">
            <value tag="viewscaletype" value="none"/>
          </properties>
          <properties key="xscale">
            <value tag="xscale" value="1"/>
          </properties>
          <properties key="yscale">
            <value tag="yscale" value="1"/>
          </properties>
          <properties key="abstractviewsetting">
            <value tag="abstractviewsetting" value="on"/>
          </properties>
          <properties key="abstractviewlratio">
            <value tag="abstractviewlratio" value="-0.01941785216331482"/>
          </properties>
          <properties key="abstractviewrratio">
            <value tag="abstractviewrratio" value="0.01941785216331482"/>
          </properties>
          <properties key="abstractviewbratio">
            <value tag="abstractviewbratio" value="-0.050000015646219254"/>
          </properties>
          <properties key="abstractviewtratio">
            <value tag="abstractviewtratio" value="0.050000015646219254"/>
          </properties>
          <properties key="abstractviewxscale">
            <value tag="abstractviewxscale" value="0.20297621190547943"/>
          </properties>
          <properties key="abstractviewyscale">
            <value tag="abstractviewyscale" value="0.20297621190547943"/>
          </properties>
          <properties key="manualgrid">
            <value tag="manualgrid" value="off"/>
          </properties>
          <properties key="xspacing">
            <value tag="xspacing" value="1"/>
          </properties>
          <properties key="yspacing">
            <value tag="yspacing" value="1"/>
          </properties>
          <properties key="xextra">
            <value tag="xextra" value="" valueArray="1|0"/>
          </properties>
          <properties key="xextra_vector_method">
            <value tag="xextra_vector_method" value="step"/>
          </properties>
          <properties key="xextra_vector_start">
            <value tag="xextra_vector_start" value=""/>
          </properties>
          <properties key="xextra_vector_stop">
            <value tag="xextra_vector_stop" value=""/>
          </properties>
          <properties key="xextra_vector_step">
            <value tag="xextra_vector_step" value=""/>
          </properties>
          <properties key="xextra_vector_numvalues">
            <value tag="xextra_vector_numvalues" value=""/>
          </properties>
          <properties key="xextra_vector_function">
            <value tag="xextra_vector_function" value="none"/>
          </properties>
          <properties key="yextra">
            <value tag="yextra" value="" valueArray="1|0"/>
          </properties>
          <properties key="yextra_vector_method">
            <value tag="yextra_vector_method" value="step"/>
          </properties>
          <properties key="yextra_vector_start">
            <value tag="yextra_vector_start" value=""/>
          </properties>
          <properties key="yextra_vector_stop">
            <value tag="yextra_vector_stop" value=""/>
          </properties>
          <properties key="yextra_vector_step">
            <value tag="yextra_vector_step" value=""/>
          </properties>
          <properties key="yextra_vector_numvalues">
            <value tag="yextra_vector_numvalues" value=""/>
          </properties>
          <properties key="yextra_vector_function">
            <value tag="yextra_vector_function" value="none"/>
          </properties>
          <feature xsi:type="com.comsol.mph-v15:ViewFeatureList" entityComments="" entityAuthor="" model="/"/>
        </axis>
        <camera tag="cam" entityName="Camera" entityComments="" entityAuthor="" entityCreationTime="1624608540874" operationID="Camera">
          <entityFlags>noremove</entityFlags>
          <entityFlags>nodeactivate</entityFlags>
          <properties key="projection">
            <value tag="projection" value="perspective"/>
          </properties>
          <properties key="orthoscale">
            <value tag="orthoscale" value="1"/>
          </properties>
          <properties key="zoomanglefull">
            <value tag="zoomanglefull" value="0"/>
          </properties>
          <properties key="viewscaletype">
            <value tag="viewscaletype" value="none"/>
          </properties>
          <properties key="xscale">
            <value tag="xscale" value="1"/>
          </properties>
          <properties key="yscale">
            <value tag="yscale" value="1"/>
          </properties>
          <properties key="zscale">
            <value tag="zscale" value="1"/>
          </properties>
          <properties key="position">
            <value tag="position" valueArray="1|3,'-3','-4','3'"/>
          </properties>
          <properties key="target">
            <value tag="target" valueArray="1|3,'0','0','0'"/>
          </properties>
          <properties key="up">
            <value tag="up" valueArray="1|3,'0','0','1'"/>
          </properties>
          <properties key="rotationpoint">
            <value tag="rotationpoint" valueArray="1|3,'0','0','0'"/>
          </properties>
          <properties key="viewoffset">
            <value tag="viewoffset" valueArray="1|2,'0','0'"/>
          </properties>
          <feature xsi:type="com.comsol.mph-v15:ViewFeatureList" entityComments="" entityAuthor="" model="/"/>
        </camera>
      </value>
    </views>
    <views key="view4">
      <value tag="view4" entityName="View 4" entityComments="" entityAuthor="" entityCreationTime="1624889055186" operationID="ModelView2D" geom="//@geom/@geoms[key='geom1']/@value/@feature/@features[key='wp2']/@value/@sequence2D" sdim="2" current="true">
        <entityFlags>nodeactivate</entityFlags>
        <properties key="showlabels">
          <value tag="showlabels" value="off"/>
        </properties>
        <properties key="showDirections">
          <value tag="showDirections" value="off"/>
        </properties>
        <properties key="locked">
          <value tag="locked" value="off"/>
        </properties>
        <properties key="drawhidestatus">
          <value tag="drawhidestatus" value="hide"/>
        </properties>
        <properties key="geomhidestatus">
          <value tag="geomhidestatus" value="hide"/>
        </properties>
        <properties key="isnew">
          <value tag="isnew" value="off"/>
        </properties>
        <properties key="postviewkey">
          <value tag="postviewkey" value=""/>
        </properties>
        <properties key="workplaneclip">
          <value tag="workplaneclip" value="off"/>
        </properties>
        <feature xsi:type="com.comsol.mph-v15:ViewFeatureList" model="/"/>
        <hideObjects entityName="List" entityComments="" entityAuthor="" entityCreationTime="1624889055191" model="/"/>
        <hideEntities entityName="List" entityComments="" entityAuthor="" entityCreationTime="1624889055191" model="/"/>
        <axis tag="axis" storedParent="//@modelNode/@modelNodes[key='comp1']/@value" entityName="Axis" entityComments="" entityAuthor="" entityCreationTime="1624889055194" operationID="Axis2D">
          <entityFlags>noremove</entityFlags>
          <entityFlags>nodeactivate</entityFlags>
          <properties key="xmin">
            <value tag="xmin" value="-87.87307739257812"/>
          </properties>
          <properties key="xmax">
            <value tag="xmax" value="89.99308776855469"/>
          </properties>
          <properties key="ymin">
            <value tag="ymin" value="-19.721431732177734"/>
          </properties>
          <properties key="ymax">
            <value tag="ymax" value="113.1461181640625"/>
          </properties>
          <properties key="xminhidden">
            <value tag="xminhidden" value="-87.87307739257812"/>
          </properties>
          <properties key="xmaxhidden">
            <value tag="xmaxhidden" value="89.99308776855469"/>
          </properties>
          <properties key="yminhidden">
            <value tag="yminhidden" value="-19.721431732177734"/>
          </properties>
          <properties key="ymaxhidden">
            <value tag="ymaxhidden" value="113.1461181640625"/>
          </properties>
          <properties key="viewscaletype">
            <value tag="viewscaletype" value="none"/>
          </properties>
          <properties key="xscale">
            <value tag="xscale" value="1"/>
          </properties>
          <properties key="yscale">
            <value tag="yscale" value="1"/>
          </properties>
          <properties key="abstractviewsetting">
            <value tag="abstractviewsetting" value="on"/>
          </properties>
          <properties key="abstractviewlratio">
            <value tag="abstractviewlratio" value="-1.0167473554611206"/>
          </properties>
          <properties key="abstractviewrratio">
            <value tag="abstractviewrratio" value="1.0705620050430298"/>
          </properties>
          <properties key="abstractviewbratio">
            <value tag="abstractviewbratio" value="-0.1817372888326645"/>
          </properties>
          <properties key="abstractviewtratio">
            <value tag="abstractviewtratio" value="0.042666152119636536"/>
          </properties>
          <properties key="abstractviewxscale">
            <value tag="abstractviewxscale" value="0.3040447235107422"/>
          </properties>
          <properties key="abstractviewyscale">
            <value tag="abstractviewyscale" value="0.3040447533130646"/>
          </properties>
          <properties key="manualgrid">
            <value tag="manualgrid" value="off"/>
          </properties>
          <properties key="xspacing">
            <value tag="xspacing" value="1"/>
          </properties>
          <properties key="yspacing">
            <value tag="yspacing" value="1"/>
          </properties>
          <properties key="xextra">
            <value tag="xextra" value="" valueArray="1|0"/>
          </properties>
          <properties key="xextra_vector_method">
            <value tag="xextra_vector_method" value="step"/>
          </properties>
          <properties key="xextra_vector_start">
            <value tag="xextra_vector_start" value=""/>
          </properties>
          <properties key="xextra_vector_stop">
            <value tag="xextra_vector_stop" value=""/>
          </properties>
          <properties key="xextra_vector_step">
            <value tag="xextra_vector_step" value=""/>
          </properties>
          <properties key="xextra_vector_numvalues">
            <value tag="xextra_vector_numvalues" value=""/>
          </properties>
          <properties key="xextra_vector_function">
            <value tag="xextra_vector_function" value="none"/>
          </properties>
          <properties key="yextra">
            <value tag="yextra" value="" valueArray="1|0"/>
          </properties>
          <properties key="yextra_vector_method">
            <value tag="yextra_vector_method" value="step"/>
          </properties>
          <properties key="yextra_vector_start">
            <value tag="yextra_vector_start" value=""/>
          </properties>
          <properties key="yextra_vector_stop">
            <value tag="yextra_vector_stop" value=""/>
          </properties>
          <properties key="yextra_vector_step">
            <value tag="yextra_vector_step" value=""/>
          </properties>
          <properties key="yextra_vector_numvalues">
            <value tag="yextra_vector_numvalues" value=""/>
          </properties>
          <properties key="yextra_vector_function">
            <value tag="yextra_vector_function" value="none"/>
          </properties>
          <feature xsi:type="com.comsol.mph-v15:ViewFeatureList" entityComments="" entityAuthor="" model="/"/>
        </axis>
        <camera tag="cam" storedParent="//@modelNode/@modelNodes[key='comp1']/@value" entityName="Camera" entityComments="" entityAuthor="" entityCreationTime="1624889058486" operationID="Camera">
          <entityFlags>noremove</entityFlags>
          <entityFlags>nodeactivate</entityFlags>
          <properties key="projection">
            <value tag="projection" value="perspective"/>
          </properties>
          <properties key="orthoscale">
            <value tag="orthoscale" value="1"/>
          </properties>
          <properties key="zoomanglefull">
            <value tag="zoomanglefull" value="0"/>
          </properties>
          <properties key="viewscaletype">
            <value tag="viewscaletype" value="none"/>
          </properties>
          <properties key="xscale">
            <value tag="xscale" value="1"/>
          </properties>
          <properties key="yscale">
            <value tag="yscale" value="1"/>
          </properties>
          <properties key="zscale">
            <value tag="zscale" value="1"/>
          </properties>
          <properties key="position">
            <value tag="position" valueArray="1|3,'-3','-4','3'"/>
          </properties>
          <properties key="target">
            <value tag="target" valueArray="1|3,'0','0','0'"/>
          </properties>
          <properties key="up">
            <value tag="up" valueArray="1|3,'0','0','1'"/>
          </properties>
          <properties key="rotationpoint">
            <value tag="rotationpoint" valueArray="1|3,'0','0','0'"/>
          </properties>
          <properties key="viewoffset">
            <value tag="viewoffset" valueArray="1|2,'0','0'"/>
          </properties>
          <feature xsi:type="com.comsol.mph-v15:ViewFeatureList" entityComments="" entityAuthor="" model="/"/>
        </camera>
      </value>
    </views>
    <views key="view5">
      <value tag="view5" entityName="View 5" entityComments="" entityAuthor="" entityCreationTime="1670575339196" operationID="ModelView2D" geom="//@geom/@geoms[key='geom1']/@value/@feature/@features[key='wp3']/@value/@sequence2D" sdim="2" current="true">
        <entityFlags>nodeactivate</entityFlags>
        <properties key="showlabels">
          <value tag="showlabels" value="off"/>
        </properties>
        <properties key="showDirections">
          <value tag="showDirections" value="off"/>
        </properties>
        <properties key="locked">
          <value tag="locked" value="off"/>
        </properties>
        <properties key="drawhidestatus">
          <value tag="drawhidestatus" value="hide"/>
        </properties>
        <properties key="geomhidestatus">
          <value tag="geomhidestatus" value="hide"/>
        </properties>
        <properties key="isnew">
          <value tag="isnew" value="off"/>
        </properties>
        <properties key="postviewkey">
          <value tag="postviewkey" value=""/>
        </properties>
        <properties key="workplaneclip">
          <value tag="workplaneclip" value="off"/>
        </properties>
        <feature xsi:type="com.comsol.mph-v15:ViewFeatureList" model="/"/>
        <hideObjects entityName="List" entityComments="" entityAuthor="" entityCreationTime="1670575339198" model="/"/>
        <hideEntities entityName="List" entityComments="" entityAuthor="" entityCreationTime="1670575339198" model="/"/>
        <axis tag="axis" storedParent="//@modelNode/@modelNodes[key='comp1']/@value" entityName="Axis" entityComments="" entityAuthor="" entityCreationTime="1670575339204" operationID="Axis2D">
          <entityFlags>noremove</entityFlags>
          <entityFlags>nodeactivate</entityFlags>
          <properties key="xmin">
            <value tag="xmin" value="-79.89718627929688"/>
          </properties>
          <properties key="xmax">
            <value tag="xmax" value="79.89718627929688"/>
          </properties>
          <properties key="ymin">
            <value tag="ymin" value="-5.425804138183594"/>
          </properties>
          <properties key="ymax">
            <value tag="ymax" value="113.94195556640625"/>
          </properties>
          <properties key="xminhidden">
            <value tag="xminhidden" value="-79.89718627929688"/>
          </properties>
          <properties key="xmaxhidden">
            <value tag="xmaxhidden" value="79.89718627929688"/>
          </properties>
          <properties key="yminhidden">
            <value tag="yminhidden" value="-5.425804138183594"/>
          </properties>
          <properties key="ymaxhidden">
            <value tag="ymaxhidden" value="113.94195556640625"/>
          </properties>
          <properties key="viewscaletype">
            <value tag="viewscaletype" value="none"/>
          </properties>
          <properties key="xscale">
            <value tag="xscale" value="1"/>
          </properties>
          <properties key="yscale">
            <value tag="yscale" value="1"/>
          </properties>
          <properties key="abstractviewsetting">
            <value tag="abstractviewsetting" value="on"/>
          </properties>
          <properties key="abstractviewlratio">
            <value tag="abstractviewlratio" value="-0.3311368227005005"/>
          </properties>
          <properties key="abstractviewrratio">
            <value tag="abstractviewrratio" value="0.3311368227005005"/>
          </properties>
          <properties key="abstractviewbratio">
            <value tag="abstractviewbratio" value="-0.059709515422582626"/>
          </properties>
          <properties key="abstractviewtratio">
            <value tag="abstractviewtratio" value="0.25390055775642395"/>
          </properties>
          <properties key="abstractviewxscale">
            <value tag="abstractviewxscale" value="0.27315276861190796"/>
          </properties>
          <properties key="abstractviewyscale">
            <value tag="abstractviewyscale" value="0.27315276861190796"/>
          </properties>
          <properties key="manualgrid">
            <value tag="manualgrid" value="off"/>
          </properties>
          <properties key="xspacing">
            <value tag="xspacing" value="1"/>
          </properties>
          <properties key="yspacing">
            <value tag="yspacing" value="1"/>
          </properties>
          <properties key="xextra">
            <value tag="xextra" value="" valueArray="1|0"/>
          </properties>
          <properties key="xextra_vector_method">
            <value tag="xextra_vector_method" value="step"/>
          </properties>
          <properties key="xextra_vector_start">
            <value tag="xextra_vector_start" value=""/>
          </properties>
          <properties key="xextra_vector_stop">
            <value tag="xextra_vector_stop" value=""/>
          </properties>
          <properties key="xextra_vector_step">
            <value tag="xextra_vector_step" value=""/>
          </properties>
          <properties key="xextra_vector_numvalues">
            <value tag="xextra_vector_numvalues" value=""/>
          </properties>
          <properties key="xextra_vector_function">
            <value tag="xextra_vector_function" value="none"/>
          </properties>
          <properties key="yextra">
            <value tag="yextra" value="" valueArray="1|0"/>
          </properties>
          <properties key="yextra_vector_method">
            <value tag="yextra_vector_method" value="step"/>
          </properties>
          <properties key="yextra_vector_start">
            <value tag="yextra_vector_start" value=""/>
          </properties>
          <properties key="yextra_vector_stop">
            <value tag="yextra_vector_stop" value=""/>
          </properties>
          <properties key="yextra_vector_step">
            <value tag="yextra_vector_step" value=""/>
          </properties>
          <properties key="yextra_vector_numvalues">
            <value tag="yextra_vector_numvalues" value=""/>
          </properties>
          <properties key="yextra_vector_function">
            <value tag="yextra_vector_function" value="none"/>
          </properties>
          <feature xsi:type="com.comsol.mph-v15:ViewFeatureList" entityComments="" entityAuthor="" model="/"/>
        </axis>
        <camera tag="cam" storedParent="//@modelNode/@modelNodes[key='comp1']/@value" entityName="Camera" entityComments="" entityAuthor="" entityCreationTime="1670575348574" operationID="Camera">
          <entityFlags>noremove</entityFlags>
          <entityFlags>nodeactivate</entityFlags>
          <properties key="projection">
            <value tag="projection" value="perspective"/>
          </properties>
          <properties key="orthoscale">
            <value tag="orthoscale" value="1"/>
          </properties>
          <properties key="zoomanglefull">
            <value tag="zoomanglefull" value="0"/>
          </properties>
          <properties key="viewscaletype">
            <value tag="viewscaletype" value="none"/>
          </properties>
          <properties key="xscale">
            <value tag="xscale" value="1"/>
          </properties>
          <properties key="yscale">
            <value tag="yscale" value="1"/>
          </properties>
          <properties key="zscale">
            <value tag="zscale" value="1"/>
          </properties>
          <properties key="position">
            <value tag="position" valueArray="1|3,'-3','-4','3'"/>
          </properties>
          <properties key="target">
            <value tag="target" valueArray="1|3,'0','0','0'"/>
          </properties>
          <properties key="up">
            <value tag="up" valueArray="1|3,'0','0','1'"/>
          </properties>
          <properties key="rotationpoint">
            <value tag="rotationpoint" valueArray="1|3,'0','0','0'"/>
          </properties>
          <properties key="viewoffset">
            <value tag="viewoffset" valueArray="1|2,'0','0'"/>
          </properties>
          <feature xsi:type="com.comsol.mph-v15:ViewFeatureList" entityComments="" entityAuthor="" model="/"/>
        </camera>
      </value>
    </views>
    <views key="view6">
      <value tag="view6" entityName="View 2D 6" entityComments="" entityAuthor="" entityCreationTime="1670592639111" operationID="ResultView2D" sdim="2">
        <entityFlags>nodeactivate</entityFlags>
        <properties key="showlabels">
          <value tag="showlabels" value="off"/>
        </properties>
        <properties key="showDirections">
          <value tag="showDirections" value="off"/>
        </properties>
        <properties key="locked">
          <value tag="locked" value="off"/>
        </properties>
        <properties key="drawhidestatus">
          <value tag="drawhidestatus" value="hide"/>
        </properties>
        <properties key="geomhidestatus">
          <value tag="geomhidestatus" value="hide"/>
        </properties>
        <properties key="isnew">
          <value tag="isnew" value="on"/>
        </properties>
        <properties key="postviewkey">
          <value tag="postviewkey" value="plotgroup_pg7_2"/>
        </properties>
        <properties key="workplaneclip">
          <value tag="workplaneclip" value="off"/>
        </properties>
        <feature xsi:type="com.comsol.mph-v15:ViewFeatureList" model="/"/>
        <hideObjects entityName="List" entityComments="" entityAuthor="" entityCreationTime="1670592639112" model="/"/>
        <hideEntities entityName="List" entityComments="" entityAuthor="" entityCreationTime="1670592639112" model="/"/>
        <axis tag="axis" entityName="Axis" entityComments="" entityAuthor="" entityCreationTime="1670592639118" operationID="Axis2D">
          <entityFlags>noremove</entityFlags>
          <entityFlags>nodeactivate</entityFlags>
          <properties key="xmin">
            <value tag="xmin" value="-1.3019801378250122"/>
          </properties>
          <properties key="xmax">
            <value tag="xmax" value="1.3019801378250122"/>
          </properties>
          <properties key="ymin">
            <value tag="ymin" value="-1"/>
          </properties>
          <properties key="ymax">
            <value tag="ymax" value="1"/>
          </properties>
          <properties key="xminhidden">
            <value tag="xminhidden" value="-1.3019801378250122"/>
          </properties>
          <properties key="xmaxhidden">
            <value tag="xmaxhidden" value="1.3019801378250122"/>
          </properties>
          <properties key="yminhidden">
            <value tag="yminhidden" value="-1"/>
          </properties>
          <properties key="ymaxhidden">
            <value tag="ymaxhidden" value="1"/>
          </properties>
          <properties key="viewscaletype">
            <value tag="viewscaletype" value="none"/>
          </properties>
          <properties key="xscale">
            <value tag="xscale" value="1"/>
          </properties>
          <properties key="yscale">
            <value tag="yscale" value="1"/>
          </properties>
          <properties key="abstractviewsetting">
            <value tag="abstractviewsetting" value="on"/>
          </properties>
          <properties key="abstractviewlratio">
            <value tag="abstractviewlratio" value="-0.05"/>
          </properties>
          <properties key="abstractviewrratio">
            <value tag="abstractviewrratio" value="0.05"/>
          </properties>
          <properties key="abstractviewbratio">
            <value tag="abstractviewbratio" value="-0.05"/>
          </properties>
          <properties key="abstractviewtratio">
            <value tag="abstractviewtratio" value="0.05"/>
          </properties>
          <properties key="abstractviewxscale">
            <value tag="abstractviewxscale" value="0"/>
          </properties>
          <properties key="abstractviewyscale">
            <value tag="abstractviewyscale" value="0"/>
          </properties>
          <properties key="manualgrid">
            <value tag="manualgrid" value="off"/>
          </properties>
          <properties key="xspacing">
            <value tag="xspacing" value="1"/>
          </properties>
          <properties key="yspacing">
            <value tag="yspacing" value="1"/>
          </properties>
          <properties key="xextra">
            <value tag="xextra" value="" valueArray="1|0"/>
          </properties>
          <properties key="xextra_vector_method">
            <value tag="xextra_vector_method" value="step"/>
          </properties>
          <properties key="xextra_vector_start">
            <value tag="xextra_vector_start" value=""/>
          </properties>
          <properties key="xextra_vector_stop">
            <value tag="xextra_vector_stop" value=""/>
          </properties>
          <properties key="xextra_vector_step">
            <value tag="xextra_vector_step" value=""/>
          </properties>
          <properties key="xextra_vector_numvalues">
            <value tag="xextra_vector_numvalues" value=""/>
          </properties>
          <properties key="xextra_vector_function">
            <value tag="xextra_vector_function" value="none"/>
          </properties>
          <properties key="yextra">
            <value tag="yextra" value="" valueArray="1|0"/>
          </properties>
          <properties key="yextra_vector_method">
            <value tag="yextra_vector_method" value="step"/>
          </properties>
          <properties key="yextra_vector_start">
            <value tag="yextra_vector_start" value=""/>
          </properties>
          <properties key="yextra_vector_stop">
            <value tag="yextra_vector_stop" value=""/>
          </properties>
          <properties key="yextra_vector_step">
            <value tag="yextra_vector_step" value=""/>
          </properties>
          <properties key="yextra_vector_numvalues">
            <value tag="yextra_vector_numvalues" value=""/>
          </properties>
          <properties key="yextra_vector_function">
            <value tag="yextra_vector_function" value="none"/>
          </properties>
          <feature xsi:type="com.comsol.mph-v15:ViewFeatureList" entityComments="" entityAuthor="" model="/"/>
        </axis>
        <camera tag="cam" entityName="Camera" entityComments="" entityAuthor="" entityCreationTime="1670592639135" operationID="Camera">
          <entityFlags>noremove</entityFlags>
          <entityFlags>nodeactivate</entityFlags>
          <properties key="projection">
            <value tag="projection" value="perspective"/>
          </properties>
          <properties key="orthoscale">
            <value tag="orthoscale" value="1"/>
          </properties>
          <properties key="zoomanglefull">
            <value tag="zoomanglefull" value="0"/>
          </properties>
          <properties key="viewscaletype">
            <value tag="viewscaletype" value="none"/>
          </properties>
          <properties key="xscale">
            <value tag="xscale" value="1"/>
          </properties>
          <properties key="yscale">
            <value tag="yscale" value="1"/>
          </properties>
          <properties key="zscale">
            <value tag="zscale" value="1"/>
          </properties>
          <properties key="position">
            <value tag="position" valueArray="1|3,'-3','-4','3'"/>
          </properties>
          <properties key="target">
            <value tag="target" valueArray="1|3,'0','0','0'"/>
          </properties>
          <properties key="up">
            <value tag="up" valueArray="1|3,'0','0','1'"/>
          </properties>
          <properties key="rotationpoint">
            <value tag="rotationpoint" valueArray="1|3,'0','0','0'"/>
          </properties>
          <properties key="viewoffset">
            <value tag="viewoffset" valueArray="1|2,'0','0'"/>
          </properties>
          <feature xsi:type="com.comsol.mph-v15:ViewFeatureList" entityComments="" entityAuthor="" model="/"/>
        </camera>
      </value>
    </views>
  </view>
  <field entityName="List" entityComments="" entityAuthor="" entityCreationTime="1624017978774" model="/">
    <fields key="field1">
      <value tag="field1" derivedFrom="//@physics/@physints[key='ec']/@value/@feature/@features[key='cucn1']/@value" fieldname="V" shapes="//@shape/@shapes[key='shape1']/@value"/>
    </fields>
    <fields key="field2">
      <value tag="field2" derivedFrom="//@physics/@physints[key='ht']/@value/@feature/@features[key='solid1']/@value" fieldname="T" shapes="//@shape/@shapes[key='shape2']/@value"/>
    </fields>
  </field>
  <batch>
    <entityFlags>nodeactivate</entityFlags>
    <feature model="/">
      <features key="o1">
        <value xsi:type="com.comsol.mph-v15:BatchFeature" tag="o1" activeFlag="false" entityName="Optimization 1" entityComments="" entityAuthor="" entityCreationTime="1669995781618" operationID="Optimization" key="[notactive]" study="//@study/@objects[key='std1']/@value" resetStateKey="true" status="built">
          <entityFlags>nodeactivate</entityFlags>
          <properties key="parametricjobs">
            <value tag="parametricjobs" referenceArray="//@batch/@feature/@features[key='p1']/@value" referenceContainerList="//@batch/@feature"/>
          </properties>
          <properties key="keeplog">
            <value tag="keeplog" value="off"/>
          </properties>
          <properties key="message">
            <value tag="message" value="Optimization solver (BOBYQA)&#xA;Stationary Solver 1 in Solution 1 started at 9-déc.-2022 10:07:18.&#xA;Segregated solver&#xA;Number of degrees of freedom solved for: 22395 (plus 14314 internal DOFs).&#xA;Segregated solver iteration 1.&#xA;Substep 1, for group 1.&#xA;Symmetric matrices found.&#xA;Scales for dependent variables:&#xA;Electric potential (comp1.V): 1&#xA;Orthonormal null-space function used.&#xA;Iter      SolEst     Damping    Stepsize #Res #Jac #Sol LinIt   LinErr   LinRes&#xA;   1         0.7   1.0000000         0.7    2    1    1    16   0.0004 6.1e-007&#xA;Substep 2, for group 2.&#xA;Symmetric matrices found.&#xA;Scales for dependent variables:&#xA;Temperature (comp1.T): 1.6e+002&#xA;Orthonormal null-space function used.&#xA;Iter      SolEst     Damping    Stepsize #Res #Jac #Sol   LinErr   LinRes&#xA;   1        0.32   0.8000000        0.32    2    1    1 3.6e-010 3.7e-012&#xA;Solution error estimates for segregated groups&#xA;0.7, 0.26&#xA;Residual error estimates for segregated groups&#xA;3.3e+002, 2.5e+003&#xA;Segregated solver iteration 2.&#xA;Substep 1, for group 1.&#xA;Iter      SolEst     Damping    Stepsize #Res #Jac #Sol LinIt   LinErr   LinRes&#xA;   1    2.9e-006   1.0000000    2.9e-006    4    1    2    34  0.00041 1.6e-006&#xA;Substep 2, for group 2.&#xA;Iter      SolEst     Damping    Stepsize #Res #Jac #Sol   LinErr   LinRes&#xA;   1       0.061   0.8000000       0.061    4    2    2 5.9e-010 3.7e-012&#xA;Solution error estimates for segregated groups&#xA;2.9e-006, 0.048&#xA;Residual error estimates for segregated groups&#xA;1e-005, 5.1e+002&#xA;Segregated solver iteration 3.&#xA;Substep 1, for group 1.&#xA;Iter      SolEst     Damping    Stepsize #Res #Jac #Sol LinIt   LinErr   LinRes&#xA;   1    3.5e-012   1.0000000    3.5e-012    6    1    3    53  0.00031   5e-007&#xA;Substep 2, for group 2.&#xA;Iter      SolEst     Damping    Stepsize #Res #Jac #Sol   LinErr   LinRes&#xA;   1       0.012   0.8000000       0.012    6    3    3 6.3e-011 3.6e-012&#xA;Solution error estimates for segregated groups&#xA;3.5e-012, 0.0096&#xA;Residual error estimates for segregated groups&#xA;3.4e-008, 1e+002&#xA;Segregated solver iteration 4.&#xA;Substep 1, for group 1.&#xA;Iter      SolEst     Damping    Stepsize #Res #Jac #Sol LinIt   LinErr   LinRes&#xA;   1    4.3e-016   1.0000000    4.3e-016    8    1    4    71  0.00051 7.5e-008&#xA;Substep 2, for group 2.&#xA;Iter      SolEst     Damping    Stepsize #Res #Jac #Sol   LinErr   LinRes&#xA;   1      0.0024   0.8000000      0.0024    8    4    4 3.7e-010 3.7e-012&#xA;Solution error estimates for segregated groups&#xA;4.3e-016, 0.0019&#xA;Residual error estimates for segregated groups&#xA;3.1e-008, 20&#xA;Segregated solver iteration 5.&#xA;Substep 1, for group 1.&#xA;Iter      SolEst     Damping    Stepsize #Res #Jac #Sol LinIt   LinErr   LinRes&#xA;   1      1e-016   1.0000000      1e-016   10    1    5    89  0.00038 7.1e-008&#xA;Substep 2, for group 2.&#xA;Iter      SolEst     Damping    Stepsize #Res #Jac #Sol   LinErr   LinRes&#xA;   1     0.00048   0.8000000     0.00048   10    5    5 3.2e-010 3.7e-012&#xA;Solution error estimates for segregated groups&#xA;1.1e-016, 0.00038&#xA;Residual error estimates for segregated groups&#xA;3e-008, 4&#xA;Stationary Solver 1 in Solution 1: Solution time: 3 s&#xA;                                   Physical memory: 1.12 GB&#xA;                                   Virtual memory: 1.31 GB&#xA;Stationary Solver 1 in Solution 1 started at 9-déc.-2022 10:07:22.&#xA;Segregated solver&#xA;Number of degrees of freedom solved for: 22395 (plus 14314 internal DOFs).&#xA;Segregated solver iteration 1.&#xA;Substep 1, for group 1.&#xA;Symmetric matrices found.&#xA;Scales for dependent variables:&#xA;Electric potential (comp1.V): 1&#xA;Orthonormal null-space function used.&#xA;Iter      SolEst     Damping    Stepsize #Res #Jac #Sol LinIt   LinErr   LinRes&#xA;   1         0.7   1.0000000         0.7    2    1    1    16   0.0004 6.1e-007&#xA;Substep 2, for group 2.&#xA;Symmetric matrices found.&#xA;Scales for dependent variables:&#xA;Temperature (comp1.T): 1.6e+002&#xA;Orthonormal null-space function used.&#xA;Iter      SolEst     Damping    Stepsize #Res #Jac #Sol   LinErr   LinRes&#xA;   1        0.32   0.8000000        0.32    2    1    1 5.6e-010 3.6e-012&#xA;Solution error estimates for segregated groups&#xA;0.7, 0.26&#xA;Residual error estimates for segregated groups&#xA;3.3e+002, 2.5e+003&#xA;Segregated solver iteration 2.&#xA;Substep 1, for group 1.&#xA;Iter      SolEst     Damping    Stepsize #Res #Jac #Sol LinIt   LinErr   LinRes&#xA;   1    2.9e-006   1.0000000    2.9e-006    4    1    2    34  0.00041 1.6e-006&#xA;Substep 2, for group 2.&#xA;Iter      SolEst     Damping    Stepsize #Res #Jac #Sol   LinErr   LinRes&#xA;   1       0.061   0.8000000       0.061    4    2    2 3.6e-010 3.6e-012&#xA;Solution error estimates for segregated groups&#xA;2.9e-006, 0.048&#xA;Residual error estimates for segregated groups&#xA;1e-005, 5.1e+002&#xA;Segregated solver iteration 3.&#xA;Substep 1, for group 1.&#xA;Iter      SolEst     Damping    Stepsize #Res #Jac #Sol LinIt   LinErr   LinRes&#xA;   1    3.5e-012   1.0000000    3.5e-012    6    1    3    53  0.00031   5e-007&#xA;Substep 2, for group 2.&#xA;Iter      SolEst     Damping    Stepsize #Res #Jac #Sol   LinErr   LinRes&#xA;   1       0.012   0.8000000       0.012    6    3    3 3.6e-010 3.6e-012&#xA;Solution error estimates for segregated groups&#xA;3.5e-012, 0.0096&#xA;Residual error estimates for segregated groups&#xA;3.2e-008, 1e+002&#xA;Segregated solver iteration 4.&#xA;Substep 1, for group 1.&#xA;Iter      SolEst     Damping    Stepsize #Res #Jac #Sol LinIt   LinErr   LinRes&#xA;   1    6.8e-017   1.0000000    6.8e-017    8    1    4    71  0.00047 9.2e-008&#xA;Substep 2, for group 2.&#xA;Iter      SolEst     Damping    Stepsize #Res #Jac #Sol   LinErr   LinRes&#xA;   1      0.0024   0.8000000      0.0024    8    4    4   3e-011 3.6e-012&#xA;Solution error estimates for segregated groups&#xA;7.4e-017, 0.0019&#xA;Residual error estimates for segregated groups&#xA;2.8e-008, 20&#xA;Segregated solver iteration 5.&#xA;Substep 1, for group 1.&#xA;Iter      SolEst     Damping    Stepsize #Res #Jac #Sol LinIt   LinErr   LinRes&#xA;   1    7.9e-017   1.0000000    7.9e-017   10    1    5    89  0.00041 5.9e-008&#xA;Substep 2, for group 2.&#xA;Iter      SolEst     Damping    Stepsize #Res #Jac #Sol   LinErr   LinRes&#xA;   1     0.00048   0.8000000     0.00048   10    5    5 3.4e-010 3.7e-012&#xA;Solution error estimates for segregated groups&#xA;8.5e-017, 0.00038&#xA;Residual error estimates for segregated groups&#xA;2.8e-008, 4&#xA;Stationary Solver 1 in Solution 1: Solution time: 2 s&#xA;                                   Physical memory: 1.21 GB&#xA;                                   Virtual memory: 1.37 GB&#xA;Stationary Solver 1 in Solution 1 started at 9-déc.-2022 10:07:26.&#xA;Segregated solver&#xA;Number of degrees of freedom solved for: 22395 (plus 14314 internal DOFs).&#xA;Segregated solver iteration 1.&#xA;Substep 1, for group 1.&#xA;Symmetric matrices found.&#xA;Scales for dependent variables:&#xA;Electric potential (comp1.V): 1&#xA;Orthonormal null-space function used.&#xA;Iter      SolEst     Damping    Stepsize #Res #Jac #Sol LinIt   LinErr   LinRes&#xA;   1         0.7   1.0000000         0.7    2    1    1    16   0.0004 6.1e-007&#xA;Substep 2, for group 2.&#xA;Symmetric matrices found.&#xA;Scales for dependent variables:&#xA;Temperature (comp1.T): 1.6e+002&#xA;Orthonormal null-space function used.&#xA;Iter      SolEst     Damping    Stepsize #Res #Jac #Sol   LinErr   LinRes&#xA;   1        0.32   0.8000000        0.32    2    1    1 5.6e-011 3.7e-012&#xA;Solution error estimates for segregated groups&#xA;0.7, 0.26&#xA;Residual error estimates for segregated groups&#xA;3.3e+002, 2.5e+003&#xA;Segregated solver iteration 2.&#xA;Substep 1, for group 1.&#xA;Iter      SolEst     Damping    Stepsize #Res #Jac #Sol LinIt   LinErr   LinRes&#xA;   1    2.9e-006   1.0000000    2.9e-006    4    1    2    34  0.00041 1.6e-006&#xA;Substep 2, for group 2.&#xA;Iter      SolEst     Damping    Stepsize #Res #Jac #Sol   LinErr   LinRes&#xA;   1       0.061   0.8000000       0.061    4    2    2 1.1e-010 3.6e-012&#xA;Solution error estimates for segregated groups&#xA;2.9e-006, 0.048&#xA;Residual error estimates for segregated groups&#xA;1e-005, 5.1e+002&#xA;Segregated solver iteration 3.&#xA;Substep 1, for group 1.&#xA;Iter      SolEst     Damping    Stepsize #Res #Jac #Sol LinIt   LinErr   LinRes&#xA;   1    3.5e-012   1.0000000    3.5e-012    6    1    3    53  0.00031   5e-007&#xA;Substep 2, for group 2.&#xA;Iter      SolEst     Damping    Stepsize #Res #Jac #Sol   LinErr   LinRes&#xA;   1       0.012   0.8000000       0.012    6    3    3 4.6e-010 3.7e-012&#xA;Solution error estimates for segregated groups&#xA;3.5e-012, 0.0096&#xA;Residual error estimates for segregated groups&#xA;3.4e-008, 1e+002&#xA;Segregated solver iteration 4.&#xA;Substep 1, for group 1.&#xA;Iter      SolEst     Damping    Stepsize #Res #Jac #Sol LinIt   LinErr   LinRes&#xA;   1    4.2e-016   1.0000000    4.2e-016    8    1    4    71  0.00055 9.1e-008&#xA;Substep 2, for group 2.&#xA;Iter      SolEst     Damping    Stepsize #Res #Jac #Sol   LinErr   LinRes&#xA;   1      0.0024   0.8000000      0.0024    8    4    4 3.4e-010 3.6e-012&#xA;Solution error estimates for segregated groups&#xA;4.2e-016, 0.0019&#xA;Residual error estimates for segregated groups&#xA;3.3e-008, 20&#xA;Segregated solver iteration 5.&#xA;Substep 1, for group 1.&#xA;Iter      SolEst     Damping    Stepsize #Res #Jac #Sol LinIt   LinErr   LinRes&#xA;   1    4.7e-016   1.0000000    4.7e-016   10    1    5    89  0.00062 8.9e-008&#xA;Substep 2, for group 2.&#xA;Iter      SolEst     Damping    Stepsize #Res #Jac #Sol   LinErr   LinRes&#xA;   1     0.00048   0.8000000     0.00048   10    5    5 4.2e-010 3.7e-012&#xA;Solution error estimates for segregated groups&#xA;4.7e-016, 0.00038&#xA;Residual error estimates for segregated groups&#xA;3.3e-008, 4&#xA;Stationary Solver 1 in Solution 1: Solution time: 2 s&#xA;                                   Physical memory: 1.26 GB&#xA;                                   Virtual memory: 1.4 GB&#xA;  Itns   nPDE        Error    Objective&#xA;     0      3          0.2       170.43&#xA;Stationary Solver 1 in Solution 1 started at 9-déc.-2022 10:07:30.&#xA;Segregated solver&#xA;Number of degrees of freedom solved for: 22395 (plus 14314 internal DOFs).&#xA;Segregated solver iteration 1.&#xA;Substep 1, for group 1.&#xA;Symmetric matrices found.&#xA;Scales for dependent variables:&#xA;Electric potential (comp1.V): 1&#xA;Orthonormal null-space function used.&#xA;Iter      SolEst     Damping    Stepsize #Res #Jac #Sol LinIt   LinErr   LinRes&#xA;   1         0.7   1.0000000         0.7    2    1    1    16   0.0004 6.1e-007&#xA;Substep 2, for group 2.&#xA;Symmetric matrices found.&#xA;Scales for dependent variables:&#xA;Temperature (comp1.T): 1.6e+002&#xA;Orthonormal null-space function used.&#xA;Iter      SolEst     Damping    Stepsize #Res #Jac #Sol   LinErr   LinRes&#xA;   1        0.32   0.8000000        0.32    2    1    1 1.7e-010 3.7e-012&#xA;Solution error estimates for segregated groups&#xA;0.7, 0.26&#xA;Residual error estimates for segregated groups&#xA;3.3e+002, 2.5e+003&#xA;Segregated solver iteration 2.&#xA;Substep 1, for group 1.&#xA;Iter      SolEst     Damping    Stepsize #Res #Jac #Sol LinIt   LinErr   LinRes&#xA;   1    2.9e-006   1.0000000    2.9e-006    4    1    2    34  0.00041 1.6e-006&#xA;Substep 2, for group 2.&#xA;Iter      SolEst     Damping    Stepsize #Res #Jac #Sol   LinErr   LinRes&#xA;   1       0.061   0.8000000       0.061    4    2    2 4.8e-010 3.6e-012&#xA;Solution error estimates for segregated groups&#xA;2.9e-006, 0.048&#xA;Residual error estimates for segregated groups&#xA;1e-005, 5.1e+002&#xA;Segregated solver iteration 3.&#xA;Substep 1, for group 1.&#xA;Iter      SolEst     Damping    Stepsize #Res #Jac #Sol LinIt   LinErr   LinRes&#xA;   1    3.5e-012   1.0000000    3.5e-012    6    1    3    53  0.00031   5e-007&#xA;Substep 2, for group 2.&#xA;Iter      SolEst     Damping    Stepsize #Res #Jac #Sol   LinErr   LinRes&#xA;   1       0.012   0.8000000       0.012    6    3    3 2.4e-010 3.7e-012&#xA;Solution error estimates for segregated groups&#xA;3.5e-012, 0.0096&#xA;Residual error estimates for segregated groups&#xA;3.2e-008, 1e+002&#xA;Segregated solver iteration 4.&#xA;Substep 1, for group 1.&#xA;Iter      SolEst     Damping    Stepsize #Res #Jac #Sol LinIt   LinErr   LinRes&#xA;   1    3.3e-016   1.0000000    3.3e-016    8    1    4    71   0.0006 9.1e-008&#xA;Substep 2, for group 2.&#xA;Iter      SolEst     Damping    Stepsize #Res #Jac #Sol   LinErr   LinRes&#xA;   1      0.0024   0.8000000      0.0024    8    4    4 7.7e-010 3.6e-012&#xA;Solution error estimates for segregated groups&#xA;3.3e-016, 0.0019&#xA;Residual error estimates for segregated groups&#xA;3e-008, 20&#xA;Segregated solver iteration 5.&#xA;Substep 1, for group 1.&#xA;Iter      SolEst     Damping    Stepsize #Res #Jac #Sol LinIt   LinErr   LinRes&#xA;   1    1.5e-016   1.0000000    1.5e-016   10    1    5    89  0.00096 9.3e-008&#xA;Substep 2, for group 2.&#xA;Iter      SolEst     Damping    Stepsize #Res #Jac #Sol   LinErr   LinRes&#xA;   1     0.00048   0.8000000     0.00048   10    5    5 1.6e-010 3.7e-012&#xA;Solution error estimates for segregated groups&#xA;1.5e-016, 0.00038&#xA;Residual error estimates for segregated groups&#xA;2.9e-008, 4&#xA;Stationary Solver 1 in Solution 1: Solution time: 2 s&#xA;                                   Physical memory: 1.28 GB&#xA;                                   Virtual memory: 1.41 GB&#xA;  Itns   nPDE        Error    Objective&#xA;     1      4          0.2       170.42&#xA;Stationary Solver 1 in Solution 1 started at 9-déc.-2022 10:07:33.&#xA;Segregated solver&#xA;Number of degrees of freedom solved for: 22395 (plus 14314 internal DOFs).&#xA;Segregated solver iteration 1.&#xA;Substep 1, for group 1.&#xA;Symmetric matrices found.&#xA;Scales for dependent variables:&#xA;Electric potential (comp1.V): 1&#xA;Orthonormal null-space function used.&#xA;Iter      SolEst     Damping    Stepsize #Res #Jac #Sol LinIt   LinErr   LinRes&#xA;   1         0.7   1.0000000         0.7    2    1    1    16   0.0004 6.1e-007&#xA;Substep 2, for group 2.&#xA;Symmetric matrices found.&#xA;Scales for dependent variables:&#xA;Temperature (comp1.T): 1.6e+002&#xA;Orthonormal null-space function used.&#xA;Iter      SolEst     Damping    Stepsize #Res #Jac #Sol   LinErr   LinRes&#xA;   1        0.32   0.8000000        0.32    2    1    1 1.7e-010 3.6e-012&#xA;Solution error estimates for segregated groups&#xA;0.7, 0.26&#xA;Residual error estimates for segregated groups&#xA;3.3e+002, 2.5e+003&#xA;Segregated solver iteration 2.&#xA;Substep 1, for group 1.&#xA;Iter      SolEst     Damping    Stepsize #Res #Jac #Sol LinIt   LinErr   LinRes&#xA;   1    2.9e-006   1.0000000    2.9e-006    4    1    2    34  0.00041 1.6e-006&#xA;Substep 2, for group 2.&#xA;Iter      SolEst     Damping    Stepsize #Res #Jac #Sol   LinErr   LinRes&#xA;   1       0.061   0.8000000       0.061    4    2    2   4e-011 3.7e-012&#xA;Solution error estimates for segregated groups&#xA;2.9e-006, 0.048&#xA;Residual error estimates for segregated groups&#xA;1e-005, 5.1e+002&#xA;Segregated solver iteration 3.&#xA;Substep 1, for group 1.&#xA;Iter      SolEst     Damping    Stepsize #Res #Jac #Sol LinIt   LinErr   LinRes&#xA;   1    3.5e-012   1.0000000    3.5e-012    6    1    3    53  0.00031   5e-007&#xA;Substep 2, for group 2.&#xA;Iter      SolEst     Damping    Stepsize #Res #Jac #Sol   LinErr   LinRes&#xA;   1       0.012   0.8000000       0.012    6    3    3 4.7e-010 3.7e-012&#xA;Solution error estimates for segregated groups&#xA;3.5e-012, 0.0096&#xA;Residual error estimates for segregated groups&#xA;3.1e-008, 1e+002&#xA;Segregated solver iteration 4.&#xA;Substep 1, for group 1.&#xA;Iter      SolEst     Damping    Stepsize #Res #Jac #Sol LinIt   LinErr   LinRes&#xA;   1    9.3e-017   1.0000000    9.3e-017    8    1    4    71  0.00073 8.8e-008&#xA;Substep 2, for group 2.&#xA;Iter      SolEst     Damping    Stepsize #Res #Jac #Sol   LinErr   LinRes&#xA;   1      0.0024   0.8000000      0.0024    8    4    4 2.1e-010 3.7e-012&#xA;Solution error estimates for segregated groups&#xA;9.7e-017, 0.0019&#xA;Residual error estimates for segregated groups&#xA;2.8e-008, 20&#xA;Segregated solver iteration 5.&#xA;Substep 1, for group 1.&#xA;Iter      SolEst     Damping    Stepsize #Res #Jac #Sol LinIt   LinErr   LinRes&#xA;   1    9.7e-017   1.0000000    9.7e-017   10    1    5    89  0.00055 8.7e-008&#xA;Substep 2, for group 2.&#xA;Iter      SolEst     Damping    Stepsize #Res #Jac #Sol   LinErr   LinRes&#xA;   1     0.00048   0.8000000     0.00048   10    5    5 1.8e-010 3.7e-012&#xA;Solution error estimates for segregated groups&#xA;1e-016, 0.00038&#xA;Residual error estimates for segregated groups&#xA;2.7e-008, 4&#xA;Stationary Solver 1 in Solution 1: Solution time: 2 s&#xA;                                   Physical memory: 1.32 GB&#xA;                                   Virtual memory: 1.42 GB&#xA;  Itns   nPDE        Error    Objective&#xA;     2      5          0.2        170.4&#xA;Stationary Solver 1 in Solution 1 started at 9-déc.-2022 10:07:37.&#xA;Segregated solver&#xA;Number of degrees of freedom solved for: 22395 (plus 14314 internal DOFs).&#xA;Segregated solver iteration 1.&#xA;Substep 1, for group 1.&#xA;Symmetric matrices found.&#xA;Scales for dependent variables:&#xA;Electric potential (comp1.V): 1&#xA;Orthonormal null-space function used.&#xA;Iter      SolEst     Damping    Stepsize #Res #Jac #Sol LinIt   LinErr   LinRes&#xA;   1         0.7   1.0000000         0.7    2    1    1    16   0.0004 6.1e-007&#xA;Substep 2, for group 2.&#xA;Symmetric matrices found.&#xA;Scales for dependent variables:&#xA;Temperature (comp1.T): 1.6e+002&#xA;Orthonormal null-space function used.&#xA;Iter      SolEst     Damping    Stepsize #Res #Jac #Sol   LinErr   LinRes&#xA;   1        0.32   0.8000000        0.32    2    1    1 2.8e-010 3.6e-012&#xA;Solution error estimates for segregated groups&#xA;0.7, 0.26&#xA;Residual error estimates for segregated groups&#xA;3.3e+002, 2.5e+003&#xA;Segregated solver iteration 2.&#xA;Substep 1, for group 1.&#xA;Iter      SolEst     Damping    Stepsize #Res #Jac #Sol LinIt   LinErr   LinRes&#xA;   1    2.9e-006   1.0000000    2.9e-006    4    1    2    34  0.00041 1.6e-006&#xA;Substep 2, for group 2.&#xA;Iter      SolEst     Damping    Stepsize #Res #Jac #Sol   LinErr   LinRes&#xA;   1       0.061   0.8000000       0.061    4    2    2 1.7e-010 3.7e-012&#xA;Solution error estimates for segregated groups&#xA;2.9e-006, 0.048&#xA;Residual error estimates for segregated groups&#xA;1e-005, 5.1e+002&#xA;Segregated solver iteration 3.&#xA;Substep 1, for group 1.&#xA;Iter      SolEst     Damping    Stepsize #Res #Jac #Sol LinIt   LinErr   LinRes&#xA;   1    3.5e-012   1.0000000    3.5e-012    6    1    3    53  0.00031   5e-007&#xA;Substep 2, for group 2.&#xA;Iter      SolEst     Damping    Stepsize #Res #Jac #Sol   LinErr   LinRes&#xA;   1       0.012   0.8000000       0.012    6    3    3 4.2e-010 3.6e-012&#xA;Solution error estimates for segregated groups&#xA;3.5e-012, 0.0096&#xA;Residual error estimates for segregated groups&#xA;3.2e-008, 1e+002&#xA;Segregated solver iteration 4.&#xA;Substep 1, for group 1.&#xA;Iter      SolEst     Damping    Stepsize #Res #Jac #Sol LinIt   LinErr   LinRes&#xA;   1    2.3e-016   1.0000000    2.3e-016    8    1    4    71  0.00048 7.9e-008&#xA;Substep 2, for group 2.&#xA;Iter      SolEst     Damping    Stepsize #Res #Jac #Sol   LinErr   LinRes&#xA;   1      0.0024   0.8000000      0.0024    8    4    4 1.7e-010 3.6e-012&#xA;Solution error estimates for segregated groups&#xA;2.3e-016, 0.0019&#xA;Residual error estimates for segregated groups&#xA;3e-008, 20&#xA;Segregated solver iteration 5.&#xA;Substep 1, for group 1.&#xA;Iter      SolEst     Damping    Stepsize #Res #Jac #Sol LinIt   LinErr   LinRes&#xA;   1    2.5e-016   1.0000000    2.5e-016   10    1    5    89  0.00049 4.6e-008&#xA;Substep 2, for group 2.&#xA;Iter      SolEst     Damping    Stepsize #Res #Jac #Sol   LinErr   LinRes&#xA;   1     0.00048   0.8000000     0.00048   10    5    5 1.7e-010 3.7e-012&#xA;Solution error estimates for segregated groups&#xA;2.5e-016, 0.00038&#xA;Residual error estimates for segregated groups&#xA;3.2e-008, 4&#xA;Stationary Solver 1 in Solution 1: Solution time: 2 s&#xA;                                   Physical memory: 1.33 GB&#xA;                                   Virtual memory: 1.42 GB&#xA;  Itns   nPDE        Error    Objective&#xA;     3      6          0.2       170.35&#xA;Stationary Solver 1 in Solution 1 started at 9-déc.-2022 10:07:40.&#xA;Segregated solver&#xA;Number of degrees of freedom solved for: 22395 (plus 14314 internal DOFs).&#xA;Segregated solver iteration 1.&#xA;Substep 1, for group 1.&#xA;Symmetric matrices found.&#xA;Scales for dependent variables:&#xA;Electric potential (comp1.V): 1&#xA;Orthonormal null-space function used.&#xA;Iter      SolEst     Damping    Stepsize #Res #Jac #Sol LinIt   LinErr   LinRes&#xA;   1         0.7   1.0000000         0.7    2    1    1    16   0.0004 6.1e-007&#xA;Substep 2, for group 2.&#xA;Symmetric matrices found.&#xA;Scales for dependent variables:&#xA;Temperature (comp1.T): 1.6e+002&#xA;Orthonormal null-space function used.&#xA;Iter      SolEst     Damping    Stepsize #Res #Jac #Sol   LinErr   LinRes&#xA;   1        0.32   0.8000000        0.32    2    1    1 1.4e-010 3.6e-012&#xA;Solution error estimates for segregated groups&#xA;0.7, 0.26&#xA;Residual error estimates for segregated groups&#xA;3.3e+002, 2.5e+003&#xA;Segregated solver iteration 2.&#xA;Substep 1, for group 1.&#xA;Iter      SolEst     Damping    Stepsize #Res #Jac #Sol LinIt   LinErr   LinRes&#xA;   1    2.9e-006   1.0000000    2.9e-006    4    1    2    34  0.00041 1.6e-006&#xA;Substep 2, for group 2.&#xA;Iter      SolEst     Damping    Stepsize #Res #Jac #Sol   LinErr   LinRes&#xA;   1       0.061   0.8000000       0.061    4    2    2 1.3e-010 3.6e-012&#xA;Solution error estimates for segregated groups&#xA;2.9e-006, 0.048&#xA;Residual error estimates for segregated groups&#xA;1e-005, 5.1e+002&#xA;Segregated solver iteration 3.&#xA;Substep 1, for group 1.&#xA;Iter      SolEst     Damping    Stepsize #Res #Jac #Sol LinIt   LinErr   LinRes&#xA;   1    3.5e-012   1.0000000    3.5e-012    6    1    3    53  0.00031   5e-007&#xA;Substep 2, for group 2.&#xA;Iter      SolEst     Damping    Stepsize #Res #Jac #Sol   LinErr   LinRes&#xA;   1       0.012   0.8000000       0.012    6    3    3 2.9e-010 3.6e-012&#xA;Solution error estimates for segregated groups&#xA;3.5e-012, 0.0096&#xA;Residual error estimates for segregated groups&#xA;3.1e-008, 1e+002&#xA;Segregated solver iteration 4.&#xA;Substep 1, for group 1.&#xA;Iter      SolEst     Damping    Stepsize #Res #Jac #Sol LinIt   LinErr   LinRes&#xA;   1    1.4e-016   1.0000000    1.4e-016    8    1    4    71  0.00041   8e-008&#xA;Substep 2, for group 2.&#xA;Iter      SolEst     Damping    Stepsize #Res #Jac #Sol   LinErr   LinRes&#xA;   1      0.0024   0.8000000      0.0024    8    4    4 3.3e-010 3.7e-012&#xA;Solution error estimates for segregated groups&#xA;1.4e-016, 0.0019&#xA;Residual error estimates for segregated groups&#xA;2.9e-008, 20&#xA;Segregated solver iteration 5.&#xA;Substep 1, for group 1.&#xA;Iter      SolEst     Damping    Stepsize #Res #Jac #Sol LinIt   LinErr   LinRes&#xA;   1    5.8e-017   1.0000000    5.8e-017   10    1    5    89  0.00084 9.3e-008&#xA;Substep 2, for group 2.&#xA;Iter      SolEst     Damping    Stepsize #Res #Jac #Sol   LinErr   LinRes&#xA;   1     0.00048   0.8000000     0.00048   10    5    5 1.4e-010 3.6e-012&#xA;Solution error estimates for segregated groups&#xA;6.5e-017, 0.00038&#xA;Residual error estimates for segregated groups&#xA;2.7e-008, 4&#xA;Stationary Solver 1 in Solution 1: Solution time: 2 s&#xA;                                   Physical memory: 1.33 GB&#xA;                                   Virtual memory: 1.42 GB&#xA;  Itns   nPDE        Error    Objective&#xA;     4      7          0.2       170.25&#xA;Stationary Solver 1 in Solution 1 started at 9-déc.-2022 10:07:43.&#xA;Segregated solver&#xA;Number of degrees of freedom solved for: 22395 (plus 14314 internal DOFs).&#xA;Segregated solver iteration 1.&#xA;Substep 1, for group 1.&#xA;Symmetric matrices found.&#xA;Scales for dependent variables:&#xA;Electric potential (comp1.V): 1&#xA;Orthonormal null-space function used.&#xA;Iter      SolEst     Damping    Stepsize #Res #Jac #Sol LinIt   LinErr   LinRes&#xA;   1         0.7   1.0000000         0.7    2    1    1    16   0.0004 6.1e-007&#xA;Substep 2, for group 2.&#xA;Symmetric matrices found.&#xA;Scales for dependent variables:&#xA;Temperature (comp1.T): 1.6e+002&#xA;Orthonormal null-space function used.&#xA;Iter      SolEst     Damping    Stepsize #Res #Jac #Sol   LinErr   LinRes&#xA;   1        0.32   0.8000000        0.32    2    1    1   3e-010 3.6e-012&#xA;Solution error estimates for segregated groups&#xA;0.7, 0.26&#xA;Residual error estimates for segregated groups&#xA;3.3e+002, 2.5e+003&#xA;Segregated solver iteration 2.&#xA;Substep 1, for group 1.&#xA;Iter      SolEst     Damping    Stepsize #Res #Jac #Sol LinIt   LinErr   LinRes&#xA;   1    2.9e-006   1.0000000    2.9e-006    4    1    2    34  0.00041 1.6e-006&#xA;Substep 2, for group 2.&#xA;Iter      SolEst     Damping    Stepsize #Res #Jac #Sol   LinErr   LinRes&#xA;   1       0.061   0.8000000       0.061    4    2    2 2.8e-010 3.6e-012&#xA;Solution error estimates for segregated groups&#xA;2.9e-006, 0.048&#xA;Residual error estimates for segregated groups&#xA;1e-005, 5.1e+002&#xA;Segregated solver iteration 3.&#xA;Substep 1, for group 1.&#xA;Iter      SolEst     Damping    Stepsize #Res #Jac #Sol LinIt   LinErr   LinRes&#xA;   1    3.5e-012   1.0000000    3.5e-012    6    1    3    53  0.00031   5e-007&#xA;Substep 2, for group 2.&#xA;Iter      SolEst     Damping    Stepsize #Res #Jac #Sol   LinErr   LinRes&#xA;   1       0.012   0.8000000       0.012    6    3    3 1.5e-010 3.7e-012&#xA;Solution error estimates for segregated groups&#xA;3.5e-012, 0.0096&#xA;Residual error estimates for segregated groups&#xA;3.1e-008, 1e+002&#xA;Segregated solver iteration 4.&#xA;Substep 1, for group 1.&#xA;Iter      SolEst     Damping    Stepsize #Res #Jac #Sol LinIt   LinErr   LinRes&#xA;   1    2.8e-016   1.0000000    2.8e-016    8    1    4    71  0.00069 9.4e-008&#xA;Substep 2, for group 2.&#xA;Iter      SolEst     Damping    Stepsize #Res #Jac #Sol   LinErr   LinRes&#xA;   1      0.0024   0.8000000      0.0024    8    4    4 3.2e-010 3.6e-012&#xA;Solution error estimates for segregated groups&#xA;2.8e-016, 0.0019&#xA;Residual error estimates for segregated groups&#xA;3.2e-008, 20&#xA;Segregated solver iteration 5.&#xA;Substep 1, for group 1.&#xA;Iter      SolEst     Damping    Stepsize #Res #Jac #Sol LinIt   LinErr   LinRes&#xA;   1    2.1e-016   1.0000000    2.1e-016   10    1    5    89  0.00082   1e-007&#xA;Substep 2, for group 2.&#xA;Iter      SolEst     Damping    Stepsize #Res #Jac #Sol   LinErr   LinRes&#xA;   1     0.00048   0.8000000     0.00048   10    5    5 5.3e-010 3.7e-012&#xA;Solution error estimates for segregated groups&#xA;2.1e-016, 0.00038&#xA;Residual error estimates for segregated groups&#xA;3.1e-008, 4&#xA;Stationary Solver 1 in Solution 1: Solution time: 2 s&#xA;                                   Physical memory: 1.33 GB&#xA;                                   Virtual memory: 1.42 GB&#xA;  Itns   nPDE        Error    Objective&#xA;     5      8          0.2       170.05&#xA;Stationary Solver 1 in Solution 1 started at 9-déc.-2022 10:07:47.&#xA;Segregated solver&#xA;Number of degrees of freedom solved for: 22395 (plus 14314 internal DOFs).&#xA;Segregated solver iteration 1.&#xA;Substep 1, for group 1.&#xA;Symmetric matrices found.&#xA;Scales for dependent variables:&#xA;Electric potential (comp1.V): 1&#xA;Orthonormal null-space function used.&#xA;Iter      SolEst     Damping    Stepsize #Res #Jac #Sol LinIt   LinErr   LinRes&#xA;   1         0.7   1.0000000         0.7    2    1    1    16   0.0004 6.1e-007&#xA;Substep 2, for group 2.&#xA;Symmetric matrices found.&#xA;Scales for dependent variables:&#xA;Temperature (comp1.T): 1.6e+002&#xA;Orthonormal null-space function used.&#xA;Iter      SolEst     Damping    Stepsize #Res #Jac #Sol   LinErr   LinRes&#xA;   1        0.32   0.8000000        0.32    2    1    1 1.6e-010 3.6e-012&#xA;Solution error estimates for segregated groups&#xA;0.7, 0.26&#xA;Residual error estimates for segregated groups&#xA;3.3e+002, 2.5e+003&#xA;Segregated solver iteration 2.&#xA;Substep 1, for group 1.&#xA;Iter      SolEst     Damping    Stepsize #Res #Jac #Sol LinIt   LinErr   LinRes&#xA;   1    2.9e-006   1.0000000    2.9e-006    4    1    2    34  0.00041 1.6e-006&#xA;Substep 2, for group 2.&#xA;Iter      SolEst     Damping    Stepsize #Res #Jac #Sol   LinErr   LinRes&#xA;   1       0.061   0.8000000       0.061    4    2    2 5.3e-011 3.7e-012&#xA;Solution error estimates for segregated groups&#xA;2.9e-006, 0.048&#xA;Residual error estimates for segregated groups&#xA;1e-005, 5.1e+002&#xA;Segregated solver iteration 3.&#xA;Substep 1, for group 1.&#xA;Iter      SolEst     Damping    Stepsize #Res #Jac #Sol LinIt   LinErr   LinRes&#xA;   1    3.5e-012   1.0000000    3.5e-012    6    1    3    53  0.00031   5e-007&#xA;Substep 2, for group 2.&#xA;Iter      SolEst     Damping    Stepsize #Res #Jac #Sol   LinErr   LinRes&#xA;   1       0.012   0.8000000       0.012    6    3    3 6.4e-010 3.7e-012&#xA;Solution error estimates for segregated groups&#xA;3.5e-012, 0.0096&#xA;Residual error estimates for segregated groups&#xA;3.1e-008, 1e+002&#xA;Segregated solver iteration 4.&#xA;Substep 1, for group 1.&#xA;Iter      SolEst     Damping    Stepsize #Res #Jac #Sol LinIt   LinErr   LinRes&#xA;   1    1.3e-016   1.0000000    1.3e-016    8    1    4    71  0.00063   1e-007&#xA;Substep 2, for group 2.&#xA;Iter      SolEst     Damping    Stepsize #Res #Jac #Sol   LinErr   LinRes&#xA;   1      0.0024   0.8000000      0.0024    8    4    4 3.4e-010 3.6e-012&#xA;Solution error estimates for segregated groups&#xA;1.4e-016, 0.0019&#xA;Residual error estimates for segregated groups&#xA;2.9e-008, 20&#xA;Segregated solver iteration 5.&#xA;Substep 1, for group 1.&#xA;Iter      SolEst     Damping    Stepsize #Res #Jac #Sol LinIt   LinErr   LinRes&#xA;   1    2.8e-016   1.0000000    2.8e-016   10    1    5    89   0.0006 9.6e-008&#xA;Substep 2, for group 2.&#xA;Iter      SolEst     Damping    Stepsize #Res #Jac #Sol   LinErr   LinRes&#xA;   1     0.00048   0.8000000     0.00048   10    5    5 1.5e-010 3.6e-012&#xA;Solution error estimates for segregated groups&#xA;2.8e-016, 0.00038&#xA;Residual error estimates for segregated groups&#xA;3.1e-008, 4&#xA;Stationary Solver 1 in Solution 1: Solution time: 2 s&#xA;                                   Physical memory: 1.33 GB&#xA;                                   Virtual memory: 1.42 GB&#xA;  Itns   nPDE        Error    Objective&#xA;     6      9          0.2       169.67&#xA;Stationary Solver 1 in Solution 1 started at 9-déc.-2022 10:07:50.&#xA;Segregated solver&#xA;Number of degrees of freedom solved for: 22395 (plus 14314 internal DOFs).&#xA;Segregated solver iteration 1.&#xA;Substep 1, for group 1.&#xA;Symmetric matrices found.&#xA;Scales for dependent variables:&#xA;Electric potential (comp1.V): 1&#xA;Orthonormal null-space function used.&#xA;Iter      SolEst     Damping    Stepsize #Res #Jac #Sol LinIt   LinErr   LinRes&#xA;   1         0.7   1.0000000         0.7    2    1    1    16   0.0004 6.1e-007&#xA;Substep 2, for group 2.&#xA;Symmetric matrices found.&#xA;Scales for dependent variables:&#xA;Temperature (comp1.T): 1.6e+002&#xA;Orthonormal null-space function used.&#xA;Iter      SolEst     Damping    Stepsize #Res #Jac #Sol   LinErr   LinRes&#xA;   1        0.32   0.8000000        0.32    2    1    1 1.3e-010 3.6e-012&#xA;Solution error estimates for segregated groups&#xA;0.7, 0.26&#xA;Residual error estimates for segregated groups&#xA;3.3e+002, 2.5e+003&#xA;Segregated solver iteration 2.&#xA;Substep 1, for group 1.&#xA;Iter      SolEst     Damping    Stepsize #Res #Jac #Sol LinIt   LinErr   LinRes&#xA;   1    2.9e-006   1.0000000    2.9e-006    4    1    2    34  0.00041 1.6e-006&#xA;Substep 2, for group 2.&#xA;Iter      SolEst     Damping    Stepsize #Res #Jac #Sol   LinErr   LinRes&#xA;   1       0.061   0.8000000       0.061    4    2    2   6e-011 3.7e-012&#xA;Solution error estimates for segregated groups&#xA;2.9e-006, 0.048&#xA;Residual error estimates for segregated groups&#xA;1e-005, 5.1e+002&#xA;Segregated solver iteration 3.&#xA;Substep 1, for group 1.&#xA;Iter      SolEst     Damping    Stepsize #Res #Jac #Sol LinIt   LinErr   LinRes&#xA;   1    3.5e-012   1.0000000    3.5e-012    6    1    3    53  0.00031   5e-007&#xA;Substep 2, for group 2.&#xA;Iter      SolEst     Damping    Stepsize #Res #Jac #Sol   LinErr   LinRes&#xA;   1       0.012   0.8000000       0.012    6    3    3 3.6e-010 3.7e-012&#xA;Solution error estimates for segregated groups&#xA;3.5e-012, 0.0096&#xA;Residual error estimates for segregated groups&#xA;3.2e-008, 1e+002&#xA;Segregated solver iteration 4.&#xA;Substep 1, for group 1.&#xA;Iter      SolEst     Damping    Stepsize #Res #Jac #Sol LinIt   LinErr   LinRes&#xA;   1    7.2e-017   1.0000000    7.2e-017    8    1    4    72  0.00027 3.3e-008&#xA;Substep 2, for group 2.&#xA;Iter      SolEst     Damping    Stepsize #Res #Jac #Sol   LinErr   LinRes&#xA;   1      0.0024   0.8000000      0.0024    8    4    4 1.6e-011 3.6e-012&#xA;Solution error estimates for segregated groups&#xA;7.8e-017, 0.0019&#xA;Residual error estimates for segregated groups&#xA;2.9e-008, 20&#xA;Segregated solver iteration 5.&#xA;Substep 1, for group 1.&#xA;Iter      SolEst     Damping    Stepsize #Res #Jac #Sol LinIt   LinErr   LinRes&#xA;   1    8.5e-017   1.0000000    8.5e-017   10    1    5    90  0.00071 8.4e-008&#xA;Substep 2, for group 2.&#xA;Iter      SolEst     Damping    Stepsize #Res #Jac #Sol   LinErr   LinRes&#xA;   1     0.00048   0.8000000     0.00048   10    5    5 4.1e-010 3.6e-012&#xA;Solution error estimates for segregated groups&#xA;8.9e-017, 0.00038&#xA;Residual error estimates for segregated groups&#xA;2.8e-008, 4&#xA;Stationary Solver 1 in Solution 1: Solution time: 2 s&#xA;                                   Physical memory: 1.34 GB&#xA;                                   Virtual memory: 1.42 GB&#xA;  Itns   nPDE        Error    Objective&#xA;     7     10          0.2        168.9&#xA;Stationary Solver 1 in Solution 1 started at 9-déc.-2022 10:07:54.&#xA;Segregated solver&#xA;Number of degrees of freedom solved for: 22395 (plus 14314 internal DOFs).&#xA;Segregated solver iteration 1.&#xA;Substep 1, for group 1.&#xA;Symmetric matrices found.&#xA;Scales for dependent variables:&#xA;Electric potential (comp1.V): 1&#xA;Orthonormal null-space function used.&#xA;Iter      SolEst     Damping    Stepsize #Res #Jac #Sol LinIt   LinErr   LinRes&#xA;   1         0.7   1.0000000         0.7    2    1    1    16   0.0004 6.1e-007&#xA;Substep 2, for group 2.&#xA;Symmetric matrices found.&#xA;Scales for dependent variables:&#xA;Temperature (comp1.T): 1.6e+002&#xA;Orthonormal null-space function used.&#xA;Iter      SolEst     Damping    Stepsize #Res #Jac #Sol   LinErr   LinRes&#xA;   1        0.32   0.8000000        0.32    2    1    1 2.2e-010 3.7e-012&#xA;Solution error estimates for segregated groups&#xA;0.7, 0.25&#xA;Residual error estimates for segregated groups&#xA;3.3e+002, 2.5e+003&#xA;Segregated solver iteration 2.&#xA;Substep 1, for group 1.&#xA;Iter      SolEst     Damping    Stepsize #Res #Jac #Sol LinIt   LinErr   LinRes&#xA;   1    2.9e-006   1.0000000    2.9e-006    4    1    2    34  0.00041 1.6e-006&#xA;Substep 2, for group 2.&#xA;Iter      SolEst     Damping    Stepsize #Res #Jac #Sol   LinErr   LinRes&#xA;   1       0.061   0.8000000       0.061    4    2    2 2.1e-010 3.6e-012&#xA;Solution error estimates for segregated groups&#xA;2.9e-006, 0.048&#xA;Residual error estimates for segregated groups&#xA;1e-005, 5.1e+002&#xA;Segregated solver iteration 3.&#xA;Substep 1, for group 1.&#xA;Iter      SolEst     Damping    Stepsize #Res #Jac #Sol LinIt   LinErr   LinRes&#xA;   1    3.5e-012   1.0000000    3.5e-012    6    1    3    53  0.00031   5e-007&#xA;Substep 2, for group 2.&#xA;Iter      SolEst     Damping    Stepsize #Res #Jac #Sol   LinErr   LinRes&#xA;   1       0.012   0.8000000       0.012    6    3    3 5.1e-010 3.7e-012&#xA;Solution error estimates for segregated groups&#xA;3.5e-012, 0.0096&#xA;Residual error estimates for segregated groups&#xA;3.4e-008, 1e+002&#xA;Segregated solver iteration 4.&#xA;Substep 1, for group 1.&#xA;Iter      SolEst     Damping    Stepsize #Res #Jac #Sol LinIt   LinErr   LinRes&#xA;   1    8.1e-017   1.0000000    8.1e-017    8    1    4    71  0.00044 7.9e-008&#xA;Substep 2, for group 2.&#xA;Iter      SolEst     Damping    Stepsize #Res #Jac #Sol   LinErr   LinRes&#xA;   1      0.0024   0.8000000      0.0024    8    4    4 4.1e-011 3.7e-012&#xA;Solution error estimates for segregated groups&#xA;8.6e-017, 0.0019&#xA;Residual error estimates for segregated groups&#xA;2.8e-008, 20&#xA;Segregated solver iteration 5.&#xA;Substep 1, for group 1.&#xA;Iter      SolEst     Damping    Stepsize #Res #Jac #Sol LinIt   LinErr   LinRes&#xA;   1    7.4e-017   1.0000000    7.4e-017   10    1    5    88  0.00098 2.4e-007&#xA;Substep 2, for group 2.&#xA;Iter      SolEst     Damping    Stepsize #Res #Jac #Sol   LinErr   LinRes&#xA;   1     0.00048   0.8000000     0.00048   10    5    5 1.1e-010 3.7e-012&#xA;Solution error estimates for segregated groups&#xA;7.9e-017, 0.00038&#xA;Residual error estimates for segregated groups&#xA;2.9e-008, 4&#xA;Stationary Solver 1 in Solution 1: Solution time: 2 s&#xA;                                   Physical memory: 1.31 GB&#xA;                                   Virtual memory: 1.39 GB&#xA;  Itns   nPDE        Error    Objective&#xA;     8     11          0.2       167.38&#xA;Stationary Solver 1 in Solution 1 started at 9-déc.-2022 10:07:57.&#xA;Segregated solver&#xA;Number of degrees of freedom solved for: 22395 (plus 14314 internal DOFs).&#xA;Segregated solver iteration 1.&#xA;Substep 1, for group 1.&#xA;Symmetric matrices found.&#xA;Scales for dependent variables:&#xA;Electric potential (comp1.V): 1&#xA;Orthonormal null-space function used.&#xA;Iter      SolEst     Damping    Stepsize #Res #Jac #Sol LinIt   LinErr   LinRes&#xA;   1         0.7   1.0000000         0.7    2    1    1    16   0.0004 6.1e-007&#xA;Substep 2, for group 2.&#xA;Symmetric matrices found.&#xA;Scales for dependent variables:&#xA;Temperature (comp1.T): 1.6e+002&#xA;Orthonormal null-space function used.&#xA;Iter      SolEst     Damping    Stepsize #Res #Jac #Sol   LinErr   LinRes&#xA;   1        0.32   0.8000000        0.32    2    1    1   1e-010 3.7e-012&#xA;Solution error estimates for segregated groups&#xA;0.7, 0.25&#xA;Residual error estimates for segregated groups&#xA;3.3e+002, 2.5e+003&#xA;Segregated solver iteration 2.&#xA;Substep 1, for group 1.&#xA;Iter      SolEst     Damping    Stepsize #Res #Jac #Sol LinIt   LinErr   LinRes&#xA;   1    2.9e-006   1.0000000    2.9e-006    4    1    2    34  0.00041 1.6e-006&#xA;Substep 2, for group 2.&#xA;Iter      SolEst     Damping    Stepsize #Res #Jac #Sol   LinErr   LinRes&#xA;   1       0.061   0.8000000       0.061    4    2    2 2.3e-010 3.6e-012&#xA;Solution error estimates for segregated groups&#xA;2.9e-006, 0.048&#xA;Residual error estimates for segregated groups&#xA;1e-005, 5.1e+002&#xA;Segregated solver iteration 3.&#xA;Substep 1, for group 1.&#xA;Iter      SolEst     Damping    Stepsize #Res #Jac #Sol LinIt   LinErr   LinRes&#xA;   1    3.5e-012   1.0000000    3.5e-012    6    1    3    53  0.00031   5e-007&#xA;Substep 2, for group 2.&#xA;Iter      SolEst     Damping    Stepsize #Res #Jac #Sol   LinErr   LinRes&#xA;   1       0.012   0.8000000       0.012    6    3    3 2.2e-010 3.7e-012&#xA;Solution error estimates for segregated groups&#xA;3.5e-012, 0.0096&#xA;Residual error estimates for segregated groups&#xA;3.3e-008, 1e+002&#xA;Segregated solver iteration 4.&#xA;Substep 1, for group 1.&#xA;Iter      SolEst     Damping    Stepsize #Res #Jac #Sol LinIt   LinErr   LinRes&#xA;   1    1.2e-016   1.0000000    1.2e-016    8    1    4    70  0.00097 2.4e-007&#xA;Substep 2, for group 2.&#xA;Iter      SolEst     Damping    Stepsize #Res #Jac #Sol   LinErr   LinRes&#xA;   1      0.0024   0.8000000      0.0024    8    4    4 1.3e-010 3.7e-012&#xA;Solution error estimates for segregated groups&#xA;1.2e-016, 0.0019&#xA;Residual error estimates for segregated groups&#xA;2.9e-008, 20&#xA;Segregated solver iteration 5.&#xA;Substep 1, for group 1.&#xA;Iter      SolEst     Damping    Stepsize #Res #Jac #Sol LinIt   LinErr   LinRes&#xA;   1    2.8e-016   1.0000000    2.8e-016   10    1    5    88  0.00073 9.5e-008&#xA;Substep 2, for group 2.&#xA;Iter      SolEst     Damping    Stepsize #Res #Jac #Sol   LinErr   LinRes&#xA;   1     0.00048   0.8000000     0.00048   10    5    5 2.7e-010 3.6e-012&#xA;Solution error estimates for segregated groups&#xA;2.8e-016, 0.00038&#xA;Residual error estimates for segregated groups&#xA;3.4e-008, 4&#xA;Stationary Solver 1 in Solution 1: Solution time: 2 s&#xA;                                   Physical memory: 1.34 GB&#xA;                                   Virtual memory: 1.42 GB&#xA;  Itns   nPDE        Error    Objective&#xA;     9     12          0.2       164.45&#xA;Stationary Solver 1 in Solution 1 started at 9-déc.-2022 10:08:00.&#xA;Segregated solver&#xA;Number of degrees of freedom solved for: 22395 (plus 14314 internal DOFs).&#xA;Segregated solver iteration 1.&#xA;Substep 1, for group 1.&#xA;Symmetric matrices found.&#xA;Scales for dependent variables:&#xA;Electric potential (comp1.V): 1&#xA;Orthonormal null-space function used.&#xA;Iter      SolEst     Damping    Stepsize #Res #Jac #Sol LinIt   LinErr   LinRes&#xA;   1         0.7   1.0000000         0.7    2    1    1    16   0.0004 6.1e-007&#xA;Substep 2, for group 2.&#xA;Symmetric matrices found.&#xA;Scales for dependent variables:&#xA;Temperature (comp1.T): 1.6e+002&#xA;Orthonormal null-space function used.&#xA;Iter      SolEst     Damping    Stepsize #Res #Jac #Sol   LinErr   LinRes&#xA;   1        0.32   0.8000000        0.32    2    1    1 4.4e-010 3.7e-012&#xA;Solution error estimates for segregated groups&#xA;0.7, 0.25&#xA;Residual error estimates for segregated groups&#xA;3.3e+002, 2.5e+003&#xA;Segregated solver iteration 2.&#xA;Substep 1, for group 1.&#xA;Iter      SolEst     Damping    Stepsize #Res #Jac #Sol LinIt   LinErr   LinRes&#xA;   1    2.9e-006   1.0000000    2.9e-006    4    1    2    34  0.00041 1.6e-006&#xA;Substep 2, for group 2.&#xA;Iter      SolEst     Damping    Stepsize #Res #Jac #Sol   LinErr   LinRes&#xA;   1       0.061   0.8000000       0.061    4    2    2 4.3e-010 3.6e-012&#xA;Solution error estimates for segregated groups&#xA;2.9e-006, 0.048&#xA;Residual error estimates for segregated groups&#xA;1e-005, 5.1e+002&#xA;Segregated solver iteration 3.&#xA;Substep 1, for group 1.&#xA;Iter      SolEst     Damping    Stepsize #Res #Jac #Sol LinIt   LinErr   LinRes&#xA;   1    3.5e-012   1.0000000    3.5e-012    6    1    3    53  0.00031   5e-007&#xA;Substep 2, for group 2.&#xA;Iter      SolEst     Damping    Stepsize #Res #Jac #Sol   LinErr   LinRes&#xA;   1       0.012   0.8000000       0.012    6    3    3 1.5e-010 3.7e-012&#xA;Solution error estimates for segregated groups&#xA;3.5e-012, 0.0096&#xA;Residual error estimates for segregated groups&#xA;3.5e-008, 1e+002&#xA;Segregated solver iteration 4.&#xA;Substep 1, for group 1.&#xA;Iter      SolEst     Damping    Stepsize #Res #Jac #Sol LinIt   LinErr   LinRes&#xA;   1      3e-016   1.0000000      3e-016    8    1    4    71  0.00063 1.1e-007&#xA;Substep 2, for group 2.&#xA;Iter      SolEst     Damping    Stepsize #Res #Jac #Sol   LinErr   LinRes&#xA;   1      0.0024   0.8000000      0.0024    8    4    4 1.9e-010 3.7e-012&#xA;Solution error estimates for segregated groups&#xA;3e-016, 0.0019&#xA;Residual error estimates for segregated groups&#xA;3.2e-008, 20&#xA;Segregated solver iteration 5.&#xA;Substep 1, for group 1.&#xA;Iter      SolEst     Damping    Stepsize #Res #Jac #Sol LinIt   LinErr   LinRes&#xA;   1    2.6e-016   1.0000000    2.6e-016   10    1    5    89  0.00083 8.9e-008&#xA;Substep 2, for group 2.&#xA;Iter      SolEst     Damping    Stepsize #Res #Jac #Sol   LinErr   LinRes&#xA;   1     0.00048   0.8000000     0.00048   10    5    5 2.6e-010 3.7e-012&#xA;Solution error estimates for segregated groups&#xA;2.6e-016, 0.00038&#xA;Residual error estimates for segregated groups&#xA;3e-008, 4&#xA;Stationary Solver 1 in Solution 1: Solution time: 2 s&#xA;                                   Physical memory: 1.34 GB&#xA;                                   Virtual memory: 1.42 GB&#xA;  Itns   nPDE        Error    Objective&#xA;    10     13          0.2       158.91&#xA;Stationary Solver 1 in Solution 1 started at 9-déc.-2022 10:08:04.&#xA;Segregated solver&#xA;Number of degrees of freedom solved for: 22395 (plus 14314 internal DOFs).&#xA;Segregated solver iteration 1.&#xA;Substep 1, for group 1.&#xA;Symmetric matrices found.&#xA;Scales for dependent variables:&#xA;Electric potential (comp1.V): 1&#xA;Orthonormal null-space function used.&#xA;Iter      SolEst     Damping    Stepsize #Res #Jac #Sol LinIt   LinErr   LinRes&#xA;   1         0.7   1.0000000         0.7    2    1    1    16   0.0004 6.1e-007&#xA;Substep 2, for group 2.&#xA;Symmetric matrices found.&#xA;Scales for dependent variables:&#xA;Temperature (comp1.T): 1.6e+002&#xA;Orthonormal null-space function used.&#xA;Iter      SolEst     Damping    Stepsize #Res #Jac #Sol   LinErr   LinRes&#xA;   1        0.32   0.8000000        0.32    2    1    1 5.9e-010 3.7e-012&#xA;Solution error estimates for segregated groups&#xA;0.7, 0.25&#xA;Residual error estimates for segregated groups&#xA;3.3e+002, 2.5e+003&#xA;Segregated solver iteration 2.&#xA;Substep 1, for group 1.&#xA;Iter      SolEst     Damping    Stepsize #Res #Jac #Sol LinIt   LinErr   LinRes&#xA;   1    2.9e-006   1.0000000    2.9e-006    4    1    2    34  0.00041 1.6e-006&#xA;Substep 2, for group 2.&#xA;Iter      SolEst     Damping    Stepsize #Res #Jac #Sol   LinErr   LinRes&#xA;   1       0.061   0.8000000       0.061    4    2    2 5.4e-010 3.7e-012&#xA;Solution error estimates for segregated groups&#xA;2.9e-006, 0.048&#xA;Residual error estimates for segregated groups&#xA;1e-005, 5.1e+002&#xA;Segregated solver iteration 3.&#xA;Substep 1, for group 1.&#xA;Iter      SolEst     Damping    Stepsize #Res #Jac #Sol LinIt   LinErr   LinRes&#xA;   1    3.5e-012   1.0000000    3.5e-012    6    1    3    53  0.00031   5e-007&#xA;Substep 2, for group 2.&#xA;Iter      SolEst     Damping    Stepsize #Res #Jac #Sol   LinErr   LinRes&#xA;   1       0.012   0.8000000       0.012    6    3    3 7.3e-011 3.7e-012&#xA;Solution error estimates for segregated groups&#xA;3.5e-012, 0.0096&#xA;Residual error estimates for segregated groups&#xA;3.4e-008, 1e+002&#xA;Segregated solver iteration 4.&#xA;Substep 1, for group 1.&#xA;Iter      SolEst     Damping    Stepsize #Res #Jac #Sol LinIt   LinErr   LinRes&#xA;   1      2e-016   1.0000000      2e-016    8    1    4    71  0.00062 9.5e-008&#xA;Substep 2, for group 2.&#xA;Iter      SolEst     Damping    Stepsize #Res #Jac #Sol   LinErr   LinRes&#xA;   1      0.0024   0.8000000      0.0024    8    4    4 7.4e-010 3.7e-012&#xA;Solution error estimates for segregated groups&#xA;2.1e-016, 0.0019&#xA;Residual error estimates for segregated groups&#xA;3.3e-008, 20&#xA;Segregated solver iteration 5.&#xA;Substep 1, for group 1.&#xA;Iter      SolEst     Damping    Stepsize #Res #Jac #Sol LinIt   LinErr   LinRes&#xA;   1    9.6e-017   1.0000000    9.6e-017   10    1    5    89  0.00061   1e-007&#xA;Substep 2, for group 2.&#xA;Iter      SolEst     Damping    Stepsize #Res #Jac #Sol   LinErr   LinRes&#xA;   1     0.00048   0.8000000     0.00048   10    5    5 3.4e-010 3.7e-012&#xA;Solution error estimates for segregated groups&#xA;1e-016, 0.00038&#xA;Residual error estimates for segregated groups&#xA;2.9e-008, 4&#xA;Stationary Solver 1 in Solution 1: Solution time: 2 s&#xA;                                   Physical memory: 1.34 GB&#xA;                                   Virtual memory: 1.42 GB&#xA;  Itns   nPDE        Error    Objective&#xA;    11     14          0.2       149.01&#xA;Stationary Solver 1 in Solution 1 started at 9-déc.-2022 10:08:07.&#xA;Segregated solver&#xA;Number of degrees of freedom solved for: 22395 (plus 14314 internal DOFs).&#xA;Segregated solver iteration 1.&#xA;Substep 1, for group 1.&#xA;Symmetric matrices found.&#xA;Scales for dependent variables:&#xA;Electric potential (comp1.V): 1&#xA;Orthonormal null-space function used.&#xA;Iter      SolEst     Damping    Stepsize #Res #Jac #Sol LinIt   LinErr   LinRes&#xA;   1         0.7   1.0000000         0.7    2    1    1    16   0.0004 6.1e-007&#xA;Substep 2, for group 2.&#xA;Symmetric matrices found.&#xA;Scales for dependent variables:&#xA;Temperature (comp1.T): 1.6e+002&#xA;Orthonormal null-space function used.&#xA;Iter      SolEst     Damping    Stepsize #Res #Jac #Sol   LinErr   LinRes&#xA;   1        0.32   0.8000000        0.32    2    1    1 3.2e-010 3.6e-012&#xA;Solution error estimates for segregated groups&#xA;0.7, 0.25&#xA;Residual error estimates for segregated groups&#xA;3.3e+002, 2.5e+003&#xA;Segregated solver iteration 2.&#xA;Substep 1, for group 1.&#xA;Iter      SolEst     Damping    Stepsize #Res #Jac #Sol LinIt   LinErr   LinRes&#xA;   1    2.9e-006   1.0000000    2.9e-006    4    1    2    34  0.00041 1.6e-006&#xA;Substep 2, for group 2.&#xA;Iter      SolEst     Damping    Stepsize #Res #Jac #Sol   LinErr   LinRes&#xA;   1       0.061   0.8000000       0.061    4    2    2 2.8e-010 3.8e-012&#xA;Solution error estimates for segregated groups&#xA;2.9e-006, 0.048&#xA;Residual error estimates for segregated groups&#xA;1e-005, 5.1e+002&#xA;Segregated solver iteration 3.&#xA;Substep 1, for group 1.&#xA;Iter      SolEst     Damping    Stepsize #Res #Jac #Sol LinIt   LinErr   LinRes&#xA;   1    3.5e-012   1.0000000    3.5e-012    6    1    3    53  0.00031   5e-007&#xA;Substep 2, for group 2.&#xA;Iter      SolEst     Damping    Stepsize #Res #Jac #Sol   LinErr   LinRes&#xA;   1       0.012   0.8000000       0.012    6    3    3 2.8e-010 3.6e-012&#xA;Solution error estimates for segregated groups&#xA;3.5e-012, 0.0096&#xA;Residual error estimates for segregated groups&#xA;3.3e-008, 1e+002&#xA;Segregated solver iteration 4.&#xA;Substep 1, for group 1.&#xA;Iter      SolEst     Damping    Stepsize #Res #Jac #Sol LinIt   LinErr   LinRes&#xA;   1    1.4e-016   1.0000000    1.4e-016    8    1    4    71  0.00057 9.4e-008&#xA;Substep 2, for group 2.&#xA;Iter      SolEst     Damping    Stepsize #Res #Jac #Sol   LinErr   LinRes&#xA;   1      0.0024   0.8000000      0.0024    8    4    4 2.2e-010 3.6e-012&#xA;Solution error estimates for segregated groups&#xA;1.5e-016, 0.0019&#xA;Residual error estimates for segregated groups&#xA;3.1e-008, 20&#xA;Segregated solver iteration 5.&#xA;Substep 1, for group 1.&#xA;Iter      SolEst     Damping    Stepsize #Res #Jac #Sol LinIt   LinErr   LinRes&#xA;   1    1.1e-016   1.0000000    1.1e-016   10    1    5    88  0.00092 2.3e-007&#xA;Substep 2, for group 2.&#xA;Iter      SolEst     Damping    Stepsize #Res #Jac #Sol   LinErr   LinRes&#xA;   1     0.00048   0.8000000     0.00048   10    5    5 3.1e-010 3.8e-012&#xA;Solution error estimates for segregated groups&#xA;1.1e-016, 0.00038&#xA;Residual error estimates for segregated groups&#xA;2.9e-008, 4&#xA;Stationary Solver 1 in Solution 1: Solution time: 2 s&#xA;                                   Physical memory: 1.34 GB&#xA;                                   Virtual memory: 1.42 GB&#xA;  Itns   nPDE        Error    Objective&#xA;    12     15          0.2       133.54&#xA;Stationary Solver 1 in Solution 1 started at 9-déc.-2022 10:08:10.&#xA;Segregated solver&#xA;Number of degrees of freedom solved for: 22395 (plus 14314 internal DOFs).&#xA;Segregated solver iteration 1.&#xA;Substep 1, for group 1.&#xA;Symmetric matrices found.&#xA;Scales for dependent variables:&#xA;Electric potential (comp1.V): 1&#xA;Orthonormal null-space function used.&#xA;Iter      SolEst     Damping    Stepsize #Res #Jac #Sol LinIt   LinErr   LinRes&#xA;   1         0.7   1.0000000         0.7    2    1    1    16   0.0004 6.1e-007&#xA;Substep 2, for group 2.&#xA;Symmetric matrices found.&#xA;Scales for dependent variables:&#xA;Temperature (comp1.T): 1.6e+002&#xA;Orthonormal null-space function used.&#xA;Iter      SolEst     Damping    Stepsize #Res #Jac #Sol   LinErr   LinRes&#xA;   1        0.32   0.8000000        0.32    2    1    1 1.6e-010 3.7e-012&#xA;Solution error estimates for segregated groups&#xA;0.7, 0.25&#xA;Residual error estimates for segregated groups&#xA;3.3e+002, 2.5e+003&#xA;Segregated solver iteration 2.&#xA;Substep 1, for group 1.&#xA;Iter      SolEst     Damping    Stepsize #Res #Jac #Sol LinIt   LinErr   LinRes&#xA;   1    2.9e-006   1.0000000    2.9e-006    4    1    2    34  0.00041 1.6e-006&#xA;Substep 2, for group 2.&#xA;Iter      SolEst     Damping    Stepsize #Res #Jac #Sol   LinErr   LinRes&#xA;   1       0.061   0.8000000       0.061    4    2    2 5.1e-011 3.7e-012&#xA;Solution error estimates for segregated groups&#xA;2.9e-006, 0.048&#xA;Residual error estimates for segregated groups&#xA;1e-005, 5.1e+002&#xA;Segregated solver iteration 3.&#xA;Substep 1, for group 1.&#xA;Iter      SolEst     Damping    Stepsize #Res #Jac #Sol LinIt   LinErr   LinRes&#xA;   1    3.5e-012   1.0000000    3.5e-012    6    1    3    53  0.00031   5e-007&#xA;Substep 2, for group 2.&#xA;Iter      SolEst     Damping    Stepsize #Res #Jac #Sol   LinErr   LinRes&#xA;   1       0.012   0.8000000       0.012    6    3    3 5.6e-011 3.7e-012&#xA;Solution error estimates for segregated groups&#xA;3.5e-012, 0.0096&#xA;Residual error estimates for segregated groups&#xA;3.2e-008, 1e+002&#xA;Segregated solver iteration 4.&#xA;Substep 1, for group 1.&#xA;Iter      SolEst     Damping    Stepsize #Res #Jac #Sol LinIt   LinErr   LinRes&#xA;   1      3e-016   1.0000000      3e-016    8    1    4    71  0.00078 9.4e-008&#xA;Substep 2, for group 2.&#xA;Iter      SolEst     Damping    Stepsize #Res #Jac #Sol   LinErr   LinRes&#xA;   1      0.0024   0.8000000      0.0024    8    4    4 9.7e-011 3.6e-012&#xA;Solution error estimates for segregated groups&#xA;3e-016, 0.0019&#xA;Residual error estimates for segregated groups&#xA;3.1e-008, 20&#xA;Segregated solver iteration 5.&#xA;Substep 1, for group 1.&#xA;Iter      SolEst     Damping    Stepsize #Res #Jac #Sol LinIt   LinErr   LinRes&#xA;   1    3.4e-016   1.0000000    3.4e-016   10    1    5    89  0.00051 9.7e-008&#xA;Substep 2, for group 2.&#xA;Iter      SolEst     Damping    Stepsize #Res #Jac #Sol   LinErr   LinRes&#xA;   1     0.00048   0.8000000     0.00048   10    5    5 2.5e-010 3.7e-012&#xA;Solution error estimates for segregated groups&#xA;3.4e-016, 0.00038&#xA;Residual error estimates for segregated groups&#xA;3.3e-008, 4&#xA;Stationary Solver 1 in Solution 1: Solution time: 2 s&#xA;                                   Physical memory: 1.34 GB&#xA;                                   Virtual memory: 1.4 GB&#xA;  Itns   nPDE        Error    Objective&#xA;    14     16          0.2       133.54&#xA;Stationary Solver 1 in Solution 1 started at 9-déc.-2022 10:08:14.&#xA;Segregated solver&#xA;Number of degrees of freedom solved for: 22395 (plus 14314 internal DOFs).&#xA;Segregated solver iteration 1.&#xA;Substep 1, for group 1.&#xA;Symmetric matrices found.&#xA;Scales for dependent variables:&#xA;Electric potential (comp1.V): 1&#xA;Orthonormal null-space function used.&#xA;Iter      SolEst     Damping    Stepsize #Res #Jac #Sol LinIt   LinErr   LinRes&#xA;   1         0.7   1.0000000         0.7    2    1    1    16   0.0004 6.1e-007&#xA;Substep 2, for group 2.&#xA;Symmetric matrices found.&#xA;Scales for dependent variables:&#xA;Temperature (comp1.T): 1.6e+002&#xA;Orthonormal null-space function used.&#xA;Iter      SolEst     Damping    Stepsize #Res #Jac #Sol   LinErr   LinRes&#xA;   1        0.32   0.8000000        0.32    2    1    1 1.2e-010 3.7e-012&#xA;Solution error estimates for segregated groups&#xA;0.7, 0.25&#xA;Residual error estimates for segregated groups&#xA;3.3e+002, 2.5e+003&#xA;Segregated solver iteration 2.&#xA;Substep 1, for group 1.&#xA;Iter      SolEst     Damping    Stepsize #Res #Jac #Sol LinIt   LinErr   LinRes&#xA;   1    2.9e-006   1.0000000    2.9e-006    4    1    2    34  0.00041 1.6e-006&#xA;Substep 2, for group 2.&#xA;Iter      SolEst     Damping    Stepsize #Res #Jac #Sol   LinErr   LinRes&#xA;   1       0.061   0.8000000       0.061    4    2    2 2.9e-010 3.7e-012&#xA;Solution error estimates for segregated groups&#xA;2.9e-006, 0.048&#xA;Residual error estimates for segregated groups&#xA;1e-005, 5.1e+002&#xA;Segregated solver iteration 3.&#xA;Substep 1, for group 1.&#xA;Iter      SolEst     Damping    Stepsize #Res #Jac #Sol LinIt   LinErr   LinRes&#xA;   1    3.5e-012   1.0000000    3.5e-012    6    1    3    53  0.00031   5e-007&#xA;Substep 2, for group 2.&#xA;Iter      SolEst     Damping    Stepsize #Res #Jac #Sol   LinErr   LinRes&#xA;   1       0.012   0.8000000       0.012    6    3    3 1.8e-010 3.7e-012&#xA;Solution error estimates for segregated groups&#xA;3.5e-012, 0.0096&#xA;Residual error estimates for segregated groups&#xA;3.3e-008, 1e+002&#xA;Segregated solver iteration 4.&#xA;Substep 1, for group 1.&#xA;Iter      SolEst     Damping    Stepsize #Res #Jac #Sol LinIt   LinErr   LinRes&#xA;   1    3.1e-016   1.0000000    3.1e-016    8    1    4    71  0.00057 1.1e-007&#xA;Substep 2, for group 2.&#xA;Iter      SolEst     Damping    Stepsize #Res #Jac #Sol   LinErr   LinRes&#xA;   1      0.0024   0.8000000      0.0024    8    4    4 3.5e-011 3.7e-012&#xA;Solution error estimates for segregated groups&#xA;3.2e-016, 0.0019&#xA;Residual error estimates for segregated groups&#xA;3.1e-008, 20&#xA;Segregated solver iteration 5.&#xA;Substep 1, for group 1.&#xA;Iter      SolEst     Damping    Stepsize #Res #Jac #Sol LinIt   LinErr   LinRes&#xA;   1    1.5e-016   1.0000000    1.5e-016   10    1    5    89  0.00064 8.9e-008&#xA;Substep 2, for group 2.&#xA;Iter      SolEst     Damping    Stepsize #Res #Jac #Sol   LinErr   LinRes&#xA;   1     0.00048   0.8000000     0.00048   10    5    5 8.1e-011 3.7e-012&#xA;Solution error estimates for segregated groups&#xA;1.5e-016, 0.00038&#xA;Residual error estimates for segregated groups&#xA;3e-008, 4&#xA;Stationary Solver 1 in Solution 1: Solution time: 2 s&#xA;                                   Physical memory: 1.35 GB&#xA;                                   Virtual memory: 1.4 GB&#xA;  Itns   nPDE        Error    Objective&#xA;    16     17          0.2       133.54&#xA;Stationary Solver 1 in Solution 1 started at 9-déc.-2022 10:08:17.&#xA;Segregated solver&#xA;Number of degrees of freedom solved for: 22395 (plus 14314 internal DOFs).&#xA;Segregated solver iteration 1.&#xA;Substep 1, for group 1.&#xA;Symmetric matrices found.&#xA;Scales for dependent variables:&#xA;Electric potential (comp1.V): 1&#xA;Orthonormal null-space function used.&#xA;Iter      SolEst     Damping    Stepsize #Res #Jac #Sol LinIt   LinErr   LinRes&#xA;   1         0.7   1.0000000         0.7    2    1    1    16   0.0004 6.1e-007&#xA;Substep 2, for group 2.&#xA;Symmetric matrices found.&#xA;Scales for dependent variables:&#xA;Temperature (comp1.T): 1.6e+002&#xA;Orthonormal null-space function used.&#xA;Iter      SolEst     Damping    Stepsize #Res #Jac #Sol   LinErr   LinRes&#xA;   1        0.32   0.8000000        0.32    2    1    1 6.2e-010 3.7e-012&#xA;Solution error estimates for segregated groups&#xA;0.7, 0.25&#xA;Residual error estimates for segregated groups&#xA;3.3e+002, 2.5e+003&#xA;Segregated solver iteration 2.&#xA;Substep 1, for group 1.&#xA;Iter      SolEst     Damping    Stepsize #Res #Jac #Sol LinIt   LinErr   LinRes&#xA;   1    2.9e-006   1.0000000    2.9e-006    4    1    2    34  0.00041 1.6e-006&#xA;Substep 2, for group 2.&#xA;Iter      SolEst     Damping    Stepsize #Res #Jac #Sol   LinErr   LinRes&#xA;   1       0.061   0.8000000       0.061    4    2    2 2.4e-010 3.7e-012&#xA;Solution error estimates for segregated groups&#xA;2.9e-006, 0.048&#xA;Residual error estimates for segregated groups&#xA;1e-005, 5.1e+002&#xA;Segregated solver iteration 3.&#xA;Substep 1, for group 1.&#xA;Iter      SolEst     Damping    Stepsize #Res #Jac #Sol LinIt   LinErr   LinRes&#xA;   1    3.5e-012   1.0000000    3.5e-012    6    1    3    53  0.00031   5e-007&#xA;Substep 2, for group 2.&#xA;Iter      SolEst     Damping    Stepsize #Res #Jac #Sol   LinErr   LinRes&#xA;   1       0.012   0.8000000       0.012    6    3    3 1.6e-011 3.7e-012&#xA;Solution error estimates for segregated groups&#xA;3.5e-012, 0.0096&#xA;Residual error estimates for segregated groups&#xA;3.3e-008, 1e+002&#xA;Segregated solver iteration 4.&#xA;Substep 1, for group 1.&#xA;Iter      SolEst     Damping    Stepsize #Res #Jac #Sol LinIt   LinErr   LinRes&#xA;   1    1.1e-016   1.0000000    1.1e-016    8    1    4    71  0.00067 9.1e-008&#xA;Substep 2, for group 2.&#xA;Iter      SolEst     Damping    Stepsize #Res #Jac #Sol   LinErr   LinRes&#xA;   1      0.0024   0.8000000      0.0024    8    4    4 1.8e-010 3.7e-012&#xA;Solution error estimates for segregated groups&#xA;1.2e-016, 0.0019&#xA;Residual error estimates for segregated groups&#xA;2.9e-008, 20&#xA;Segregated solver iteration 5.&#xA;Substep 1, for group 1.&#xA;Iter      SolEst     Damping    Stepsize #Res #Jac #Sol LinIt   LinErr   LinRes&#xA;   1    3.3e-016   1.0000000    3.3e-016   10    1    5    89  0.00043 9.5e-008&#xA;Substep 2, for group 2.&#xA;Iter      SolEst     Damping    Stepsize #Res #Jac #Sol   LinErr   LinRes&#xA;   1     0.00048   0.8000000     0.00048   10    5    5 4.9e-010 3.7e-012&#xA;Solution error estimates for segregated groups&#xA;3.3e-016, 0.00038&#xA;Residual error estimates for segregated groups&#xA;3.1e-008, 4&#xA;Stationary Solver 1 in Solution 1: Solution time: 2 s&#xA;                                   Physical memory: 1.35 GB&#xA;                                   Virtual memory: 1.4 GB&#xA;  Itns   nPDE        Error    Objective&#xA;    18     18          0.2       133.54&#xA;Stationary Solver 1 in Solution 1 started at 9-déc.-2022 10:08:20.&#xA;Segregated solver&#xA;Number of degrees of freedom solved for: 22395 (plus 14314 internal DOFs).&#xA;Segregated solver iteration 1.&#xA;Substep 1, for group 1.&#xA;Symmetric matrices found.&#xA;Scales for dependent variables:&#xA;Electric potential (comp1.V): 1&#xA;Orthonormal null-space function used.&#xA;Iter      SolEst     Damping    Stepsize #Res #Jac #Sol LinIt   LinErr   LinRes&#xA;   1         0.7   1.0000000         0.7    2    1    1    16   0.0004 6.1e-007&#xA;Substep 2, for group 2.&#xA;Symmetric matrices found.&#xA;Scales for dependent variables:&#xA;Temperature (comp1.T): 1.6e+002&#xA;Orthonormal null-space function used.&#xA;Iter      SolEst     Damping    Stepsize #Res #Jac #Sol   LinErr   LinRes&#xA;   1        0.32   0.8000000        0.32    2    1    1 4.2e-010 3.7e-012&#xA;Solution error estimates for segregated groups&#xA;0.7, 0.25&#xA;Residual error estimates for segregated groups&#xA;3.3e+002, 2.5e+003&#xA;Segregated solver iteration 2.&#xA;Substep 1, for group 1.&#xA;Iter      SolEst     Damping    Stepsize #Res #Jac #Sol LinIt   LinErr   LinRes&#xA;   1    2.9e-006   1.0000000    2.9e-006    4    1    2    34  0.00041 1.6e-006&#xA;Substep 2, for group 2.&#xA;Iter      SolEst     Damping    Stepsize #Res #Jac #Sol   LinErr   LinRes&#xA;   1       0.061   0.8000000       0.061    4    2    2 4.1e-010 3.7e-012&#xA;Solution error estimates for segregated groups&#xA;2.9e-006, 0.048&#xA;Residual error estimates for segregated groups&#xA;1e-005, 5.1e+002&#xA;Segregated solver iteration 3.&#xA;Substep 1, for group 1.&#xA;Iter      SolEst     Damping    Stepsize #Res #Jac #Sol LinIt   LinErr   LinRes&#xA;   1    3.5e-012   1.0000000    3.5e-012    6    1    3    53  0.00031   5e-007&#xA;Substep 2, for group 2.&#xA;Iter      SolEst     Damping    Stepsize #Res #Jac #Sol   LinErr   LinRes&#xA;   1       0.012   0.8000000       0.012    6    3    3 4.1e-010 3.6e-012&#xA;Solution error estimates for segregated groups&#xA;3.5e-012, 0.0096&#xA;Residual error estimates for segregated groups&#xA;3.2e-008, 1e+002&#xA;Segregated solver iteration 4.&#xA;Substep 1, for group 1.&#xA;Iter      SolEst     Damping    Stepsize #Res #Jac #Sol LinIt   LinErr   LinRes&#xA;   1    9.5e-017   1.0000000    9.5e-017    8    1    4    71  0.00072 9.6e-008&#xA;Substep 2, for group 2.&#xA;Iter      SolEst     Damping    Stepsize #Res #Jac #Sol   LinErr   LinRes&#xA;   1      0.0024   0.8000000      0.0024    8    4    4 4.7e-010 3.7e-012&#xA;Solution error estimates for segregated groups&#xA;1e-016, 0.0019&#xA;Residual error estimates for segregated groups&#xA;2.8e-008, 20&#xA;Segregated solver iteration 5.&#xA;Substep 1, for group 1.&#xA;Iter      SolEst     Damping    Stepsize #Res #Jac #Sol LinIt   LinErr   LinRes&#xA;   1    4.1e-016   1.0000000    4.1e-016   10    1    5    89  0.00052 7.8e-008&#xA;Substep 2, for group 2.&#xA;Iter      SolEst     Damping    Stepsize #Res #Jac #Sol   LinErr   LinRes&#xA;   1     0.00048   0.8000000     0.00048   10    5    5 7.7e-010 3.7e-012&#xA;Solution error estimates for segregated groups&#xA;4.1e-016, 0.00038&#xA;Residual error estimates for segregated groups&#xA;3e-008, 4&#xA;Stationary Solver 1 in Solution 1: Solution time: 2 s&#xA;                                   Physical memory: 1.35 GB&#xA;                                   Virtual memory: 1.4 GB&#xA;  Itns   nPDE        Error    Objective&#xA;    21     19          0.1       133.54&#xA;Stationary Solver 1 in Solution 1 started at 9-déc.-2022 10:08:24.&#xA;Segregated solver&#xA;Number of degrees of freedom solved for: 22395 (plus 14314 internal DOFs).&#xA;Segregated solver iteration 1.&#xA;Substep 1, for group 1.&#xA;Symmetric matrices found.&#xA;Scales for dependent variables:&#xA;Electric potential (comp1.V): 1&#xA;Orthonormal null-space function used.&#xA;Iter      SolEst     Damping    Stepsize #Res #Jac #Sol LinIt   LinErr   LinRes&#xA;   1         0.7   1.0000000         0.7    2    1    1    16   0.0004 6.1e-007&#xA;Substep 2, for group 2.&#xA;Symmetric matrices found.&#xA;Scales for dependent variables:&#xA;Temperature (comp1.T): 1.6e+002&#xA;Orthonormal null-space function used.&#xA;Iter      SolEst     Damping    Stepsize #Res #Jac #Sol   LinErr   LinRes&#xA;   1        0.32   0.8000000        0.32    2    1    1 1.9e-010 3.7e-012&#xA;Solution error estimates for segregated groups&#xA;0.7, 0.25&#xA;Residual error estimates for segregated groups&#xA;3.3e+002, 2.5e+003&#xA;Segregated solver iteration 2.&#xA;Substep 1, for group 1.&#xA;Iter      SolEst     Damping    Stepsize #Res #Jac #Sol LinIt   LinErr   LinRes&#xA;   1    2.9e-006   1.0000000    2.9e-006    4    1    2    34  0.00041 1.6e-006&#xA;Substep 2, for group 2.&#xA;Iter      SolEst     Damping    Stepsize #Res #Jac #Sol   LinErr   LinRes&#xA;   1       0.061   0.8000000       0.061    4    2    2   5e-010 3.7e-012&#xA;Solution error estimates for segregated groups&#xA;2.9e-006, 0.048&#xA;Residual error estimates for segregated groups&#xA;1e-005, 5.1e+002&#xA;Segregated solver iteration 3.&#xA;Substep 1, for group 1.&#xA;Iter      SolEst     Damping    Stepsize #Res #Jac #Sol LinIt   LinErr   LinRes&#xA;   1    3.5e-012   1.0000000    3.5e-012    6    1    3    53  0.00031   5e-007&#xA;Substep 2, for group 2.&#xA;Iter      SolEst     Damping    Stepsize #Res #Jac #Sol   LinErr   LinRes&#xA;   1       0.012   0.8000000       0.012    6    3    3 5.9e-010 3.7e-012&#xA;Solution error estimates for segregated groups&#xA;3.5e-012, 0.0096&#xA;Residual error estimates for segregated groups&#xA;3.3e-008, 1e+002&#xA;Segregated solver iteration 4.&#xA;Substep 1, for group 1.&#xA;Iter      SolEst     Damping    Stepsize #Res #Jac #Sol LinIt   LinErr   LinRes&#xA;   1    2.3e-016   1.0000000    2.3e-016    8    1    4    71  0.00044 7.8e-008&#xA;Substep 2, for group 2.&#xA;Iter      SolEst     Damping    Stepsize #Res #Jac #Sol   LinErr   LinRes&#xA;   1      0.0024   0.8000000      0.0024    8    4    4 4.7e-010 3.7e-012&#xA;Solution error estimates for segregated groups&#xA;2.3e-016, 0.0019&#xA;Residual error estimates for segregated groups&#xA;3e-008, 20&#xA;Segregated solver iteration 5.&#xA;Substep 1, for group 1.&#xA;Iter      SolEst     Damping    Stepsize #Res #Jac #Sol LinIt   LinErr   LinRes&#xA;   1    1.4e-016   1.0000000    1.4e-016   10    1    5    89   0.0006 9.7e-008&#xA;Substep 2, for group 2.&#xA;Iter      SolEst     Damping    Stepsize #Res #Jac #Sol   LinErr   LinRes&#xA;   1     0.00048   0.8000000     0.00048   10    5    5 5.6e-010 3.6e-012&#xA;Solution error estimates for segregated groups&#xA;1.4e-016, 0.00038&#xA;Residual error estimates for segregated groups&#xA;3.2e-008, 4&#xA;Stationary Solver 1 in Solution 1: Solution time: 2 s&#xA;                                   Physical memory: 1.35 GB&#xA;                                   Virtual memory: 1.41 GB&#xA;  Itns   nPDE        Error    Objective&#xA;    22     20          0.1       133.54&#xA;Number of optimization variables:      1.&#xA;Number of objective function evaluations:     20.&#xA;Number of Jacobian evaluations:      0.&#xA;Final objective function value:    133.5406863.&#xA;"/>
          </properties>
          <feature xsi:type="com.comsol.mph-v15:BatchFeatureList" model="/"/>
        </value>
      </features>
      <features key="p1">
        <value xsi:type="com.comsol.mph-v15:BatchFeature" tag="p1" entityName="Parametric 1" entityComments="" entityAuthor="" entityCreationTime="1669995781622" operationID="Parametric" key="[notactive]" study="//@study/@objects[key='std1']/@value">
          <properties key="control">
            <value tag="control" value="user" referenceContainerList="//@study/@objects[key='std1']/@value/@feature" compositeIndex="0"/>
          </properties>
          <properties key="sweeptype">
            <value tag="sweeptype" value="filled"/>
          </properties>
          <properties key="pname">
            <value tag="pname" valueArray="1|3,'T0','kxx_hBN','kSi_base'"/>
          </properties>
          <properties key="plist">
            <value tag="plist" value="" valueArray="1|0"/>
          </properties>
          <properties key="plistarrexcelfilename">
            <value tag="plistarrexcelfilename" value=""/>
          </properties>
          <properties key="plistarrexcelsheet">
            <value tag="plistarrexcelsheet" value=""/>
          </properties>
          <properties key="plistarrexcelrange">
            <value tag="plistarrexcelrange" value=""/>
          </properties>
          <properties key="plistarrexceloverwrite">
            <value tag="plistarrexceloverwrite" value="on"/>
          </properties>
          <properties key="plistarrexcelincludeheaders">
            <value tag="plistarrexcelincludeheaders" value="off"/>
          </properties>
          <properties key="plistarrexcelseparateunits">
            <value tag="plistarrexcelseparateunits" value="off"/>
          </properties>
          <properties key="plistarr">
            <value tag="plistarr" valueRows="3,'164','range(900\,2100/20\,3000)','range(252\,40/40\,292)'"/>
          </properties>
          <properties key="plistarr_vector_method">
            <value tag="plistarr_vector_method" valueArray="1|0"/>
          </properties>
          <properties key="plistarr_vector_start">
            <value tag="plistarr_vector_start" valueArray="1|0"/>
          </properties>
          <properties key="plistarr_vector_stop">
            <value tag="plistarr_vector_stop" valueArray="1|0"/>
          </properties>
          <properties key="plistarr_vector_step">
            <value tag="plistarr_vector_step" valueArray="1|0"/>
          </properties>
          <properties key="plistarr_vector_numvalues">
            <value tag="plistarr_vector_numvalues" valueArray="1|0"/>
          </properties>
          <properties key="plistarr_vector_function">
            <value tag="plistarr_vector_function" valueArray="1|0"/>
          </properties>
          <properties key="punit">
            <value tag="punit" valueArray="1|3,'','',''"/>
          </properties>
          <properties key="stopcond">
            <value tag="stopcond" value=""/>
          </properties>
          <properties key="optimization">
            <value tag="optimization" value="nooptimref" reference="//@batch/@feature/@features[key='o1']/@value" referenceContainerList="//@batch/@feature" compositeIndex="0"/>
          </properties>
          <properties key="plot">
            <value tag="plot" value="off"/>
          </properties>
          <properties key="plotgroup">
            <value tag="plotgroup" value="Default" reference="//@result/@feature/@features[key='pg1']/@value" referenceContainerList="//@result/@feature" compositeIndex="0"/>
          </properties>
          <properties key="probesel">
            <value tag="probesel" value="manual"/>
          </properties>
          <properties key="probes">
            <value tag="probes" referenceArray="//@probe/@features[key='var2']/@value //@probe/@features[key='var3']/@value //@probe/@features[key='bnd1']/@value //@probe/@features[key='var4']/@value //@probe/@features[key='pdom1']/@value //@probe/@features[key='pdom2']/@value //@probe/@features[key='pdom3']/@value //@probe/@features[key='pdom4']/@value //@probe/@features[key='pdom5']/@value //@probe/@features[key='pdom6']/@value //@probe/@features[key='pdom7']/@value //@probe/@features[key='pdom8']/@value //@probe/@features[key='pdom9']/@value //@probe/@features[key='pdom10']/@value //@probe/@features[key='pdom11']/@value //@probe/@features[key='var5']/@value //@probe/@features[key='var6']/@value //@probe/@features[key='var7']/@value" referenceContainerList="//@probe"/>
          </properties>
          <properties key="useaccumtable">
            <value tag="useaccumtable" value="on"/>
          </properties>
          <properties key="accumtable">
            <value tag="accumtable" value="new" referenceContainerList="//@result/@table" compositeIndex="0"/>
          </properties>
          <properties key="accumtableall">
            <value tag="accumtableall" value="off"/>
          </properties>
          <properties key="err">
            <value tag="err" value="on"/>
          </properties>
          <properties key="param">
            <value tag="param" valueArray="1|0"/>
          </properties>
          <properties key="error">
            <value tag="error" valueArray="1|0"/>
          </properties>
          <properties key="pdistrib">
            <value tag="pdistrib" value="off"/>
          </properties>
          <properties key="pwork">
            <value tag="pwork" value="1"/>
          </properties>
          <properties key="pworkactive">
            <value tag="pworkactive" value="off"/>
          </properties>
          <properties key="keeplog">
            <value tag="keeplog" value="off"/>
          </properties>
          <properties key="message">
            <value tag="message" value=""/>
          </properties>
          <feature xsi:type="com.comsol.mph-v15:BatchFeatureList" model="/">
            <features key="so1">
              <value xsi:type="com.comsol.mph-v15:BatchFeature" tag="so1" entityName="" entityComments="" entityAuthor="" entityCreationTime="1670576835200" operationID="Solutionseq">
                <properties key="seq">
                  <value tag="seq" value="all" reference="//@sol/@solseqs[key='sol1']/@value" referenceContainerList="//@sol" compositeIndex="0"/>
                </properties>
                <properties key="store">
                  <value tag="store" value="on"/>
                </properties>
                <properties key="clear">
                  <value tag="clear" value="on"/>
                </properties>
                <properties key="psol">
                  <value tag="psol" value="none" referenceContainerList="//@sol" compositeIndex="0"/>
                </properties>
                <properties key="param">
                  <value tag="param" valueArray="1|0"/>
                </properties>
                <properties key="sol">
                  <value tag="sol" valueArray="1|0"/>
                </properties>
                <feature xsi:type="com.comsol.mph-v15:BatchFeatureList" model="/"/>
              </value>
            </features>
          </feature>
        </value>
      </features>
    </feature>
  </batch>
  <constr entityName="List" entityComments="" entityAuthor="" entityCreationTime="1624018751137" model="/">
    <constraints key="constr1">
      <value tag="constr1" derivedFrom="//@physics/@physints[key='ec']/@value/@feature/@features[key='gnd1']/@value" shapes="//@shape/@shapes[key='shape1']/@value">
        <feature model="/">
          <objects key="constr1">
            <value tag="constr1" derivedFrom="//@physics/@physints[key='ec']/@value/@feature/@features[key='gnd1']/@value" entityName="Derived Parameters 1" entityComments="" entityAuthor="" entityCreationTime="1768574732854">
              <selection xsi:type="com.comsol.mph-v15:XDLocalSelection" entityName="Selection" entityComments="" entityAuthor="" entityCreationTime="1768574732854" selType="geomdim" geom="//@geom/@geoms[key='geom1']/@value" domains="72,2,66" dim="2" hDim="2"/>
              <param key="constr">
                <value tag="constr" value="1|1,'root.comp1.ec.V0-root.comp1.V'"/>
              </param>
              <param key="constrf">
                <value tag="constrf" value="1|1,'test(root.comp1.ec.V0-root.comp1.V)'"/>
              </param>
              <param key="constrv">
                <value tag="constrv" value="1|1,'0'"/>
              </param>
              <param key="lbound">
                <value tag="lbound" value="1|1,''"/>
              </param>
              <param key="ubound">
                <value tag="ubound" value="1|1,''"/>
              </param>
              <param key="nodal">
                <value tag="nodal" value="1|1,'0'"/>
              </param>
              <properties key="exclude0">
                <value tag="exclude0">
                  <selection xsi:type="com.comsol.mph-v15:XDLocalSelection" entityName="Selection" entityComments="" entityAuthor="" entityCreationTime="1768574733114"/>
                </value>
              </properties>
              <properties key="exclude1">
                <value tag="exclude1">
                  <selection xsi:type="com.comsol.mph-v15:XDLocalSelection" entityName="Selection" entityComments="" entityAuthor="" entityCreationTime="1768574733114"/>
                </value>
              </properties>
            </value>
          </objects>
        </feature>
      </value>
    </constraints>
    <constraints key="constr2">
      <value tag="constr2" derivedFrom="//@physics/@physints[key='ec']/@value/@feature/@features[key='pot1']/@value" shapes="//@shape/@shapes[key='shape1']/@value">
        <feature model="/">
          <objects key="constr1">
            <value tag="constr1" derivedFrom="//@physics/@physints[key='ec']/@value/@feature/@features[key='pot1']/@value" entityName="Derived Parameters 1" entityComments="" entityAuthor="" entityCreationTime="1768574732854">
              <selection xsi:type="com.comsol.mph-v15:XDLocalSelection" entityName="Selection" entityComments="" entityAuthor="" entityCreationTime="1768574732854" selType="geomdim" geom="//@geom/@geoms[key='geom1']/@value" domains="72,39" dim="2" hDim="2"/>
              <param key="constr">
                <value tag="constr" value="1|1,'root.comp1.ec.V0-root.comp1.V'"/>
              </param>
              <param key="constrf">
                <value tag="constrf" value="1|1,'test(root.comp1.ec.V0-root.comp1.V)'"/>
              </param>
              <param key="constrv">
                <value tag="constrv" value="1|1,'0'"/>
              </param>
              <param key="lbound">
                <value tag="lbound" value="1|1,''"/>
              </param>
              <param key="ubound">
                <value tag="ubound" value="1|1,''"/>
              </param>
              <param key="nodal">
                <value tag="nodal" value="1|1,'0'"/>
              </param>
              <properties key="exclude0">
                <value tag="exclude0">
                  <selection xsi:type="com.comsol.mph-v15:XDLocalSelection" entityName="Selection" entityComments="" entityAuthor="" entityCreationTime="1768574733116"/>
                </value>
              </properties>
              <properties key="exclude1">
                <value tag="exclude1">
                  <selection xsi:type="com.comsol.mph-v15:XDLocalSelection" entityName="Selection" entityComments="" entityAuthor="" entityCreationTime="1768574733116"/>
                </value>
              </properties>
            </value>
          </objects>
        </feature>
      </value>
    </constraints>
    <constraints key="constr3">
      <value tag="constr3" derivedFrom="//@physics/@physints[key='ec']/@value/@feature/@features[key='pot2']/@value" shapes="//@shape/@shapes[key='shape1']/@value">
        <feature model="/">
          <objects key="constr1">
            <value tag="constr1" derivedFrom="//@physics/@physints[key='ec']/@value/@feature/@features[key='pot2']/@value" entityName="Derived Parameters 1" entityComments="" entityAuthor="" entityCreationTime="1768574732854">
              <selection xsi:type="com.comsol.mph-v15:XDLocalSelection" entityName="Selection" entityComments="" entityAuthor="" entityCreationTime="1768574732854" selType="geomdim" geom="//@geom/@geoms[key='geom1']/@value" domains="72,27" dim="2" hDim="2"/>
              <param key="constr">
                <value tag="constr" value="1|1,'root.comp1.ec.V0-root.comp1.V'"/>
              </param>
              <param key="constrf">
                <value tag="constrf" value="1|1,'test(root.comp1.ec.V0-root.comp1.V)'"/>
              </param>
              <param key="constrv">
                <value tag="constrv" value="1|1,'0'"/>
              </param>
              <param key="lbound">
                <value tag="lbound" value="1|1,''"/>
              </param>
              <param key="ubound">
                <value tag="ubound" value="1|1,''"/>
              </param>
              <param key="nodal">
                <value tag="nodal" value="1|1,'0'"/>
              </param>
              <properties key="exclude0">
                <value tag="exclude0">
                  <selection xsi:type="com.comsol.mph-v15:XDLocalSelection" entityName="Selection" entityComments="" entityAuthor="" entityCreationTime="1768574733118"/>
                </value>
              </properties>
              <properties key="exclude1">
                <value tag="exclude1">
                  <selection xsi:type="com.comsol.mph-v15:XDLocalSelection" entityName="Selection" entityComments="" entityAuthor="" entityCreationTime="1768574733118"/>
                </value>
              </properties>
            </value>
          </objects>
        </feature>
      </value>
    </constraints>
    <constraints key="constr4">
      <value tag="constr4" derivedFrom="//@physics/@physints[key='ht']/@value/@feature/@features[key='temp1']/@value" shapes="//@shape/@shapes[key='shape2']/@value">
        <feature model="/">
          <objects key="constr1">
            <value tag="constr1" derivedFrom="//@physics/@physints[key='ht']/@value/@feature/@features[key='temp1']/@value" entityName="Derived Parameters 1" entityComments="" entityAuthor="" entityCreationTime="1768574732854">
              <selection xsi:type="com.comsol.mph-v15:XDLocalSelection" entityName="Selection" entityComments="" entityAuthor="" entityCreationTime="1768574732854" selType="geomdim" geom="//@geom/@geoms[key='geom1']/@value" domains="72,2,27,39,66" dim="2" hDim="2"/>
              <param key="constr">
                <value tag="constr" value="1|1,'root.comp1.ht.T0-root.comp1.ht.Tvar'"/>
              </param>
              <param key="constrf">
                <value tag="constrf" value="1|1,'test(root.comp1.ht.T0-root.comp1.ht.Tvar)'"/>
              </param>
              <param key="constrv">
                <value tag="constrv" value="1|1,'0'"/>
              </param>
              <param key="lbound">
                <value tag="lbound" value="1|1,''"/>
              </param>
              <param key="ubound">
                <value tag="ubound" value="1|1,''"/>
              </param>
              <param key="nodal">
                <value tag="nodal" value="1|1,'0'"/>
              </param>
              <properties key="exclude0">
                <value tag="exclude0">
                  <selection xsi:type="com.comsol.mph-v15:XDLocalSelection" entityName="Selection" entityComments="" entityAuthor="" entityCreationTime="1768574733119"/>
                </value>
              </properties>
              <properties key="exclude1">
                <value tag="exclude1">
                  <selection xsi:type="com.comsol.mph-v15:XDLocalSelection" entityName="Selection" entityComments="" entityAuthor="" entityCreationTime="1768574733119"/>
                </value>
              </properties>
            </value>
          </objects>
        </feature>
      </value>
    </constraints>
  </constr>
  <expr entityName="Variables" entityComments="" entityAuthor="" entityCreationTime="1624017977762" model="/">
    <objects key="var1">
      <value tag="var1" storedParent="//@modelNode/@modelNodes[key='comp1']/@value" entityName="Variables 1" entityComments="" entityAuthor="" entityCreationTime="1624563198029">
        <selection xsi:type="com.comsol.mph-v15:XDLocalSelection" entityName="Selection" entityComments="" entityAuthor="" entityCreationTime="1624563198029" selType="global"/>
        <expressions key="P">
          <value tag="P" expression="intop1(ec.normJ)*Vin"/>
        </expressions>
        <expressions key="TSiveryhotex">
          <value tag="TSiveryhotex" expression="273.15-31.4[K]"/>
        </expressions>
        <expressions key="TSihotex">
          <value tag="TSihotex" expression="273.15-44[K]"/>
        </expressions>
        <expressions key="TSicoldex">
          <value tag="TSicoldex" expression="273.15-59.5[K]"/>
        </expressions>
        <expressions key="TSiverycoldex">
          <value tag="TSiverycoldex" expression="273.15-68[K]"/>
        </expressions>
        <expressions key="TBN1hotex">
          <value tag="TBN1hotex" expression="273.15-46.9[K]"/>
        </expressions>
        <expressions key="TBN2ex">
          <value tag="TBN2ex" expression="273.15-47.8[K]"/>
        </expressions>
        <expressions key="TBN3ex">
          <value tag="TBN3ex" expression="273.15-49.2[K]"/>
        </expressions>
        <expressions key="TBN4ex">
          <value tag="TBN4ex" expression="273.15-49.1[K]"/>
        </expressions>
        <expressions key="TBN5ex">
          <value tag="TBN5ex" expression="273.15-49[K]"/>
        </expressions>
        <expressions key="TBN6ex">
          <value tag="TBN6ex" expression="273.15-51.6[K]"/>
        </expressions>
        <expressions key="TBN7ex">
          <value tag="TBN7ex" expression="273.15-55.7[K]"/>
        </expressions>
        <expressions key="TBN8coldex">
          <value tag="TBN8coldex" expression="273.15-57.6[K]"/>
        </expressions>
        <expressions key="TBN9ex">
          <value tag="TBN9ex" expression="273.15-58.7[K]"/>
        </expressions>
        <expressions key="k_Si">
          <value tag="k_Si" expression="kSi_funct(T)*kSi_base/270 [W/m/K]"/>
        </expressions>
        <expressions key="sigma_Si">
          <value tag="sigma_Si" expression="sigma_Si_base*ec_Si(T)/25000[S/m]"/>
        </expressions>
        <expressions key="k_hBNT">
          <value tag="k_hBNT" expression="k_BN_funct_theory(T)*kxx_hBN/1000 [W/m/K]"/>
        </expressions>
        <expressions key="dev_allSi">
          <value tag="dev_allSi" expression="((TSiveryhot-TSiveryhotex)^2)+((TSiverycold-TSiverycoldex)^2)+((TSihot-TSihotex)^2)+((TSicold-TSicoldex)^2)"/>
        </expressions>
        <expressions key="dev_allSi_hBN_12points">
          <value tag="dev_allSi_hBN_12points" expression="((TSiveryhot-TSiveryhotex)^2)+((TSiverycold-TSiverycoldex)^2)+((TSihot-TSihotex)^2)+((TSicold-TSicoldex)^2)+((TBN1hot-TBN1hotex)^2)+((TBN3-TBN3ex)^2)+((TBN4-TBN4ex)^2)+((TBN5-TBN5ex)^2)+((TBN6-TBN6ex)^2)+((TBN7-TBN7ex)^2)+((TBN8cold-TBN8coldex)^2)"/>
        </expressions>
        <expressions key="dev_allSi_hBN_6points">
          <value tag="dev_allSi_hBN_6points" expression="((TSiveryhot-TSiveryhotex)^2)+((TSiverycold-TSiverycoldex)^2)+((TSihot-TSihotex)^2)+((TSicold-TSicoldex)^2)+((TBN1hot-TBN1hotex)^2)+((TBN8cold-TBN8coldex)^2)"/>
        </expressions>
      </value>
    </objects>
    <objects key="var2">
      <value tag="var2" entityName="Variables 2" entityComments="" entityAuthor="" entityCreationTime="1669910757753">
        <selection xsi:type="com.comsol.mph-v15:XDLocalSelection" entityName="Selection" entityComments="" entityAuthor="" entityCreationTime="1669910757753" selType="global"/>
      </value>
    </objects>
    <objects key="iexpr1">
      <value tag="iexpr1" derivedFrom="/" entityName="Derived Variables 1" entityComments="" entityAuthor="" entityCreationTime="1768574732854">
        <tags tag="Analysis" values="1,'std1/stat'"/>
        <selection xsi:type="com.comsol.mph-v15:XDLocalSelection" entityName="Selection" entityComments="" entityAuthor="" entityCreationTime="1768574732854" selType="global"/>
        <expressions key="g_const">
          <value tag="g_const" expression="9.80665[m/s^2]" description="Acceleration of gravity"/>
        </expressions>
        <expressions key="N_A_const">
          <value tag="N_A_const" expression="6.02214129E23[1/mol]" description="Avogadro constant"/>
        </expressions>
        <expressions key="k_B_const">
          <value tag="k_B_const" expression="1.3806488E-23[J/K]" description="Boltzmann constant"/>
        </expressions>
        <expressions key="Z0_const">
          <value tag="Z0_const" expression="root.mu0_const*root.c_const" description="Characteristic impedance of vacuum"/>
        </expressions>
        <expressions key="me_const">
          <value tag="me_const" expression="9.10938291E-31[kg]" description="Electron mass"/>
        </expressions>
        <expressions key="e_const">
          <value tag="e_const" expression="1.602176565E-19[C]" description="Elementary charge"/>
        </expressions>
        <expressions key="F_const">
          <value tag="F_const" expression="96485.3365[C/mol]" description="Faraday constant"/>
        </expressions>
        <expressions key="alpha_const">
          <value tag="alpha_const" expression="0.0072973525698" description="Fine-structure constant"/>
        </expressions>
        <expressions key="G_const">
          <value tag="G_const" expression="6.67384E-11[m^3/(kg*s^2)]" description="Gravitational constant"/>
        </expressions>
        <expressions key="hbar_const">
          <value tag="hbar_const" expression="1.054571726E-34[J*s/rad]" description="Reduced Planck's constant"/>
        </expressions>
        <expressions key="V_m_const">
          <value tag="V_m_const" expression="0.022413968[m^3/mol]" description="Molar volume of ideal gas"/>
        </expressions>
        <expressions key="mn_const">
          <value tag="mn_const" expression="1.674927351E-27[kg]" description="Neutron mass"/>
        </expressions>
        <expressions key="epsilon0_const">
          <value tag="epsilon0_const" expression="8.854187817E-12[F/m]" description="Permittivity of vacuum"/>
        </expressions>
        <expressions key="mu0_const">
          <value tag="mu0_const" expression="4*pi*1.0E-7[H/m]" description="Permeability of vacuum"/>
        </expressions>
        <expressions key="h_const">
          <value tag="h_const" expression="6.62606957E-34[J*s]" description="Planck's constant"/>
        </expressions>
        <expressions key="mp_const">
          <value tag="mp_const" expression="1.672621777E-27[kg]" description="Proton mass"/>
        </expressions>
        <expressions key="c_const">
          <value tag="c_const" expression="299792458[m/s]" description="Speed of light in vacuum"/>
        </expressions>
        <expressions key="sigma_const">
          <value tag="sigma_const" expression="5.670373E-8[kg/(s^3*K^4)]" description="Stefan-Boltzmann constant"/>
        </expressions>
        <expressions key="R_const">
          <value tag="R_const" expression="8.3144621[J/(K*mol)]" description="Universal gas constant"/>
        </expressions>
        <expressions key="b_const">
          <value tag="b_const" expression="0.0028977721[m*K]" description="Wien displacement law constant"/>
        </expressions>
        <expressions key="isRHS">
          <value tag="isRHS"/>
        </expressions>
      </value>
    </objects>
    <objects key="iexpr2">
      <value tag="iexpr2" derivedFrom="/" storedParent="//@modelNode/@modelNodes[key='comp1']/@value" entityName="Derived Variables 2" entityComments="" entityAuthor="" entityCreationTime="1768574732864">
        <tags tag="Analysis" values="1,'std1/stat'"/>
        <selection xsi:type="com.comsol.mph-v15:XDLocalSelection" entityName="Selection" entityComments="" entityAuthor="" entityCreationTime="1768574732864" selType="geomdim" geom="//@geom/@geoms[key='geom1']/@value" domains="6,1,2,3,4,5" dim="3" hDim="3"/>
        <expressions key="comp1.isScalingSystemDomain">
          <value tag="comp1.isScalingSystemDomain" description="Is scaling system domain"/>
        </expressions>
        <expressions key="comp1.isPML">
          <value tag="comp1.isPML" description="Is PML"/>
        </expressions>
      </value>
    </objects>
    <objects key="iexpr3">
      <value tag="iexpr3" derivedFrom="//@physics/@physints[key='ec']/@value" storedParent="//@modelNode/@modelNodes[key='comp1']/@value" entityName="Derived Variables 3" entityComments="" entityAuthor="" entityCreationTime="1768574732864">
        <tags tag="Analysis" values="1,'std1/stat'"/>
        <selection xsi:type="com.comsol.mph-v15:XDLocalSelection" entityName="Selection" entityComments="" entityAuthor="" entityCreationTime="1768574732864" selType="geomdim" geom="//@geom/@geoms[key='geom1']/@value" domains="108,1,2,3,4,5,6,7,8,9,10,11,12,13,14,15,16,17,18,20,21,22,23,30,31,32,33,34,35,36,37,38,39,40,41,42,43,44,45,46,47,48,49,50,51,54,55,56,57,58,59,60,61,62,63,64,65,66,67,68,69,70,71,72,73,74,75,82,83,84,85,86,87,89,90,92,93,94,95,96,97,98,99,100,101,102,103,104,105,106,107" dim="0" hDim="0"/>
        <expressions key="V_fld_act">
          <value tag="V_fld_act" expression="1" description="Electric potential"/>
        </expressions>
      </value>
    </objects>
    <objects key="iexpr4">
      <value tag="iexpr4" derivedFrom="//@physics/@physints[key='ec']/@value" storedParent="//@modelNode/@modelNodes[key='comp1']/@value" entityName="Derived Variables 4" entityComments="" entityAuthor="" entityCreationTime="1768574732864">
        <tags tag="Analysis" values="1,'std1/stat'"/>
        <selection xsi:type="com.comsol.mph-v15:XDLocalSelection" entityName="Selection" entityComments="" entityAuthor="" entityCreationTime="1768574732864" selType="geomdim" geom="//@geom/@geoms[key='geom1']/@value" domains="108,19,24,25,26,27,28,29,52,53,76,77,78,79,80,81,88,91" dim="0" hDim="0"/>
        <expressions key="V_fld_act">
          <value tag="V_fld_act" description="Electric potential"/>
        </expressions>
      </value>
    </objects>
    <objects key="iexpr5">
      <value tag="iexpr5" derivedFrom="//@physics/@physints[key='ec']/@value" storedParent="//@modelNode/@modelNodes[key='comp1']/@value" entityName="Derived Variables 5" entityComments="" entityAuthor="" entityCreationTime="1768574732864">
        <tags tag="Analysis" values="1,'std1/stat'"/>
        <selection xsi:type="com.comsol.mph-v15:XDLocalSelection" entityName="Selection" entityComments="" entityAuthor="" entityCreationTime="1768574732864" selType="geomdim" geom="//@geom/@geoms[key='geom1']/@value" domains="173,1,2,3,4,5,6,7,8,9,10,11,12,13,14,15,16,17,18,19,20,21,22,23,24,25,26,27,28,29,31,32,35,36,38,39,40,41,52,53,54,55,56,57,58,59,60,61,62,63,64,65,66,67,68,69,70,71,72,73,74,75,76,77,78,79,80,81,83,84,88,89,90,91,92,93,94,95,96,97,98,99,100,101,102,103,104,105,106,107,108,109,110,111,112,113,114,115,116,117,118,119,120,122,123,124,125,126,136,137,138,139,140,141,142,143,144,145,147,149,151,152,153,154,155,156,157,158,159,160,161,162,163,164,165,166,167,168,169,170,171,172" dim="1" hDim="1"/>
        <expressions key="V_fld_act">
          <value tag="V_fld_act" expression="1" description="Electric potential"/>
        </expressions>
      </value>
    </objects>
    <objects key="iexpr6">
      <value tag="iexpr6" derivedFrom="//@physics/@physints[key='ec']/@value" storedParent="//@modelNode/@modelNodes[key='comp1']/@value" entityName="Derived Variables 6" entityComments="" entityAuthor="" entityCreationTime="1768574732864">
        <tags tag="Analysis" values="1,'std1/stat'"/>
        <selection xsi:type="com.comsol.mph-v15:XDLocalSelection" entityName="Selection" entityComments="" entityAuthor="" entityCreationTime="1768574732864" selType="geomdim" geom="//@geom/@geoms[key='geom1']/@value" domains="173,30,33,34,37,42,43,44,45,46,47,48,49,50,51,82,85,86,87,121,127,128,129,130,131,132,133,134,135,146,148,150" dim="1" hDim="1"/>
        <expressions key="V_fld_act">
          <value tag="V_fld_act" description="Electric potential"/>
        </expressions>
      </value>
    </objects>
    <objects key="iexpr7">
      <value tag="iexpr7" derivedFrom="//@physics/@physints[key='ec']/@value" storedParent="//@modelNode/@modelNodes[key='comp1']/@value" entityName="Derived Variables 7" entityComments="" entityAuthor="" entityCreationTime="1768574732864">
        <tags tag="Analysis" values="1,'std1/stat'"/>
        <selection xsi:type="com.comsol.mph-v15:XDLocalSelection" entityName="Selection" entityComments="" entityAuthor="" entityCreationTime="1768574732864" selType="geomdim" geom="//@geom/@geoms[key='geom1']/@value" domains="72,1,2,3,4,5,6,7,8,9,10,11,12,13,14,17,19,21,26,27,28,29,30,31,32,33,34,35,36,38,39,40,41,42,43,44,45,46,47,48,49,50,51,52,53,55,56,60,61,62,63,65,66,67,68,69,70,71" dim="2" hDim="2"/>
        <expressions key="V_fld_act">
          <value tag="V_fld_act" expression="1" description="Electric potential"/>
        </expressions>
        <expressions key="Qsh">
          <value tag="Qsh" description="Surface losses"/>
        </expressions>
        <expressions key="unx">
          <value tag="unx" expression="root.unx" description="Normal vector up direction, x component"/>
        </expressions>
        <expressions key="uny">
          <value tag="uny" expression="root.uny" description="Normal vector up direction, y component"/>
        </expressions>
        <expressions key="unz">
          <value tag="unz" expression="root.unz" description="Normal vector up direction, z component"/>
        </expressions>
        <expressions key="dnx">
          <value tag="dnx" expression="root.dnx" description="Normal vector down direction, x component"/>
        </expressions>
        <expressions key="dny">
          <value tag="dny" expression="root.dny" description="Normal vector down direction, y component"/>
        </expressions>
        <expressions key="dnz">
          <value tag="dnz" expression="root.dnz" description="Normal vector down direction, z component"/>
        </expressions>
        <expressions key="tEx">
          <value tag="tEx" expression="-root.comp1.VTx" description="Tangential electric field, x component"/>
        </expressions>
        <expressions key="tEy">
          <value tag="tEy" expression="-root.comp1.VTy" description="Tangential electric field, y component"/>
        </expressions>
        <expressions key="tEz">
          <value tag="tEz" expression="-root.comp1.VTz" description="Tangential electric field, z component"/>
        </expressions>
      </value>
    </objects>
    <objects key="iexpr8">
      <value tag="iexpr8" derivedFrom="//@physics/@physints[key='ec']/@value" storedParent="//@modelNode/@modelNodes[key='comp1']/@value" entityName="Derived Variables 8" entityComments="" entityAuthor="" entityCreationTime="1768574732864">
        <tags tag="Analysis" values="1,'std1/stat'"/>
        <selection xsi:type="com.comsol.mph-v15:XDLocalSelection" entityName="Selection" entityComments="" entityAuthor="" entityCreationTime="1768574732864" selType="geomdim" geom="//@geom/@geoms[key='geom1']/@value" domains="72,15,16,18,20,22,23,24,25,37,54,57,58,59,64" dim="2" hDim="2"/>
        <expressions key="V_fld_act">
          <value tag="V_fld_act" description="Electric potential"/>
        </expressions>
      </value>
    </objects>
    <objects key="iexpr9">
      <value tag="iexpr9" derivedFrom="//@physics/@physints[key='ec']/@value" storedParent="//@modelNode/@modelNodes[key='comp1']/@value" entityName="Derived Variables 9" entityComments="" entityAuthor="" entityCreationTime="1768574732864">
        <tags tag="Analysis" values="1,'std1/stat'"/>
        <selection xsi:type="com.comsol.mph-v15:XDLocalSelection" entityName="Selection" entityComments="" entityAuthor="" entityCreationTime="1768574732864" selType="geomdim" geom="//@geom/@geoms[key='geom1']/@value" domains="6,1,2,4,5" dim="3" hDim="3"/>
        <expressions key="V_fld_act">
          <value tag="V_fld_act" expression="1" description="Electric potential"/>
        </expressions>
        <expressions key="d">
          <value tag="d" expression="1" description="Contribution"/>
        </expressions>
        <expressions key="Qh">
          <value tag="Qh" expression="root.comp1.ec.Qrh" description="Total power dissipation density"/>
        </expressions>
        <expressions key="Dx">
          <value tag="Dx" expression="root.epsilon0_const*root.comp1.ec.Ixx*root.comp1.ec.Ex+root.comp1.ec.Px" description="Electric displacement field, x component"/>
        </expressions>
        <expressions key="Dy">
          <value tag="Dy" expression="root.epsilon0_const*root.comp1.ec.Iyy*root.comp1.ec.Ey+root.comp1.ec.Py" description="Electric displacement field, y component"/>
        </expressions>
        <expressions key="Dz">
          <value tag="Dz" expression="root.epsilon0_const*root.comp1.ec.Izz*root.comp1.ec.Ez+root.comp1.ec.Pz" description="Electric displacement field, z component"/>
        </expressions>
        <expressions key="Px">
          <value tag="Px" expression="root.epsilon0_const*root.comp1.ec.chixx*root.comp1.ec.Ex" description="Polarization, x component"/>
        </expressions>
        <expressions key="Py">
          <value tag="Py" expression="root.epsilon0_const*root.comp1.ec.chiyy*root.comp1.ec.Ey" description="Polarization, y component"/>
        </expressions>
        <expressions key="Pz">
          <value tag="Pz" expression="root.epsilon0_const*root.comp1.ec.chizz*root.comp1.ec.Ez" description="Polarization, z component"/>
        </expressions>
        <expressions key="normD">
          <value tag="normD" expression="sqrt(realdot(root.comp1.ec.Dx,root.comp1.ec.Dx)+realdot(root.comp1.ec.Dy,root.comp1.ec.Dy)+realdot(root.comp1.ec.Dz,root.comp1.ec.Dz))" description="Electric displacement field norm"/>
        </expressions>
        <expressions key="normP">
          <value tag="normP" expression="sqrt(realdot(root.comp1.ec.Px,root.comp1.ec.Px)+realdot(root.comp1.ec.Py,root.comp1.ec.Py)+realdot(root.comp1.ec.Pz,root.comp1.ec.Pz))" description="Polarization norm"/>
        </expressions>
        <expressions key="chixx">
          <value tag="chixx" expression="-1+root.comp1.ec.epsilonrxx" description="Electric susceptibility, xx component"/>
        </expressions>
        <expressions key="chiyx">
          <value tag="chiyx" description="Electric susceptibility, yx component"/>
        </expressions>
        <expressions key="chizx">
          <value tag="chizx" description="Electric susceptibility, zx component"/>
        </expressions>
        <expressions key="chixy">
          <value tag="chixy" description="Electric susceptibility, xy component"/>
        </expressions>
        <expressions key="chiyy">
          <value tag="chiyy" expression="-1+root.comp1.ec.epsilonryy" description="Electric susceptibility, yy component"/>
        </expressions>
        <expressions key="chizy">
          <value tag="chizy" description="Electric susceptibility, zy component"/>
        </expressions>
        <expressions key="chixz">
          <value tag="chixz" description="Electric susceptibility, xz component"/>
        </expressions>
        <expressions key="chiyz">
          <value tag="chiyz" description="Electric susceptibility, yz component"/>
        </expressions>
        <expressions key="chizz">
          <value tag="chizz" expression="-1+root.comp1.ec.epsilonrzz" description="Electric susceptibility, zz component"/>
        </expressions>
        <expressions key="Ixx">
          <value tag="Ixx" expression="1" description="Spatial identity matrix, xx component"/>
        </expressions>
        <expressions key="Iyx">
          <value tag="Iyx" description="Spatial identity matrix, yx component"/>
        </expressions>
        <expressions key="Izx">
          <value tag="Izx" description="Spatial identity matrix, zx component"/>
        </expressions>
        <expressions key="Ixy">
          <value tag="Ixy" description="Spatial identity matrix, xy component"/>
        </expressions>
        <expressions key="Iyy">
          <value tag="Iyy" expression="1" description="Spatial identity matrix, yy component"/>
        </expressions>
        <expressions key="Izy">
          <value tag="Izy" description="Spatial identity matrix, zy component"/>
        </expressions>
        <expressions key="Ixz">
          <value tag="Ixz" description="Spatial identity matrix, xz component"/>
        </expressions>
        <expressions key="Iyz">
          <value tag="Iyz" description="Spatial identity matrix, yz component"/>
        </expressions>
        <expressions key="Izz">
          <value tag="Izz" expression="1" description="Spatial identity matrix, zz component"/>
        </expressions>
        <expressions key="Qrh">
          <value tag="Qrh" expression="root.comp1.ec.Jx*root.comp1.ec.Ex+root.comp1.ec.Jy*root.comp1.ec.Ey+root.comp1.ec.Jz*root.comp1.ec.Ez" description="Resistive losses"/>
        </expressions>
        <expressions key="W">
          <value tag="W" expression="root.comp1.ec.We" description="Energy density"/>
        </expressions>
        <expressions key="dWe">
          <value tag="dWe" expression="root.comp1.ec.We" description="Integrand for total electric energy"/>
        </expressions>
        <expressions key="We">
          <value tag="We" expression="0.5*root.epsilon0_const*(root.comp1.ec.epsilonrxx*root.comp1.ec.Ex^2+root.comp1.ec.epsilonryy*root.comp1.ec.Ey^2+root.comp1.ec.epsilonrzz*root.comp1.ec.Ez^2)" description="Electric energy density"/>
        </expressions>
        <expressions key="Ex">
          <value tag="Ex" expression="-root.comp1.Vx" description="Electric field, x component"/>
        </expressions>
        <expressions key="Ey">
          <value tag="Ey" expression="-root.comp1.Vy" description="Electric field, y component"/>
        </expressions>
        <expressions key="Ez">
          <value tag="Ez" expression="-root.comp1.Vz" description="Electric field, z component"/>
        </expressions>
        <expressions key="normE">
          <value tag="normE" expression="sqrt(realdot(root.comp1.ec.Ex,root.comp1.ec.Ex)+realdot(root.comp1.ec.Ey,root.comp1.ec.Ey)+realdot(root.comp1.ec.Ez,root.comp1.ec.Ez))" description="Electric field norm"/>
        </expressions>
        <expressions key="Jix">
          <value tag="Jix" expression="root.comp1.ec.sigmaxx*root.comp1.ec.Ex" description="Induced current density, x component"/>
        </expressions>
        <expressions key="Jiy">
          <value tag="Jiy" expression="root.comp1.ec.sigmayy*root.comp1.ec.Ey" description="Induced current density, y component"/>
        </expressions>
        <expressions key="Jiz">
          <value tag="Jiz" expression="root.comp1.ec.sigmazz*root.comp1.ec.Ez" description="Induced current density, z component"/>
        </expressions>
        <expressions key="Jdx">
          <value tag="Jdx" description="Displacement current density, x component"/>
        </expressions>
        <expressions key="Jdy">
          <value tag="Jdy" description="Displacement current density, y component"/>
        </expressions>
        <expressions key="Jdz">
          <value tag="Jdz" description="Displacement current density, z component"/>
        </expressions>
        <expressions key="Jex">
          <value tag="Jex" description="External current density, x component"/>
        </expressions>
        <expressions key="Jey">
          <value tag="Jey" description="External current density, y component"/>
        </expressions>
        <expressions key="Jez">
          <value tag="Jez" description="External current density, z component"/>
        </expressions>
        <expressions key="Jx">
          <value tag="Jx" expression="root.comp1.ec.Jix" description="Current density, x component"/>
        </expressions>
        <expressions key="Jy">
          <value tag="Jy" expression="root.comp1.ec.Jiy" description="Current density, y component"/>
        </expressions>
        <expressions key="Jz">
          <value tag="Jz" expression="root.comp1.ec.Jiz" description="Current density, z component"/>
        </expressions>
        <expressions key="normJ">
          <value tag="normJ" expression="sqrt(realdot(root.comp1.ec.Jx,root.comp1.ec.Jx)+realdot(root.comp1.ec.Jy,root.comp1.ec.Jy)+realdot(root.comp1.ec.Jz,root.comp1.ec.Jz))" description="Current density norm"/>
        </expressions>
        <expressions key="rhoq">
          <value tag="rhoq" expression="ppr(d(root.comp1.ec.Dx,root.x)+d(root.comp1.ec.Dy,root.y)+d(root.comp1.ec.Dz,root.z))" description="Space charge density"/>
        </expressions>
        <expressions key="cucn1.minput_temperature">
          <value tag="cucn1.minput_temperature" expression="root.comp1.tc1.T" description="Temperature"/>
        </expressions>
        <expressions key="cucn1.minput_strainreferencetemperature">
          <value tag="cucn1.minput_strainreferencetemperature" expression="root.T0" description="Strain reference temperature"/>
        </expressions>
      </value>
    </objects>
    <objects key="iexpr10">
      <value tag="iexpr10" derivedFrom="//@physics/@physints[key='ec']/@value" storedParent="//@modelNode/@modelNodes[key='comp1']/@value" entityName="Derived Variables 10" entityComments="" entityAuthor="" entityCreationTime="1768574732875">
        <tags tag="Analysis" values="1,'std1/stat'"/>
        <selection xsi:type="com.comsol.mph-v15:XDLocalSelection" entityName="Selection" entityComments="" entityAuthor="" entityCreationTime="1768574732875" selType="geomdim" geom="//@geom/@geoms[key='geom1']/@value" domains="6,3" dim="3" hDim="3"/>
        <expressions key="V_fld_act">
          <value tag="V_fld_act" description="Electric potential"/>
        </expressions>
      </value>
    </objects>
    <objects key="iexpr11">
      <value tag="iexpr11" derivedFrom="//@physics/@physints[key='ec']/@value" storedParent="//@modelNode/@modelNodes[key='comp1']/@value" entityName="Derived Variables 11" entityComments="" entityAuthor="" entityCreationTime="1768574732875">
        <tags tag="Analysis" values="1,'std1/stat'"/>
        <selection xsi:type="com.comsol.mph-v15:XDLocalSelection" entityName="Selection" entityComments="" entityAuthor="" entityCreationTime="1768574732875" selType="geomdim" geom="//@geom/@geoms[key='geom1']/@value" domains="72,14,44" dim="2" hDim="2"/>
        <expressions key="nx">
          <value tag="nx" expression="root.nx" description="Normal vector, x component"/>
        </expressions>
        <expressions key="ny">
          <value tag="ny" expression="root.ny" description="Normal vector, y component"/>
        </expressions>
        <expressions key="nz">
          <value tag="nz" expression="root.nz" description="Normal vector, z component"/>
        </expressions>
        <expressions key="nmeshx">
          <value tag="nmeshx" expression="root.nxmesh" description="Mesh normal vector, x component"/>
        </expressions>
        <expressions key="nmeshy">
          <value tag="nmeshy" expression="root.nymesh" description="Mesh normal vector, y component"/>
        </expressions>
        <expressions key="nmeshz">
          <value tag="nmeshz" expression="root.nzmesh" description="Mesh normal vector, z component"/>
        </expressions>
        <expressions key="unmeshx">
          <value tag="unmeshx" expression="root.unxmesh" description="Mesh normal vector, upside, x component"/>
        </expressions>
        <expressions key="unmeshy">
          <value tag="unmeshy" expression="root.unymesh" description="Mesh normal vector, upside, y component"/>
        </expressions>
        <expressions key="unmeshz">
          <value tag="unmeshz" expression="root.unzmesh" description="Mesh normal vector, upside, z component"/>
        </expressions>
        <expressions key="dnmeshx">
          <value tag="dnmeshx" expression="root.dnxmesh" description="Mesh normal vector, downside, x component"/>
        </expressions>
        <expressions key="dnmeshy">
          <value tag="dnmeshy" expression="root.dnymesh" description="Mesh normal vector, downside, y component"/>
        </expressions>
        <expressions key="dnmeshz">
          <value tag="dnmeshz" expression="root.dnzmesh" description="Mesh normal vector, downside, z component"/>
        </expressions>
        <expressions key="unTex">
          <value tag="unTex" expression="-0.5*root.comp1.ec.dnx*(real(root.up(root.comp1.ec.Dx))*real(root.up(root.comp1.ec.Ex))+real(root.up(root.comp1.ec.Dy))*real(root.up(root.comp1.ec.Ey))+real(root.up(root.comp1.ec.Dz))*real(root.up(root.comp1.ec.Ez)))+real(root.up(root.comp1.ec.Dx))*(real(root.up(root.comp1.ec.Ex))*root.comp1.ec.dnx+real(root.up(root.comp1.ec.Ey))*root.comp1.ec.dny+real(root.up(root.comp1.ec.Ez))*root.comp1.ec.dnz)" description="Maxwell upward electric surface stress tensor, x component"/>
        </expressions>
        <expressions key="unTey">
          <value tag="unTey" expression="-0.5*root.comp1.ec.dny*(real(root.up(root.comp1.ec.Dx))*real(root.up(root.comp1.ec.Ex))+real(root.up(root.comp1.ec.Dy))*real(root.up(root.comp1.ec.Ey))+real(root.up(root.comp1.ec.Dz))*real(root.up(root.comp1.ec.Ez)))+real(root.up(root.comp1.ec.Dy))*(real(root.up(root.comp1.ec.Ex))*root.comp1.ec.dnx+real(root.up(root.comp1.ec.Ey))*root.comp1.ec.dny+real(root.up(root.comp1.ec.Ez))*root.comp1.ec.dnz)" description="Maxwell upward electric surface stress tensor, y component"/>
        </expressions>
        <expressions key="unTez">
          <value tag="unTez" expression="-0.5*root.comp1.ec.dnz*(real(root.up(root.comp1.ec.Dx))*real(root.up(root.comp1.ec.Ex))+real(root.up(root.comp1.ec.Dy))*real(root.up(root.comp1.ec.Ey))+real(root.up(root.comp1.ec.Dz))*real(root.up(root.comp1.ec.Ez)))+real(root.up(root.comp1.ec.Dz))*(real(root.up(root.comp1.ec.Ex))*root.comp1.ec.dnx+real(root.up(root.comp1.ec.Ey))*root.comp1.ec.dny+real(root.up(root.comp1.ec.Ez))*root.comp1.ec.dnz)" description="Maxwell upward electric surface stress tensor, z component"/>
        </expressions>
        <expressions key="dnTex">
          <value tag="dnTex" expression="-0.5*root.comp1.ec.unx*(real(root.down(root.comp1.ec.Dx))*real(root.down(root.comp1.ec.Ex))+real(root.down(root.comp1.ec.Dy))*real(root.down(root.comp1.ec.Ey))+real(root.down(root.comp1.ec.Dz))*real(root.down(root.comp1.ec.Ez)))+real(root.down(root.comp1.ec.Dx))*(real(root.down(root.comp1.ec.Ex))*root.comp1.ec.unx+real(root.down(root.comp1.ec.Ey))*root.comp1.ec.uny+real(root.down(root.comp1.ec.Ez))*root.comp1.ec.unz)" description="Maxwell downward electric surface stress tensor, x component"/>
        </expressions>
        <expressions key="dnTey">
          <value tag="dnTey" expression="-0.5*root.comp1.ec.uny*(real(root.down(root.comp1.ec.Dx))*real(root.down(root.comp1.ec.Ex))+real(root.down(root.comp1.ec.Dy))*real(root.down(root.comp1.ec.Ey))+real(root.down(root.comp1.ec.Dz))*real(root.down(root.comp1.ec.Ez)))+real(root.down(root.comp1.ec.Dy))*(real(root.down(root.comp1.ec.Ex))*root.comp1.ec.unx+real(root.down(root.comp1.ec.Ey))*root.comp1.ec.uny+real(root.down(root.comp1.ec.Ez))*root.comp1.ec.unz)" description="Maxwell downward electric surface stress tensor, y component"/>
        </expressions>
        <expressions key="dnTez">
          <value tag="dnTez" expression="-0.5*root.comp1.ec.unz*(real(root.down(root.comp1.ec.Dx))*real(root.down(root.comp1.ec.Ex))+real(root.down(root.comp1.ec.Dy))*real(root.down(root.comp1.ec.Ey))+real(root.down(root.comp1.ec.Dz))*real(root.down(root.comp1.ec.Ez)))+real(root.down(root.comp1.ec.Dz))*(real(root.down(root.comp1.ec.Ex))*root.comp1.ec.unx+real(root.down(root.comp1.ec.Ey))*root.comp1.ec.uny+real(root.down(root.comp1.ec.Ez))*root.comp1.ec.unz)" description="Maxwell downward electric surface stress tensor, z component"/>
        </expressions>
        <expressions key="unTx">
          <value tag="unTx" expression="root.comp1.ec.unTex" description="Maxwell upward surface stress tensor, x component"/>
        </expressions>
        <expressions key="unTy">
          <value tag="unTy" expression="root.comp1.ec.unTey" description="Maxwell upward surface stress tensor, y component"/>
        </expressions>
        <expressions key="unTz">
          <value tag="unTz" expression="root.comp1.ec.unTez" description="Maxwell upward surface stress tensor, z component"/>
        </expressions>
        <expressions key="dnTx">
          <value tag="dnTx" expression="root.comp1.ec.dnTex" description="Maxwell downward surface stress tensor, x component"/>
        </expressions>
        <expressions key="dnTy">
          <value tag="dnTy" expression="root.comp1.ec.dnTey" description="Maxwell downward surface stress tensor, y component"/>
        </expressions>
        <expressions key="dnTz">
          <value tag="dnTz" expression="root.comp1.ec.dnTez" description="Maxwell downward surface stress tensor, z component"/>
        </expressions>
      </value>
    </objects>
    <objects key="iexpr12">
      <value tag="iexpr12" derivedFrom="//@physics/@physints[key='ec']/@value" storedParent="//@modelNode/@modelNodes[key='comp1']/@value" entityName="Derived Variables 12" entityComments="" entityAuthor="" entityCreationTime="1768574732875">
        <tags tag="Analysis" values="1,'std1/stat'"/>
        <selection xsi:type="com.comsol.mph-v15:XDLocalSelection" entityName="Selection" entityComments="" entityAuthor="" entityCreationTime="1768574732875" selType="geomdim" geom="//@geom/@geoms[key='geom1']/@value" domains="72,17,45" dim="2" hDim="2"/>
        <expressions key="nx">
          <value tag="nx" expression="root.unx" description="Normal vector, x component"/>
        </expressions>
        <expressions key="ny">
          <value tag="ny" expression="root.uny" description="Normal vector, y component"/>
        </expressions>
        <expressions key="nz">
          <value tag="nz" expression="root.unz" description="Normal vector, z component"/>
        </expressions>
        <expressions key="nmeshx">
          <value tag="nmeshx" expression="root.unxmesh" description="Mesh normal vector, x component"/>
        </expressions>
        <expressions key="nmeshy">
          <value tag="nmeshy" expression="root.unymesh" description="Mesh normal vector, y component"/>
        </expressions>
        <expressions key="nmeshz">
          <value tag="nmeshz" expression="root.unzmesh" description="Mesh normal vector, z component"/>
        </expressions>
        <expressions key="unTex">
          <value tag="unTex" expression="-0.5*root.comp1.ec.dnx*(real(root.up(root.comp1.ec.Dx))*real(root.up(root.comp1.ec.Ex))+real(root.up(root.comp1.ec.Dy))*real(root.up(root.comp1.ec.Ey))+real(root.up(root.comp1.ec.Dz))*real(root.up(root.comp1.ec.Ez)))+real(root.up(root.comp1.ec.Dx))*(real(root.up(root.comp1.ec.Ex))*root.comp1.ec.dnx+real(root.up(root.comp1.ec.Ey))*root.comp1.ec.dny+real(root.up(root.comp1.ec.Ez))*root.comp1.ec.dnz)" description="Maxwell upward electric surface stress tensor, x component"/>
        </expressions>
        <expressions key="unTey">
          <value tag="unTey" expression="-0.5*root.comp1.ec.dny*(real(root.up(root.comp1.ec.Dx))*real(root.up(root.comp1.ec.Ex))+real(root.up(root.comp1.ec.Dy))*real(root.up(root.comp1.ec.Ey))+real(root.up(root.comp1.ec.Dz))*real(root.up(root.comp1.ec.Ez)))+real(root.up(root.comp1.ec.Dy))*(real(root.up(root.comp1.ec.Ex))*root.comp1.ec.dnx+real(root.up(root.comp1.ec.Ey))*root.comp1.ec.dny+real(root.up(root.comp1.ec.Ez))*root.comp1.ec.dnz)" description="Maxwell upward electric surface stress tensor, y component"/>
        </expressions>
        <expressions key="unTez">
          <value tag="unTez" expression="-0.5*root.comp1.ec.dnz*(real(root.up(root.comp1.ec.Dx))*real(root.up(root.comp1.ec.Ex))+real(root.up(root.comp1.ec.Dy))*real(root.up(root.comp1.ec.Ey))+real(root.up(root.comp1.ec.Dz))*real(root.up(root.comp1.ec.Ez)))+real(root.up(root.comp1.ec.Dz))*(real(root.up(root.comp1.ec.Ex))*root.comp1.ec.dnx+real(root.up(root.comp1.ec.Ey))*root.comp1.ec.dny+real(root.up(root.comp1.ec.Ez))*root.comp1.ec.dnz)" description="Maxwell upward electric surface stress tensor, z component"/>
        </expressions>
        <expressions key="dnTex">
          <value tag="dnTex" description="Maxwell downward electric surface stress tensor, x component"/>
        </expressions>
        <expressions key="dnTey">
          <value tag="dnTey" description="Maxwell downward electric surface stress tensor, y component"/>
        </expressions>
        <expressions key="dnTez">
          <value tag="dnTez" description="Maxwell downward electric surface stress tensor, z component"/>
        </expressions>
        <expressions key="unTx">
          <value tag="unTx" expression="root.comp1.ec.unTex" description="Maxwell upward surface stress tensor, x component"/>
        </expressions>
        <expressions key="unTy">
          <value tag="unTy" expression="root.comp1.ec.unTey" description="Maxwell upward surface stress tensor, y component"/>
        </expressions>
        <expressions key="unTz">
          <value tag="unTz" expression="root.comp1.ec.unTez" description="Maxwell upward surface stress tensor, z component"/>
        </expressions>
        <expressions key="dnTx">
          <value tag="dnTx" description="Maxwell downward surface stress tensor, x component"/>
        </expressions>
        <expressions key="dnTy">
          <value tag="dnTy" description="Maxwell downward surface stress tensor, y component"/>
        </expressions>
        <expressions key="dnTz">
          <value tag="dnTz" description="Maxwell downward surface stress tensor, z component"/>
        </expressions>
      </value>
    </objects>
    <objects key="iexpr13">
      <value tag="iexpr13" derivedFrom="//@physics/@physints[key='ec']/@value" storedParent="//@modelNode/@modelNodes[key='comp1']/@value" entityName="Derived Variables 13" entityComments="" entityAuthor="" entityCreationTime="1768574732875">
        <tags tag="Analysis" values="1,'std1/stat'"/>
        <selection xsi:type="com.comsol.mph-v15:XDLocalSelection" entityName="Selection" entityComments="" entityAuthor="" entityCreationTime="1768574732875" selType="geomdim" geom="//@geom/@geoms[key='geom1']/@value" domains="72,1,2,3,4,5,6,7,8,9,10,11,12,13,19,21,26,27,28,29,30,31,32,33,34,35,36,38,39,40,41,42,43,46,47,48,49,50,51,52,53,55,56,60,61,62,63,65,66,67,68,69,70,71" dim="2" hDim="2"/>
        <expressions key="nx">
          <value tag="nx" expression="root.dnx" description="Normal vector, x component"/>
        </expressions>
        <expressions key="ny">
          <value tag="ny" expression="root.dny" description="Normal vector, y component"/>
        </expressions>
        <expressions key="nz">
          <value tag="nz" expression="root.dnz" description="Normal vector, z component"/>
        </expressions>
        <expressions key="nmeshx">
          <value tag="nmeshx" expression="root.dnxmesh" description="Mesh normal vector, x component"/>
        </expressions>
        <expressions key="nmeshy">
          <value tag="nmeshy" expression="root.dnymesh" description="Mesh normal vector, y component"/>
        </expressions>
        <expressions key="nmeshz">
          <value tag="nmeshz" expression="root.dnzmesh" description="Mesh normal vector, z component"/>
        </expressions>
        <expressions key="unTex">
          <value tag="unTex" description="Maxwell upward electric surface stress tensor, x component"/>
        </expressions>
        <expressions key="unTey">
          <value tag="unTey" description="Maxwell upward electric surface stress tensor, y component"/>
        </expressions>
        <expressions key="unTez">
          <value tag="unTez" description="Maxwell upward electric surface stress tensor, z component"/>
        </expressions>
        <expressions key="dnTex">
          <value tag="dnTex" expression="-0.5*root.comp1.ec.unx*(real(root.down(root.comp1.ec.Dx))*real(root.down(root.comp1.ec.Ex))+real(root.down(root.comp1.ec.Dy))*real(root.down(root.comp1.ec.Ey))+real(root.down(root.comp1.ec.Dz))*real(root.down(root.comp1.ec.Ez)))+real(root.down(root.comp1.ec.Dx))*(real(root.down(root.comp1.ec.Ex))*root.comp1.ec.unx+real(root.down(root.comp1.ec.Ey))*root.comp1.ec.uny+real(root.down(root.comp1.ec.Ez))*root.comp1.ec.unz)" description="Maxwell downward electric surface stress tensor, x component"/>
        </expressions>
        <expressions key="dnTey">
          <value tag="dnTey" expression="-0.5*root.comp1.ec.uny*(real(root.down(root.comp1.ec.Dx))*real(root.down(root.comp1.ec.Ex))+real(root.down(root.comp1.ec.Dy))*real(root.down(root.comp1.ec.Ey))+real(root.down(root.comp1.ec.Dz))*real(root.down(root.comp1.ec.Ez)))+real(root.down(root.comp1.ec.Dy))*(real(root.down(root.comp1.ec.Ex))*root.comp1.ec.unx+real(root.down(root.comp1.ec.Ey))*root.comp1.ec.uny+real(root.down(root.comp1.ec.Ez))*root.comp1.ec.unz)" description="Maxwell downward electric surface stress tensor, y component"/>
        </expressions>
        <expressions key="dnTez">
          <value tag="dnTez" expression="-0.5*root.comp1.ec.unz*(real(root.down(root.comp1.ec.Dx))*real(root.down(root.comp1.ec.Ex))+real(root.down(root.comp1.ec.Dy))*real(root.down(root.comp1.ec.Ey))+real(root.down(root.comp1.ec.Dz))*real(root.down(root.comp1.ec.Ez)))+real(root.down(root.comp1.ec.Dz))*(real(root.down(root.comp1.ec.Ex))*root.comp1.ec.unx+real(root.down(root.comp1.ec.Ey))*root.comp1.ec.uny+real(root.down(root.comp1.ec.Ez))*root.comp1.ec.unz)" description="Maxwell downward electric surface stress tensor, z component"/>
        </expressions>
        <expressions key="unTx">
          <value tag="unTx" description="Maxwell upward surface stress tensor, x component"/>
        </expressions>
        <expressions key="unTy">
          <value tag="unTy" description="Maxwell upward surface stress tensor, y component"/>
        </expressions>
        <expressions key="unTz">
          <value tag="unTz" description="Maxwell upward surface stress tensor, z component"/>
        </expressions>
        <expressions key="dnTx">
          <value tag="dnTx" expression="root.comp1.ec.dnTex" description="Maxwell downward surface stress tensor, x component"/>
        </expressions>
        <expressions key="dnTy">
          <value tag="dnTy" expression="root.comp1.ec.dnTey" description="Maxwell downward surface stress tensor, y component"/>
        </expressions>
        <expressions key="dnTz">
          <value tag="dnTz" expression="root.comp1.ec.dnTez" description="Maxwell downward surface stress tensor, z component"/>
        </expressions>
      </value>
    </objects>
    <objects key="iexpr14">
      <value tag="iexpr14" derivedFrom="//@physics/@physints[key='ec']/@value" storedParent="//@modelNode/@modelNodes[key='comp1']/@value" entityName="Derived Variables 14" entityComments="" entityAuthor="" entityCreationTime="1768574732885">
        <tags tag="Analysis" values="1,'std1/stat'"/>
        <selection xsi:type="com.comsol.mph-v15:XDLocalSelection" entityName="Selection" entityComments="" entityAuthor="" entityCreationTime="1768574732885" selType="global"/>
        <expressions key="intWe">
          <value tag="intWe" expression="root.comp1.ec.int_We(root.comp1.ec.d*root.comp1.ec.dWe)" description="Total electric energy"/>
        </expressions>
        <expressions key="zref">
          <value tag="zref" expression="50[ohm]" description="Reference impedance"/>
        </expressions>
      </value>
    </objects>
    <objects key="iexpr15">
      <value tag="iexpr15" derivedFrom="//@physics/@physints[key='ec']/@value/@feature/@features[key='cucn1']/@value" storedParent="//@modelNode/@modelNodes[key='comp1']/@value" entityName="Derived Variables 15" entityComments="" entityAuthor="" entityCreationTime="1768574732885">
        <tags tag="Analysis" values="1,'std1/stat'"/>
        <selection xsi:type="com.comsol.mph-v15:XDLocalSelection" entityName="Selection" entityComments="" entityAuthor="" entityCreationTime="1768574732885" selType="geomdim" geom="//@geom/@geoms[key='geom1']/@value" domains="6,1,4" dim="3" hDim="3"/>
        <expressions key="sigmaxx">
          <value tag="sigmaxx" expression="root.comp1.sigma_Si" description="Electrical conductivity, xx component"/>
        </expressions>
        <expressions key="sigmayx">
          <value tag="sigmayx" description="Electrical conductivity, yx component"/>
        </expressions>
        <expressions key="sigmazx">
          <value tag="sigmazx" description="Electrical conductivity, zx component"/>
        </expressions>
        <expressions key="sigmaxy">
          <value tag="sigmaxy" description="Electrical conductivity, xy component"/>
        </expressions>
        <expressions key="sigmayy">
          <value tag="sigmayy" expression="root.comp1.sigma_Si" description="Electrical conductivity, yy component"/>
        </expressions>
        <expressions key="sigmazy">
          <value tag="sigmazy" description="Electrical conductivity, zy component"/>
        </expressions>
        <expressions key="sigmaxz">
          <value tag="sigmaxz" description="Electrical conductivity, xz component"/>
        </expressions>
        <expressions key="sigmayz">
          <value tag="sigmayz" description="Electrical conductivity, yz component"/>
        </expressions>
        <expressions key="sigmazz">
          <value tag="sigmazz" expression="root.comp1.sigma_Si" description="Electrical conductivity, zz component"/>
        </expressions>
        <expressions key="epsilonrxx">
          <value tag="epsilonrxx" expression="11" description="Relative permittivity, xx component"/>
        </expressions>
        <expressions key="epsilonryx">
          <value tag="epsilonryx" description="Relative permittivity, yx component"/>
        </expressions>
        <expressions key="epsilonrzx">
          <value tag="epsilonrzx" description="Relative permittivity, zx component"/>
        </expressions>
        <expressions key="epsilonrxy">
          <value tag="epsilonrxy" description="Relative permittivity, xy component"/>
        </expressions>
        <expressions key="epsilonryy">
          <value tag="epsilonryy" expression="11" description="Relative permittivity, yy component"/>
        </expressions>
        <expressions key="epsilonrzy">
          <value tag="epsilonrzy" description="Relative permittivity, zy component"/>
        </expressions>
        <expressions key="epsilonrxz">
          <value tag="epsilonrxz" description="Relative permittivity, xz component"/>
        </expressions>
        <expressions key="epsilonryz">
          <value tag="epsilonryz" description="Relative permittivity, yz component"/>
        </expressions>
        <expressions key="epsilonrzz">
          <value tag="epsilonrzz" expression="11" description="Relative permittivity, zz component"/>
        </expressions>
      </value>
    </objects>
    <objects key="iexpr16">
      <value tag="iexpr16" derivedFrom="//@physics/@physints[key='ec']/@value/@feature/@features[key='cucn1']/@value" storedParent="//@modelNode/@modelNodes[key='comp1']/@value" entityName="Derived Variables 16" entityComments="" entityAuthor="" entityCreationTime="1768574732885">
        <tags tag="Analysis" values="1,'std1/stat'"/>
        <selection xsi:type="com.comsol.mph-v15:XDLocalSelection" entityName="Selection" entityComments="" entityAuthor="" entityCreationTime="1768574732885" selType="geomdim" geom="//@geom/@geoms[key='geom1']/@value" domains="6,2,5" dim="3" hDim="3"/>
        <expressions key="sigmaxx">
          <value tag="sigmaxx" expression="1.0E-12" description="Electrical conductivity, xx component"/>
        </expressions>
        <expressions key="sigmayx">
          <value tag="sigmayx" description="Electrical conductivity, yx component"/>
        </expressions>
        <expressions key="sigmazx">
          <value tag="sigmazx" description="Electrical conductivity, zx component"/>
        </expressions>
        <expressions key="sigmaxy">
          <value tag="sigmaxy" description="Electrical conductivity, xy component"/>
        </expressions>
        <expressions key="sigmayy">
          <value tag="sigmayy" expression="1.0E-12" description="Electrical conductivity, yy component"/>
        </expressions>
        <expressions key="sigmazy">
          <value tag="sigmazy" description="Electrical conductivity, zy component"/>
        </expressions>
        <expressions key="sigmaxz">
          <value tag="sigmaxz" description="Electrical conductivity, xz component"/>
        </expressions>
        <expressions key="sigmayz">
          <value tag="sigmayz" description="Electrical conductivity, yz component"/>
        </expressions>
        <expressions key="sigmazz">
          <value tag="sigmazz" expression="1.0E-12" description="Electrical conductivity, zz component"/>
        </expressions>
        <expressions key="epsilonrxx">
          <value tag="epsilonrxx" expression="4.2" description="Relative permittivity, xx component"/>
        </expressions>
        <expressions key="epsilonryx">
          <value tag="epsilonryx" description="Relative permittivity, yx component"/>
        </expressions>
        <expressions key="epsilonrzx">
          <value tag="epsilonrzx" description="Relative permittivity, zx component"/>
        </expressions>
        <expressions key="epsilonrxy">
          <value tag="epsilonrxy" description="Relative permittivity, xy component"/>
        </expressions>
        <expressions key="epsilonryy">
          <value tag="epsilonryy" expression="4.2" description="Relative permittivity, yy component"/>
        </expressions>
        <expressions key="epsilonrzy">
          <value tag="epsilonrzy" description="Relative permittivity, zy component"/>
        </expressions>
        <expressions key="epsilonrxz">
          <value tag="epsilonrxz" description="Relative permittivity, xz component"/>
        </expressions>
        <expressions key="epsilonryz">
          <value tag="epsilonryz" description="Relative permittivity, yz component"/>
        </expressions>
        <expressions key="epsilonrzz">
          <value tag="epsilonrzz" expression="4.2" description="Relative permittivity, zz component"/>
        </expressions>
      </value>
    </objects>
    <objects key="iexpr17">
      <value tag="iexpr17" derivedFrom="//@physics/@physints[key='ec']/@value/@feature/@features[key='cucn1']/@value" storedParent="//@modelNode/@modelNodes[key='comp1']/@value" entityName="Derived Variables 17" entityComments="" entityAuthor="" entityCreationTime="1768574732895">
        <tags tag="Analysis" values="1,'std1/stat'"/>
        <selection xsi:type="com.comsol.mph-v15:XDLocalSelection" entityName="Selection" entityComments="" entityAuthor="" entityCreationTime="1768574732895" selType="geomdim" geom="//@geom/@geoms[key='geom1']/@value" domains="72,1,3,4,5,6,7,8,9,10,11,12,13,17,19,21,26,28,29,30,31,32,33,34,35,36,38,40,41,42,43,45,46,47,48,49,50,51,52,53,55,56,60,61,62,63,65,67,68,69,70,71" dim="2" hDim="2"/>
        <expressions key="nJ">
          <value tag="nJ" description="Normal current density"/>
        </expressions>
      </value>
    </objects>
    <objects key="iexpr18">
      <value tag="iexpr18" derivedFrom="//@physics/@physints[key='ec']/@value/@feature/@features[key='cucn1']/@value" storedParent="//@modelNode/@modelNodes[key='comp1']/@value" entityName="Derived Variables 18" entityComments="" entityAuthor="" entityCreationTime="1768574732895">
        <tags tag="Analysis" values="1,'std1/stat'"/>
        <selection xsi:type="com.comsol.mph-v15:XDLocalSelection" entityName="Selection" entityComments="" entityAuthor="" entityCreationTime="1768574732895" selType="geomdim" geom="//@geom/@geoms[key='geom1']/@value" domains="72,2,66" dim="2" hDim="2"/>
        <expressions key="nJ">
          <value tag="nJ" expression="root.comp1.ec.unx*(root.down(root.comp1.ec.Jx)-root.up(root.comp1.ec.Jx))+root.comp1.ec.uny*(root.down(root.comp1.ec.Jy)-root.up(root.comp1.ec.Jy))+root.comp1.ec.unz*(root.down(root.comp1.ec.Jz)-root.up(root.comp1.ec.Jz))" description="Normal current density"/>
        </expressions>
        <expressions key="V0">
          <value tag="V0" description="Electric potential"/>
        </expressions>
      </value>
    </objects>
    <objects key="iexpr19">
      <value tag="iexpr19" derivedFrom="//@physics/@physints[key='ec']/@value/@feature/@features[key='cucn1']/@value" storedParent="//@modelNode/@modelNodes[key='comp1']/@value" entityName="Derived Variables 19" entityComments="" entityAuthor="" entityCreationTime="1768574732895">
        <tags tag="Analysis" values="1,'std1/stat'"/>
        <selection xsi:type="com.comsol.mph-v15:XDLocalSelection" entityName="Selection" entityComments="" entityAuthor="" entityCreationTime="1768574732895" selType="geomdim" geom="//@geom/@geoms[key='geom1']/@value" domains="72,39" dim="2" hDim="2"/>
        <expressions key="nJ">
          <value tag="nJ" expression="root.comp1.ec.unx*(root.down(root.comp1.ec.Jx)-root.up(root.comp1.ec.Jx))+root.comp1.ec.uny*(root.down(root.comp1.ec.Jy)-root.up(root.comp1.ec.Jy))+root.comp1.ec.unz*(root.down(root.comp1.ec.Jz)-root.up(root.comp1.ec.Jz))" description="Normal current density"/>
        </expressions>
        <expressions key="V0">
          <value tag="V0" expression="root.Vin" description="Electric potential"/>
        </expressions>
      </value>
    </objects>
    <objects key="iexpr20">
      <value tag="iexpr20" derivedFrom="//@physics/@physints[key='ec']/@value/@feature/@features[key='cucn1']/@value" storedParent="//@modelNode/@modelNodes[key='comp1']/@value" entityName="Derived Variables 20" entityComments="" entityAuthor="" entityCreationTime="1768574732895">
        <tags tag="Analysis" values="1,'std1/stat'"/>
        <selection xsi:type="com.comsol.mph-v15:XDLocalSelection" entityName="Selection" entityComments="" entityAuthor="" entityCreationTime="1768574732895" selType="geomdim" geom="//@geom/@geoms[key='geom1']/@value" domains="72,27" dim="2" hDim="2"/>
        <expressions key="nJ">
          <value tag="nJ" expression="root.comp1.ec.unx*(root.down(root.comp1.ec.Jx)-root.up(root.comp1.ec.Jx))+root.comp1.ec.uny*(root.down(root.comp1.ec.Jy)-root.up(root.comp1.ec.Jy))+root.comp1.ec.unz*(root.down(root.comp1.ec.Jz)-root.up(root.comp1.ec.Jz))" description="Normal current density"/>
        </expressions>
        <expressions key="V0">
          <value tag="V0" description="Electric potential"/>
        </expressions>
      </value>
    </objects>
    <objects key="iexpr21">
      <value tag="iexpr21" derivedFrom="//@physics/@physints[key='ht']/@value" storedParent="//@modelNode/@modelNodes[key='comp1']/@value" entityName="Derived Variables 21" entityComments="" entityAuthor="" entityCreationTime="1768574732905">
        <tags tag="Analysis" values="1,'std1/stat'"/>
        <selection xsi:type="com.comsol.mph-v15:XDLocalSelection" entityName="Selection" entityComments="" entityAuthor="" entityCreationTime="1768574732905" selType="geomdim" geom="//@geom/@geoms[key='geom1']/@value" domains="108,1,2,3,4,5,6,7,8,9,10,11,12,13,14,15,16,17,18,19,20,21,22,23,24,25,26,27,28,29,30,31,32,33,34,35,36,37,38,39,40,41,42,43,44,45,46,47,48,49,50,51,52,53,54,55,56,57,58,59,60,61,62,63,64,65,66,67,68,69,70,71,72,73,74,75,76,77,78,79,80,81,82,83,84,85,86,87,88,89,90,91,92,93,94,95,96,97,98,99,100,101,102,103,104,105,106,107" dim="0" hDim="0"/>
        <expressions key="T_fld_act">
          <value tag="T_fld_act" expression="1" description="Temperature"/>
        </expressions>
        <expressions key="Qptot">
          <value tag="Qptot" description="Total point heat source"/>
        </expressions>
      </value>
    </objects>
    <objects key="iexpr22">
      <value tag="iexpr22" derivedFrom="//@physics/@physints[key='ht']/@value" storedParent="//@modelNode/@modelNodes[key='comp1']/@value" entityName="Derived Variables 22" entityComments="" entityAuthor="" entityCreationTime="1768574732905">
        <tags tag="Analysis" values="1,'std1/stat'"/>
        <selection xsi:type="com.comsol.mph-v15:XDLocalSelection" entityName="Selection" entityComments="" entityAuthor="" entityCreationTime="1768574732905" selType="geomdim" geom="//@geom/@geoms[key='geom1']/@value" domains="173,1,2,3,4,5,6,7,8,9,10,11,12,13,14,15,16,17,18,19,20,21,22,23,24,25,26,27,28,29,30,31,32,33,34,35,36,37,38,39,40,41,42,43,44,45,46,47,48,49,50,51,52,53,54,55,56,57,58,59,60,61,62,63,64,65,66,67,68,69,70,71,72,73,74,75,76,77,78,79,80,81,82,83,84,85,86,87,88,89,90,91,92,93,94,95,96,97,98,99,100,101,102,103,104,105,106,107,108,109,110,111,112,113,114,115,116,117,118,119,120,121,122,123,124,125,126,127,128,129,130,131,132,133,134,135,136,137,138,139,140,141,142,143,144,145,146,147,148,149,150,151,152,153,154,155,156,157,158,159,160,161,162,163,164,165,166,167,168,169,170,171,172" dim="1" hDim="1"/>
        <expressions key="T_fld_act">
          <value tag="T_fld_act" expression="1" description="Temperature"/>
        </expressions>
        <expressions key="Qltot">
          <value tag="Qltot" description="Total line heat source"/>
        </expressions>
      </value>
    </objects>
    <objects key="iexpr23">
      <value tag="iexpr23" derivedFrom="//@physics/@physints[key='ht']/@value" storedParent="//@modelNode/@modelNodes[key='comp1']/@value" entityName="Derived Variables 23" entityComments="" entityAuthor="" entityCreationTime="1768574732905">
        <tags tag="Analysis" values="1,'std1/stat'"/>
        <selection xsi:type="com.comsol.mph-v15:XDLocalSelection" entityName="Selection" entityComments="" entityAuthor="" entityCreationTime="1768574732905" selType="geomdim" geom="//@geom/@geoms[key='geom1']/@value" domains="72,1,2,3,4,5,6,7,8,9,10,11,12,13,14,15,16,17,18,19,20,21,22,23,24,25,26,27,28,29,30,31,32,33,34,35,36,37,38,39,40,41,42,43,44,45,46,47,48,49,50,51,52,53,54,55,56,57,58,59,60,61,62,63,64,65,66,67,68,69,70,71" dim="2" hDim="2"/>
        <expressions key="T_fld_act">
          <value tag="T_fld_act" expression="1" description="Temperature"/>
        </expressions>
        <expressions key="q0">
          <value tag="q0" description="Inward heat flux"/>
        </expressions>
        <expressions key="Tu">
          <value tag="Tu" expression="root.comp1.T" description="Temperature"/>
        </expressions>
        <expressions key="Td">
          <value tag="Td" expression="root.comp1.T" description="Temperature"/>
        </expressions>
        <expressions key="opaqueLayer">
          <value tag="opaqueLayer" expression="1" description="Thin layer opacity"/>
        </expressions>
        <expressions key="dnx">
          <value tag="dnx" expression="root.dnx" description="Normal vector down direction, x component"/>
        </expressions>
        <expressions key="dny">
          <value tag="dny" expression="root.dny" description="Normal vector down direction, y component"/>
        </expressions>
        <expressions key="dnz">
          <value tag="dnz" expression="root.dnz" description="Normal vector down direction, z component"/>
        </expressions>
        <expressions key="unx">
          <value tag="unx" expression="root.unx" description="Normal vector up direction, x component"/>
        </expressions>
        <expressions key="uny">
          <value tag="uny" expression="root.uny" description="Normal vector up direction, y component"/>
        </expressions>
        <expressions key="unz">
          <value tag="unz" expression="root.unz" description="Normal vector up direction, z component"/>
        </expressions>
        <expressions key="rflux">
          <value tag="rflux" description="Radiative heat flux"/>
        </expressions>
        <expressions key="chflux">
          <value tag="chflux" description="Boundary convective heat flux"/>
        </expressions>
        <expressions key="ntrlflux">
          <value tag="ntrlflux" expression="root.mean(root.comp1.ht.trlfluxx)*root.comp1.ht.nx+root.mean(root.comp1.ht.trlfluxy)*root.comp1.ht.ny+root.mean(root.comp1.ht.trlfluxz)*root.comp1.ht.nz" description="Normal translational heat flux"/>
        </expressions>
        <expressions key="ncflux">
          <value tag="ncflux" expression="root.mean(root.comp1.ht.cfluxx)*root.comp1.ht.nx+root.mean(root.comp1.ht.cfluxy)*root.comp1.ht.ny+root.mean(root.comp1.ht.cfluxz)*root.comp1.ht.nz" description="Normal convective heat flux"/>
        </expressions>
        <expressions key="ntflux">
          <value tag="ntflux" expression="root.comp1.ht.ndflux+root.comp1.ht.ntrlflux+root.comp1.ht.ncflux" description="Normal total heat flux"/>
        </expressions>
        <expressions key="nteflux">
          <value tag="nteflux" expression="root.mean(root.comp1.ht.tefluxx)*root.comp1.ht.nx+root.mean(root.comp1.ht.tefluxy)*root.comp1.ht.ny+root.mean(root.comp1.ht.tefluxz)*root.comp1.ht.nz-root.mean(root.comp1.ht.dfluxx)*root.comp1.ht.nx-root.mean(root.comp1.ht.dfluxy)*root.comp1.ht.ny-root.mean(root.comp1.ht.dfluxz)*root.comp1.ht.nz+root.comp1.ht.ndflux" description="Normal total energy flux"/>
        </expressions>
        <expressions key="ndflux_acc">
          <value tag="ndflux_acc" expression="root.comp1.ht.ndflux" description="Normal conductive heat flux"/>
        </expressions>
        <expressions key="ntflux_acc">
          <value tag="ntflux_acc" expression="root.comp1.ht.ntflux" description="Normal total heat flux"/>
        </expressions>
        <expressions key="nteflux_acc">
          <value tag="nteflux_acc" expression="root.comp1.ht.nteflux" description="Normal total energy flux"/>
        </expressions>
      </value>
    </objects>
    <objects key="iexpr24">
      <value tag="iexpr24" derivedFrom="//@physics/@physints[key='ht']/@value" storedParent="//@modelNode/@modelNodes[key='comp1']/@value" entityName="Derived Variables 24" entityComments="" entityAuthor="" entityCreationTime="1768574732905">
        <tags tag="Analysis" values="1,'std1/stat'"/>
        <selection xsi:type="com.comsol.mph-v15:XDLocalSelection" entityName="Selection" entityComments="" entityAuthor="" entityCreationTime="1768574732905" selType="geomdim" geom="//@geom/@geoms[key='geom1']/@value" domains="6,1,2,3,4,5" dim="3" hDim="3"/>
        <expressions key="T_fld_act">
          <value tag="T_fld_act" expression="1" description="Temperature"/>
        </expressions>
        <expressions key="domflux.Tx">
          <value tag="domflux.Tx" expression="-root.comp1.ht.k_effxx*root.comp1.Tx-root.comp1.ht.k_effxy*root.comp1.Ty-root.comp1.ht.k_effxz*root.comp1.Tz" description="Domain flux, x component"/>
        </expressions>
        <expressions key="domflux.Ty">
          <value tag="domflux.Ty" expression="-root.comp1.ht.k_effyx*root.comp1.Tx-root.comp1.ht.k_effyy*root.comp1.Ty-root.comp1.ht.k_effyz*root.comp1.Tz" description="Domain flux, y component"/>
        </expressions>
        <expressions key="domflux.Tz">
          <value tag="domflux.Tz" expression="-root.comp1.ht.k_effzx*root.comp1.Tx-root.comp1.ht.k_effzy*root.comp1.Ty-root.comp1.ht.k_effzz*root.comp1.Tz" description="Domain flux, z component"/>
        </expressions>
        <expressions key="Tvar">
          <value tag="Tvar" expression="root.comp1.T" description="Temperature"/>
        </expressions>
        <expressions key="d">
          <value tag="d" expression="1" description="Thickness"/>
        </expressions>
        <expressions key="Pc">
          <value tag="Pc" expression="1" description="Cross sectional perimeter"/>
        </expressions>
        <expressions key="varIntSpa">
          <value tag="varIntSpa" expression="root.comp1.ht.d" description="Intermediate variable"/>
        </expressions>
        <expressions key="u_primex">
          <value tag="u_primex" encryptionKey="1" expression="0ñ" description="Subgrid velocity component, x component"/>
        </expressions>
        <expressions key="u_primey">
          <value tag="u_primey" encryptionKey="1" expression="0ñ" description="Subgrid velocity component, y component"/>
        </expressions>
        <expressions key="u_primez">
          <value tag="u_primez" encryptionKey="1" expression="0ñ" description="Subgrid velocity component, z component"/>
        </expressions>
        <expressions key="solid1.pRef">
          <value tag="solid1.pRef" expression="1[atm]" description="Reference pressure level"/>
        </expressions>
        <expressions key="alphap">
          <value tag="alphap" expression="-d(root.comp1.ht.rho,root.comp1.T)/(root.comp1.ht.rho+eps)" description="Isobaric compressibility coefficient"/>
        </expressions>
        <expressions key="pA">
          <value tag="pA" expression="1[atm]" description="Absolute pressure"/>
        </expressions>
        <expressions key="gradTmag">
          <value tag="gradTmag" expression="sqrt(root.comp1.ht.gradTx^2+root.comp1.ht.gradTy^2+root.comp1.ht.gradTz^2)" description="Temperature gradient magnitude"/>
        </expressions>
        <expressions key="Q">
          <value tag="Q" description="Heat source"/>
        </expressions>
        <expressions key="qs">
          <value tag="qs" description="Production/absorption coefficient"/>
        </expressions>
        <expressions key="Qmet">
          <value tag="Qmet" description="Metabolic heat source"/>
        </expressions>
        <expressions key="qs_oop">
          <value tag="qs_oop" description="Out-of-plane production/absorption coefficient"/>
        </expressions>
        <expressions key="Qoop">
          <value tag="Qoop" description="Out-of-plane heat source"/>
        </expressions>
        <expressions key="rhoInt">
          <value tag="rhoInt" expression="subst(root.comp1.ht.rho,root.comp1.ht.solid1.minput_pressure,root.comp1.ht.pA)" description="Density for integration"/>
        </expressions>
        <expressions key="CpInt">
          <value tag="CpInt" expression="subst(root.comp1.ht.Cp,root.comp1.ht.solid1.minput_pressure,root.comp1.ht.pA)" description="Specific heat capacity for integration"/>
        </expressions>
        <expressions key="gammaInt">
          <value tag="gammaInt" expression="subst(root.comp1.ht.gamma,root.comp1.ht.solid1.minput_pressure,root.comp1.ht.pA)" description="Ratio of specific heats for integration"/>
        </expressions>
        <expressions key="TRef">
          <value tag="TRef" expression="298.15[K]" description="Reference temperature"/>
        </expressions>
        <expressions key="pRef">
          <value tag="pRef" expression="root.comp1.ht.solid1.pRef" description="Reference pressure level"/>
        </expressions>
        <expressions key="HRef">
          <value tag="HRef" description="Reference enthalpy"/>
        </expressions>
        <expressions key="DeltaH">
          <value tag="DeltaH" expression="integrate(subst(root.comp1.ht.CpInt,root.comp1.ht.pA,root.comp1.ht.pRef),root.comp1.T,root.comp1.ht.TRef,root.comp1.T)" description="Sensible enthalpy"/>
        </expressions>
        <expressions key="H">
          <value tag="H" expression="root.comp1.ht.DeltaH" description="Enthalpy"/>
        </expressions>
        <expressions key="H0">
          <value tag="H0" expression="root.comp1.ht.H" description="Total enthalpy"/>
        </expressions>
        <expressions key="Ei">
          <value tag="Ei" expression="root.comp1.ht.H" description="Internal energy"/>
        </expressions>
        <expressions key="Ei0">
          <value tag="Ei0" expression="root.comp1.ht.Ei" description="Total internal energy"/>
        </expressions>
        <expressions key="k_effyx">
          <value tag="k_effyx" description="Effective thermal conductivity, yx component"/>
        </expressions>
        <expressions key="k_effzx">
          <value tag="k_effzx" description="Effective thermal conductivity, zx component"/>
        </expressions>
        <expressions key="k_effxy">
          <value tag="k_effxy" description="Effective thermal conductivity, xy component"/>
        </expressions>
        <expressions key="k_effzy">
          <value tag="k_effzy" description="Effective thermal conductivity, zy component"/>
        </expressions>
        <expressions key="k_effxz">
          <value tag="k_effxz" description="Effective thermal conductivity, xz component"/>
        </expressions>
        <expressions key="k_effyz">
          <value tag="k_effyz" description="Effective thermal conductivity, yz component"/>
        </expressions>
        <expressions key="k_effzz">
          <value tag="k_effzz" expression="root.comp1.ht.kzz" description="Effective thermal conductivity, zz component"/>
        </expressions>
        <expressions key="C_eff">
          <value tag="C_eff" expression="root.comp1.ht.rho*root.comp1.ht.Cp" description="Effective volumetric heat capacity"/>
        </expressions>
        <expressions key="ux">
          <value tag="ux" description="Velocity field, x component"/>
        </expressions>
        <expressions key="uy">
          <value tag="uy" description="Velocity field, y component"/>
        </expressions>
        <expressions key="uz">
          <value tag="uz" description="Velocity field, z component"/>
        </expressions>
        <expressions key="gradTx">
          <value tag="gradTx" expression="root.comp1.Tx" description="Temperature gradient, x component"/>
        </expressions>
        <expressions key="gradTy">
          <value tag="gradTy" expression="root.comp1.Ty" description="Temperature gradient, y component"/>
        </expressions>
        <expressions key="gradTz">
          <value tag="gradTz" expression="root.comp1.Tz" description="Temperature gradient, z component"/>
        </expressions>
        <expressions key="alphaTdyx">
          <value tag="alphaTdyx" description="Thermal diffusivity, yx component"/>
        </expressions>
        <expressions key="alphaTdzx">
          <value tag="alphaTdzx" description="Thermal diffusivity, zx component"/>
        </expressions>
        <expressions key="alphaTdxy">
          <value tag="alphaTdxy" description="Thermal diffusivity, xy component"/>
        </expressions>
        <expressions key="alphaTdzy">
          <value tag="alphaTdzy" description="Thermal diffusivity, zy component"/>
        </expressions>
        <expressions key="alphaTdxz">
          <value tag="alphaTdxz" description="Thermal diffusivity, xz component"/>
        </expressions>
        <expressions key="alphaTdyz">
          <value tag="alphaTdyz" description="Thermal diffusivity, yz component"/>
        </expressions>
        <expressions key="alphaTdzz">
          <value tag="alphaTdzz" expression="root.comp1.ht.k_effzz/root.comp1.ht.C_eff" description="Thermal diffusivity, zz component"/>
        </expressions>
        <expressions key="alphaTdMean">
          <value tag="alphaTdMean" expression="root.comp1.ht.kmean/root.comp1.ht.C_eff" description="Mean thermal diffusivity"/>
        </expressions>
        <expressions key="hfPW">
          <value tag="hfPW" expression="-1" description="Full pressure work indicator"/>
        </expressions>
        <expressions key="dfluxz">
          <value tag="dfluxz" expression="-root.comp1.ht.k_effzz*root.comp1.Tz" description="Conductive heat flux, z component"/>
        </expressions>
        <expressions key="trlfluxx">
          <value tag="trlfluxx" description="Translational heat flux, x component"/>
        </expressions>
        <expressions key="trlfluxy">
          <value tag="trlfluxy" description="Translational heat flux, y component"/>
        </expressions>
        <expressions key="trlfluxz">
          <value tag="trlfluxz" description="Translational heat flux, z component"/>
        </expressions>
        <expressions key="trlfluxMag">
          <value tag="trlfluxMag" description="Translational heat flux magnitude"/>
        </expressions>
        <expressions key="cfluxx">
          <value tag="cfluxx" description="Convective heat flux, x component"/>
        </expressions>
        <expressions key="cfluxy">
          <value tag="cfluxy" description="Convective heat flux, y component"/>
        </expressions>
        <expressions key="cfluxz">
          <value tag="cfluxz" description="Convective heat flux, z component"/>
        </expressions>
        <expressions key="cfluxMag">
          <value tag="cfluxMag" description="Convective heat flux magnitude"/>
        </expressions>
        <expressions key="tfluxz">
          <value tag="tfluxz" expression="root.comp1.ht.dfluxz" description="Total heat flux, z component"/>
        </expressions>
        <expressions key="tefluxz">
          <value tag="tefluxz" expression="root.comp1.ht.dfluxz" description="Total energy flux, z component"/>
        </expressions>
        <expressions key="solid1.varIntSpa">
          <value tag="solid1.varIntSpa" expression="root.comp1.ht.d" description="Intermediate variable"/>
        </expressions>
        <expressions key="gamma">
          <value tag="gamma" expression="1" description="Ratio of specific heats"/>
        </expressions>
        <expressions key="isSolid">
          <value tag="isSolid" expression="1" description="Solid boolean"/>
        </expressions>
        <expressions key="Tinit">
          <value tag="Tinit" expression="root.T0" description="Temperature"/>
        </expressions>
        <expressions key="solid1.minput_temperature">
          <value tag="solid1.minput_temperature" expression="root.comp1.T" description="Temperature"/>
        </expressions>
        <expressions key="solid1.minput_strainreferencetemperature">
          <value tag="solid1.minput_strainreferencetemperature" expression="root.T0" description="Strain reference temperature"/>
        </expressions>
        <expressions key="rhoGradH0x">
          <value tag="rhoGradH0x" encryptionKey="1" expression="nñsçğë5us[)G¿¸fpe¢£r>ùÇĞ5sĕĝ±{ęßTÚKÅMû³§Î^¹®9Kwh£Qāg-ĘôÓbÖ·¾TNÙý»7½£đK®QâõeôĒ+ÕÞåe{¦C" description="Volumetric total enthalpy gradient, x component"/>
        </expressions>
        <expressions key="rhoGradH0y">
          <value tag="rhoGradH0y" encryptionKey="1" expression="nñsçğë5us[)G¿¸fpe¢£r>ùÇĞ5sĕĝ±{ęßTÚKÅMû³§Î^¹®9Kwh£Qāg-ĘôÓbÖ·¾TNÙý»7½£đK®QâõeôĒ+ÕÞåe{¥C" description="Volumetric total enthalpy gradient, y component"/>
        </expressions>
        <expressions key="rhoGradH0z">
          <value tag="rhoGradH0z" encryptionKey="1" expression="nñsçğë5us[)G¿¸fpe¢£r>ùÇĞ5sĕĝ±{ęßTÚKÅMû³§Î^¹®9Kwh£Qāg-ĘôÓbÖ·¾TNÙý»7½£đK®QâõeôĒ+ÕÞåe{¤C" description="Volumetric total enthalpy gradient, z component"/>
        </expressions>
        <expressions key="tau_prime">
          <value tag="tau_prime" encryptionKey="1" expression="0ñÓs±ğ²;ud[)I¿¼fyeU£q>ùĕĞt-ĕĜ±Uę,UÝKÌMĐ³¢Î^¹®JKÅh¥Qèg(ĘQÔÖ_¾NÀýÁĝ¼¥đZK®Qõ ôæ+ÔàåĈzuCÊ[Ó&lt;;¤Ėj¿y,~" description="GLS time scale"/>
        </expressions>
        <expressions key="res_prime">
          <value tag="res_prime" encryptionKey="1" expression="0ñ" description="Additional conservative advective contribution"/>
        </expressions>
        <expressions key="testOp_T">
          <value tag="testOp_T" encryptionKey="1" expression="0ñ"/>
        </expressions>
        <expressions key="tauScStr_T">
          <value tag="tauScStr_T" encryptionKey="1" expression="RñsìğĀāt®[/)¿·f°eF£f>ÄùÑĞ}hĕ ²FęáTÝKËMČ³XÎ¹^®üJvh¦QAhhĘČÓ»Ö_¾¬N¾ý»ĝ¼ÙđPK¢Qäõ`ôÑ+Æ¤åE{xC[Û&lt;&amp;¤Ą«¿wl~­ý=OWT$®ÞW@CÙkzÀ4ÿfÚqēÐ}øęb£Ć£ÔJ¥PB­ÞďØûÑĚ×KÖ7v¿X7Ĝs±;õÖĔĀú}čðÁUËĂV tùóïécà*ĝc¥óÿ`û5ðęĜĒ·¶ĕ [u­çVóÂ"/>
        </expressions>
        <expressions key="streamline">
          <value tag="streamline" encryptionKey="1" expression="0ñ" description="Streamline diffusion"/>
        </expressions>
        <expressions key="helem">
          <value tag="helem" expression="root.h" description="Element size"/>
        </expressions>
        <expressions key="tau_e">
          <value tag="tau_e" encryptionKey="1" expression="RñsìğĀāt®[/)¿·f°eF£f>ÄùÍĞu1ĕ#²@ęêTßKMČO³¥Îs¹_®úJ¾hYQDh+Ę;ÔvÖa¾¬N¾ý»ĝ¼ÙđPK¢Qäõ`ôÑ+Æ¤åE{xCb[¾&lt;l¤½¯¿7f~§³ýMOWT$®+XQ@IÙ[zû4òf£­qēÚ}ę£ē£xÔ¥±P§­âďûĕĚo×±KĐ7(XsĜ±7õÖĔāúčíÁUËĄVÎtóóïécà*ĝc¥óÿ`û3ðėĔĒ»¶RÒ f;­ìV6Ãwd&lt;@s(§©M^Ā!±2L~&quot;ÖQýè=/jĐìć×¬+ébe:Ù7nÐþìrĊÊrèXb}AÞSzKõÈØĐS® æĂ4È_È>ÖąÃÆČ+ó2ąïÆĐĚÙ(ĚoĎÁ!õU.Đî[ lÊďÒąZÍ¯£ă¥Ý0ĐWë±ç¬?õĎUuĊ±Nå" description="GLS time scale"/>
        </expressions>
        <expressions key="tau_eCross">
          <value tag="tau_eCross" encryptionKey="1" expression="RñsìğĀāt®[/)¿·f°eF£f>ÄùÏĞ}3ĕ#²@ęêTßKMČO³¥Îs¹_®úJ¾hYQDh+Ę;ÔvÖa¾¬N¾ý»ĝ¼ÙđPK¢Qäõ`ôÑ+Æ¤åE{xCb[¾&lt;l¤½¯¿7f~§³ýMOWT$®+XQ@IÙ[zû4òf£­qēÚ}ę£ē£xÔ¥±P§­âďûĕĚo×±KĐ7(XsĜ±7õÖĔāúčíÁUËĄVÎtóóïécà*ĝc¥óÿ`û3ðėĔĒ»¶RÒ f;­ìV6Ãwd&lt;@s(§©M^Ā!±2L~&quot;ÖQýè=/jĐìć×¬+ébe:Ù7nÐþìrĊÊrèXb}AÞSzKõÈØĐS® æĂ4È_È>ÖąÃÆČ+ó2ąïÆĐĚÙ(ĚoĎÁ!õU.Đî[ lÊďÒąZÍ¯£ă¥Ý0ĐWë±ç¬?õĎUuĊ±Nå"/>
        </expressions>
        <expressions key="gTgijgT">
          <value tag="gTgijgT" encryptionKey="1" expression="ėð¯sçğòĎt°[})I¿µf¯e£°>°ùĝĞ}Yĕĝ±@ęáTęKÁMĐQ³Î´¹\®AK²h£Qüg Ę9ÔÖ¯¾UNÙý»7½£đK®QâõeôĒ+ÕÞåe{¥CÉ[¼&lt;,¤úµ¿vb~òý&lt;O½WÎTě­íWQ@XÙvz·4øfëqēÐ}Ýę£Ñ£ÔL¥uP­ßď¢ûäĚf×tKĖ73X\Ĝ±ąôĔUû&lt;čîÁXËDWztčó5êxà%ĝP¥÷ÿ]ûùï+ĒĒÐ¶Ò [B­,W+Ã³dD&lt;ks>§¥MĞÿĔ°ìKb&quot;êQÆýõ=/jĒì=Øõ+ăbµ:28SÐþì}Ċtr6Yf}?Þ>zċôÇØĚSï ¯ĂGÈÈĂÕÜÃùČfó7ą>ÇÂĚę(\pċÁ[õD.lï «ÊDďûąMÍ«£î¥ß0ĊWë}ç¦?ùĎ4u±±VåYU÷Òĕz%ÐüÛè[ìµ®AAçbÍj'Ï$ěvĒPTÇ}ù/ÀuZCsmq~pVr¥I'+S¼*ĘD¦úĉ¸ĝ]~cpeKF 8ĆkÂ(§+Ø{QÇn2Nåp!:ÏxD±&quot;e?&lt;·òā­Ï¦¢ÞÕK»©zq²ô½ĄĚ)Æzu¢ ĉÞ¾üôt?Û>}ÞØb'éÇ¶*R*ÖYc×ď´Àî°$9MĚÍ_ýi$åYýÝ¬ÜČ|YěnFÇf3i>Ēé6L$!FĒsĕ¹¾m?ÕÿąZtív_¦GLÆ8¿G²2Àý² ÖÄÁº§&quot;ĎČGĔâ[WµÂoLy°îØD!ğÀ&amp;JâZàÙD¢`Üöđ+§ç_tíbĆÛî TÉyéw²ãw·pöæDÃ¢¸¬ÐSH_÷ËĘ/»¤ýðü¹Sm¶R=8fÛ³=;SsMöË&amp;Ày;xĝgÞt"/>
        </expressions>
        <expressions key="h2GT">
          <value tag="h2GT" encryptionKey="1" expression="nñsçğë5us[)G¿¸fpe¢£r>ùÇĞJwĕĕ±:ęçTÒKMÐ³Î^¹®5KxhpQĄg$ĘSÔÔÖe¾ÆNÓý¬ã¼Þđ_K¢Qâõ\ôä+ăåN{®CÐ[Ę&lt;W¤Č¿b*~¡ôýAOzWÎTĒ­äW@AÙĝyû4&amp;gq@ē}çę£Ė£ÒÔ"/>
        </expressions>
        <expressions key="xiT">
          <value tag="xiT" encryptionKey="1" expression="0ñ" description="Stabilization switch variable"/>
        </expressions>
        <expressions key="xiTt">
          <value tag="xiTt" encryptionKey="1" expression="Sñsèğ·Tu²[0)¿}fueE£k>ùđĞ{hĕ ²FęáTÝKËMČ³XÎ¹^®üJvh¦QChcĘQÔvÖ¤¾¦N}ý¿7½đaK`Q¡õhôĎ+ÆåQ{·CÉ[¼&lt;,¤úµ¿vb~òý&lt;O½WÎTě­íWQ@4Ù_z÷4èfêqēÑ}ãę£Ĉ£Ô_¥|Pn­¢ďûĆĚq×·KĐ7tXwĜN±öôóĔēúėČöÁiËĎV´tċóĆé¾àmĝ¥«ÿuûþïlYēĐ¶IĎ _B­#WøÂd&lt;4sF§MĘÿ/±ąK#&quot;ÛQýó=/¦jiíý×¶+üb±:68bÐþì{ĊxrĚX!}DÞWz>õØ×Sâ ºĂĆÇWÈċÕßÃĆČqó&lt;ą8ÇÏĚ$)epÂÁfõ9.hï ÃÊAď"/>
        </expressions>
        <expressions key="gijxx">
          <value tag="gijxx" expression="d(root.x,xi1)^2+d(root.x,xi2)^2+d(root.x,xi3)^2" description="Contravariant metric tensor, xx component"/>
        </expressions>
        <expressions key="gijyx">
          <value tag="gijyx" expression="d(root.x,xi1)*d(root.y,xi1)+d(root.x,xi2)*d(root.y,xi2)+d(root.x,xi3)*d(root.y,xi3)" description="Contravariant metric tensor, yx component"/>
        </expressions>
        <expressions key="gijzx">
          <value tag="gijzx" expression="d(root.x,xi1)*d(root.z,xi1)+d(root.x,xi2)*d(root.z,xi2)+d(root.x,xi3)*d(root.z,xi3)" description="Contravariant metric tensor, zx component"/>
        </expressions>
        <expressions key="gijxy">
          <value tag="gijxy" expression="d(root.x,xi1)*d(root.y,xi1)+d(root.x,xi2)*d(root.y,xi2)+d(root.x,xi3)*d(root.y,xi3)" description="Contravariant metric tensor, xy component"/>
        </expressions>
        <expressions key="gijyy">
          <value tag="gijyy" expression="d(root.y,xi1)^2+d(root.y,xi2)^2+d(root.y,xi3)^2" description="Contravariant metric tensor, yy component"/>
        </expressions>
        <expressions key="gijzy">
          <value tag="gijzy" expression="d(root.y,xi1)*d(root.z,xi1)+d(root.y,xi2)*d(root.z,xi2)+d(root.y,xi3)*d(root.z,xi3)" description="Contravariant metric tensor, zy component"/>
        </expressions>
        <expressions key="gijxz">
          <value tag="gijxz" expression="d(root.x,xi1)*d(root.z,xi1)+d(root.x,xi2)*d(root.z,xi2)+d(root.x,xi3)*d(root.z,xi3)" description="Contravariant metric tensor, xz component"/>
        </expressions>
        <expressions key="gijyz">
          <value tag="gijyz" expression="d(root.y,xi1)*d(root.z,xi1)+d(root.y,xi2)*d(root.z,xi2)+d(root.y,xi3)*d(root.z,xi3)" description="Contravariant metric tensor, yz component"/>
        </expressions>
        <expressions key="gijzz">
          <value tag="gijzz" expression="d(root.z,xi1)^2+d(root.z,xi2)^2+d(root.z,xi3)^2" description="Contravariant metric tensor, zz component"/>
        </expressions>
        <expressions key="gijij">
          <value tag="gijij" expression="(d(root.x,xi1)^2+d(root.x,xi2)^2+d(root.x,xi3)^2)^2+2*(d(root.x,xi1)*d(root.y,xi1)+d(root.x,xi2)*d(root.y,xi2)+d(root.x,xi3)*d(root.y,xi3))^2+2*(d(root.x,xi1)*d(root.z,xi1)+d(root.x,xi2)*d(root.z,xi2)+d(root.x,xi3)*d(root.z,xi3))^2+(d(root.y,xi1)^2+d(root.y,xi2)^2+d(root.y,xi3)^2)^2+2*(d(root.y,xi1)*d(root.z,xi1)+d(root.y,xi2)*d(root.z,xi2)+d(root.y,xi3)*d(root.z,xi3))^2+(d(root.z,xi1)^2+d(root.z,xi2)^2+d(root.z,xi3)^2)^2"/>
        </expressions>
      </value>
    </objects>
    <objects key="iexpr25">
      <value tag="iexpr25" derivedFrom="//@physics/@physints[key='ht']/@value" storedParent="//@modelNode/@modelNodes[key='comp1']/@value" entityName="Derived Variables 25" entityComments="" entityAuthor="" entityCreationTime="1768574732905">
        <tags tag="Analysis" values="1,'std1/stat'"/>
        <selection xsi:type="com.comsol.mph-v15:XDLocalSelection" entityName="Selection" entityComments="" entityAuthor="" entityCreationTime="1768574732905" selType="geomdim" geom="//@geom/@geoms[key='geom1']/@value" domains="72,2,27,39,66" dim="2" hDim="2"/>
        <expressions key="Tvar">
          <value tag="Tvar" expression="0.5*(root.comp1.ht.Tu+root.comp1.ht.Td)" description="Temperature"/>
        </expressions>
        <expressions key="T0">
          <value tag="T0" expression="root.T0[K]" description="Temperature"/>
        </expressions>
        <expressions key="temp1.varIntSpa">
          <value tag="temp1.varIntSpa" expression="root.comp1.ht.d" description="Intermediate variable"/>
        </expressions>
      </value>
    </objects>
    <objects key="iexpr26">
      <value tag="iexpr26" derivedFrom="//@physics/@physints[key='ht']/@value" storedParent="//@modelNode/@modelNodes[key='comp1']/@value" entityName="Derived Variables 26" entityComments="" entityAuthor="" entityCreationTime="1768574732905">
        <tags tag="Analysis" values="1,'std1/stat'"/>
        <selection xsi:type="com.comsol.mph-v15:XDLocalSelection" entityName="Selection" entityComments="" entityAuthor="" entityCreationTime="1768574732905" selType="geomdim" geom="//@geom/@geoms[key='geom1']/@value" domains="72,1,3,4,5,6,7,8,9,10,11,12,13,14,17,19,21,26,28,29,30,31,32,33,34,35,36,38,40,41,42,43,44,45,46,47,48,49,50,51,52,53,55,56,60,61,62,63,65,67,68,69,70,71" dim="2" hDim="2"/>
        <expressions key="Tvar">
          <value tag="Tvar" expression="0.5*(root.comp1.ht.Tu+root.comp1.ht.Td)" description="Temperature"/>
        </expressions>
      </value>
    </objects>
    <objects key="iexpr27">
      <value tag="iexpr27" derivedFrom="//@physics/@physints[key='ht']/@value" storedParent="//@modelNode/@modelNodes[key='comp1']/@value" entityName="Derived Variables 27" entityComments="" entityAuthor="" entityCreationTime="1768574732905">
        <tags tag="Analysis" values="1,'std1/stat'"/>
        <selection xsi:type="com.comsol.mph-v15:XDLocalSelection" entityName="Selection" entityComments="" entityAuthor="" entityCreationTime="1768574732905" selType="geomdim" geom="//@geom/@geoms[key='geom1']/@value" domains="72,14,17,44,45" dim="2" hDim="2"/>
        <expressions key="nx">
          <value tag="nx" expression="root.nx" description="Normal vector, x component"/>
        </expressions>
        <expressions key="ny">
          <value tag="ny" expression="root.ny" description="Normal vector, y component"/>
        </expressions>
        <expressions key="nz">
          <value tag="nz" expression="root.nz" description="Normal vector, z component"/>
        </expressions>
        <expressions key="nxmesh">
          <value tag="nxmesh" expression="root.nxmesh" description="Normal vector (mesh), x component"/>
        </expressions>
        <expressions key="nymesh">
          <value tag="nymesh" expression="root.nymesh" description="Normal vector (mesh), y component"/>
        </expressions>
        <expressions key="nzmesh">
          <value tag="nzmesh" expression="root.nzmesh" description="Normal vector (mesh), z component"/>
        </expressions>
        <expressions key="ntrlflux_u">
          <value tag="ntrlflux_u" expression="root.up(root.comp1.ht.trlfluxx)*root.comp1.ht.unx+root.up(root.comp1.ht.trlfluxy)*root.comp1.ht.uny+root.up(root.comp1.ht.trlfluxz)*root.comp1.ht.unz" description="Internal normal translational heat flux, upside"/>
        </expressions>
        <expressions key="ntrlflux_d">
          <value tag="ntrlflux_d" expression="root.down(root.comp1.ht.trlfluxx)*root.comp1.ht.dnx+root.down(root.comp1.ht.trlfluxy)*root.comp1.ht.dny+root.down(root.comp1.ht.trlfluxz)*root.comp1.ht.dnz" description="Internal normal translational heat flux, downside"/>
        </expressions>
        <expressions key="ncflux_u">
          <value tag="ncflux_u" expression="root.up(root.comp1.ht.cfluxx)*root.comp1.ht.unx+root.up(root.comp1.ht.cfluxy)*root.comp1.ht.uny+root.up(root.comp1.ht.cfluxz)*root.comp1.ht.unz" description="Internal normal convective heat flux, upside"/>
        </expressions>
        <expressions key="ncflux_d">
          <value tag="ncflux_d" expression="root.down(root.comp1.ht.cfluxx)*root.comp1.ht.dnx+root.down(root.comp1.ht.cfluxy)*root.comp1.ht.dny+root.down(root.comp1.ht.cfluxz)*root.comp1.ht.dnz" description="Internal normal convective heat flux, downside"/>
        </expressions>
        <expressions key="ndflux">
          <value tag="ndflux" expression="0.5*(uflux_spatial(root.comp1.T)-dflux_spatial(root.comp1.T))" description="Normal conductive heat flux"/>
        </expressions>
        <expressions key="ndflux_u">
          <value tag="ndflux_u" expression="-uflux_spatial(root.comp1.T)" description="Internal normal conductive heat flux, upside"/>
        </expressions>
        <expressions key="ndflux_d">
          <value tag="ndflux_d" expression="-dflux_spatial(root.comp1.T)" description="Internal normal conductive heat flux, downside"/>
        </expressions>
        <expressions key="ntflux_u">
          <value tag="ntflux_u" expression="root.comp1.ht.ndflux_u+root.comp1.ht.ntrlflux_u+root.comp1.ht.ncflux_u" description="Internal normal total flux, upside"/>
        </expressions>
        <expressions key="ntflux_d">
          <value tag="ntflux_d" expression="root.comp1.ht.ndflux_d+root.comp1.ht.ntrlflux_d+root.comp1.ht.ncflux_d" description="Internal normal total flux, downside"/>
        </expressions>
        <expressions key="nteflux_u">
          <value tag="nteflux_u" expression="root.up(root.comp1.ht.tefluxx)*root.comp1.ht.unx+root.up(root.comp1.ht.tefluxy)*root.comp1.ht.uny+root.up(root.comp1.ht.tefluxz)*root.comp1.ht.unz-root.up(root.comp1.ht.dfluxx)*root.comp1.ht.unx-root.up(root.comp1.ht.dfluxy)*root.comp1.ht.uny-root.up(root.comp1.ht.dfluxz)*root.comp1.ht.unz+root.comp1.ht.ndflux_u" description="Internal normal total energy flux, upside"/>
        </expressions>
        <expressions key="nteflux_d">
          <value tag="nteflux_d" expression="root.down(root.comp1.ht.tefluxx)*root.comp1.ht.dnx+root.down(root.comp1.ht.tefluxy)*root.comp1.ht.dny+root.down(root.comp1.ht.tefluxz)*root.comp1.ht.dnz-root.down(root.comp1.ht.dfluxx)*root.comp1.ht.dnx-root.down(root.comp1.ht.dfluxy)*root.comp1.ht.dny-root.down(root.comp1.ht.dfluxz)*root.comp1.ht.dnz+root.comp1.ht.ndflux_d" description="Internal normal total energy flux, downside"/>
        </expressions>
        <expressions key="ndflux_acc_u">
          <value tag="ndflux_acc_u" expression="root.comp1.ht.ndflux_u" description="Internal normal conductive heat flux, upside"/>
        </expressions>
        <expressions key="ndflux_acc_d">
          <value tag="ndflux_acc_d" expression="root.comp1.ht.ndflux_d" description="Internal normal conductive heat flux, downside"/>
        </expressions>
        <expressions key="ntflux_acc_u">
          <value tag="ntflux_acc_u" expression="root.comp1.ht.ntflux_u" description="Internal normal total flux, upside"/>
        </expressions>
        <expressions key="ntflux_acc_d">
          <value tag="ntflux_acc_d" expression="root.comp1.ht.ntflux_d" description="Internal normal total flux, downside"/>
        </expressions>
        <expressions key="nteflux_acc_u">
          <value tag="nteflux_acc_u" expression="root.comp1.ht.nteflux_u" description="Internal normal total energy flux, upside"/>
        </expressions>
        <expressions key="nteflux_acc_d">
          <value tag="nteflux_acc_d" expression="root.comp1.ht.nteflux_d" description="Internal normal total energy flux, downside"/>
        </expressions>
      </value>
    </objects>
    <objects key="iexpr28">
      <value tag="iexpr28" derivedFrom="//@physics/@physints[key='ht']/@value" storedParent="//@modelNode/@modelNodes[key='comp1']/@value" entityName="Derived Variables 28" entityComments="" entityAuthor="" entityCreationTime="1768574732916">
        <tags tag="Analysis" values="1,'std1/stat'"/>
        <selection xsi:type="com.comsol.mph-v15:XDLocalSelection" entityName="Selection" entityComments="" entityAuthor="" entityCreationTime="1768574732916" selType="geomdim" geom="//@geom/@geoms[key='geom1']/@value" domains="72,1,2,3,4,5,6,7,8,9,10,11,12,13,15,16,18,19,20,21,22,23,24,25,26,27,28,29,30,31,32,33,34,35,36,37,38,39,40,41,42,43,46,47,48,49,50,51,52,53,54,55,56,57,58,59,60,61,62,63,64,65,66,67,68,69,70,71" dim="2" hDim="2"/>
        <expressions key="nx">
          <value tag="nx" expression="root.dnx" description="Normal vector, x component"/>
        </expressions>
        <expressions key="ny">
          <value tag="ny" expression="root.dny" description="Normal vector, y component"/>
        </expressions>
        <expressions key="nz">
          <value tag="nz" expression="root.dnz" description="Normal vector, z component"/>
        </expressions>
        <expressions key="nxmesh">
          <value tag="nxmesh" expression="root.dnxmesh" description="Normal vector (mesh), x component"/>
        </expressions>
        <expressions key="nymesh">
          <value tag="nymesh" expression="root.dnymesh" description="Normal vector (mesh), y component"/>
        </expressions>
        <expressions key="nzmesh">
          <value tag="nzmesh" expression="root.dnzmesh" description="Normal vector (mesh), z component"/>
        </expressions>
        <expressions key="ndflux">
          <value tag="ndflux" expression="-dflux_spatial(root.comp1.T)" description="Normal conductive heat flux"/>
        </expressions>
      </value>
    </objects>
    <objects key="iexpr29">
      <value tag="iexpr29" derivedFrom="//@physics/@physints[key='ht']/@value" storedParent="//@modelNode/@modelNodes[key='comp1']/@value" entityName="Derived Variables 29" entityComments="" entityAuthor="" entityCreationTime="1768574732916">
        <tags tag="Analysis" values="1,'std1/stat'"/>
        <selection xsi:type="com.comsol.mph-v15:XDLocalSelection" entityName="Selection" entityComments="" entityAuthor="" entityCreationTime="1768574732916" selType="global"/>
        <expressions key="dEiInt">
          <value tag="dEiInt" expression="root.comp1.ht.intDom(d(root.comp1.ht.rho*root.comp1.ht.Ei,t)*root.comp1.ht.varIntSpa)" description="Total accumulated heat rate"/>
        </expressions>
        <expressions key="dEi0Int">
          <value tag="dEi0Int" expression="root.comp1.ht.intDom(d(root.comp1.ht.rho*root.comp1.ht.Ei0,t)*root.comp1.ht.varIntSpa)" description="Total accumulated energy rate"/>
        </expressions>
        <expressions key="ntfluxInt">
          <value tag="ntfluxInt" expression="root.comp1.ht.intExtBnd(root.comp1.ht.ntflux*root.comp1.ht.varIntSpa)" description="Total net heat rate"/>
        </expressions>
        <expressions key="ntefluxInt">
          <value tag="ntefluxInt" expression="root.comp1.ht.intExtBnd(root.comp1.ht.nteflux*root.comp1.ht.varIntSpa)" description="Total net energy rate"/>
        </expressions>
        <expressions key="QInt">
          <value tag="QInt" expression="root.comp1.ht.intDom(root.comp1.ht.Qtot*root.comp1.ht.varIntSpa)-root.comp1.ht.intIntBnd((root.comp1.ht.ndflux_u+root.comp1.ht.ndflux_d)*root.comp1.ht.varIntSpa)" description="Total heat source"/>
        </expressions>
        <expressions key="WnsInt">
          <value tag="WnsInt" expression="root.comp1.ht.solid1.intDom(root.comp1.ht.pA*(d(root.comp1.ht.ux,root.x)+d(root.comp1.ht.uy,root.y)+d(root.comp1.ht.uz,root.z))*root.comp1.ht.solid1.varIntSpa)" description="Total work source"/>
        </expressions>
        <expressions key="WInt">
          <value tag="WInt" description="Total work source"/>
        </expressions>
        <expressions key="solid1.dEiInt">
          <value tag="solid1.dEiInt" expression="root.comp1.ht.solid1.intDom(d(root.comp1.ht.rho*root.comp1.ht.Ei,t)*root.comp1.ht.solid1.varIntSpa)" description="Total accumulated heat rate"/>
        </expressions>
        <expressions key="solid1.dEi0Int">
          <value tag="solid1.dEi0Int" expression="root.comp1.ht.solid1.intDom(d(root.comp1.ht.rho*root.comp1.ht.Ei0,t)*root.comp1.ht.solid1.varIntSpa)" description="Total accumulated energy rate"/>
        </expressions>
        <expressions key="solid1.ntfluxInt">
          <value tag="solid1.ntfluxInt" expression="root.comp1.ht.solid1.intExtBnd(root.comp1.ht.ntflux*root.comp1.ht.solid1.varIntSpa)+root.comp1.ht.solid1.intExtBndUp(root.comp1.ht.ntflux_u*root.comp1.ht.solid1.varIntSpa)+root.comp1.ht.solid1.intExtBndDown(root.comp1.ht.ntflux_d*root.comp1.ht.solid1.varIntSpa)" description="Total net heat rate"/>
        </expressions>
        <expressions key="solid1.ntefluxInt">
          <value tag="solid1.ntefluxInt" expression="root.comp1.ht.solid1.intExtBnd(root.comp1.ht.nteflux*root.comp1.ht.solid1.varIntSpa)+root.comp1.ht.solid1.intExtBndUp(root.comp1.ht.nteflux_u*root.comp1.ht.solid1.varIntSpa)+root.comp1.ht.solid1.intExtBndDown(root.comp1.ht.nteflux_d*root.comp1.ht.solid1.varIntSpa)" description="Total net energy rate"/>
        </expressions>
        <expressions key="solid1.QInt">
          <value tag="solid1.QInt" expression="root.comp1.ht.solid1.intDom(root.comp1.ht.Qtot*root.comp1.ht.solid1.varIntSpa)-root.comp1.ht.solid1.intIntBnd((root.comp1.ht.ndflux_u+root.comp1.ht.ndflux_d)*root.comp1.ht.solid1.varIntSpa)" description="Total heat source"/>
        </expressions>
        <expressions key="solid1.WnsInt">
          <value tag="solid1.WnsInt" expression="root.comp1.ht.solid1.intDom(root.comp1.ht.pA*(d(root.comp1.ht.ux,root.x)+d(root.comp1.ht.uy,root.y)+d(root.comp1.ht.uz,root.z))*root.comp1.ht.solid1.varIntSpa)" description="Total work source"/>
        </expressions>
        <expressions key="solid1.WInt">
          <value tag="solid1.WInt" description="Total work source"/>
        </expressions>
        <expressions key="ins1.ntfluxInt">
          <value tag="ins1.ntfluxInt" expression="root.comp1.ht.ins1.intExtBnd(root.comp1.ht.ntflux*root.comp1.ht.ins1.varIntSpa)" description="Total net heat rate"/>
        </expressions>
        <expressions key="ins1.ntefluxInt">
          <value tag="ins1.ntefluxInt" expression="root.comp1.ht.ins1.intExtBnd(root.comp1.ht.nteflux*root.comp1.ht.ins1.varIntSpa)" description="Total net energy rate"/>
        </expressions>
        <expressions key="ins1.ntfluxInt_u">
          <value tag="ins1.ntfluxInt_u" expression="root.comp1.ht.ins1.intIntBnd(root.comp1.ht.ntflux_u*root.comp1.ht.ins1.varIntSpa)" description="Total net heat rate, upside"/>
        </expressions>
        <expressions key="ins1.ntefluxInt_u">
          <value tag="ins1.ntefluxInt_u" expression="root.comp1.ht.ins1.intIntBnd(root.comp1.ht.nteflux_u*root.comp1.ht.ins1.varIntSpa)" description="Total net energy rate, upside"/>
        </expressions>
        <expressions key="ins1.ntfluxInt_d">
          <value tag="ins1.ntfluxInt_d" expression="root.comp1.ht.ins1.intIntBnd(root.comp1.ht.ntflux_d*root.comp1.ht.ins1.varIntSpa)" description="Total net heat rate, downside"/>
        </expressions>
        <expressions key="ins1.ntefluxInt_d">
          <value tag="ins1.ntefluxInt_d" expression="root.comp1.ht.ins1.intIntBnd(root.comp1.ht.nteflux_d*root.comp1.ht.ins1.varIntSpa)" description="Total net energy rate, downside"/>
        </expressions>
        <expressions key="ins1.Tave">
          <value tag="ins1.Tave" expression="if(root.comp1.ht.ins1.intBnd(root.comp1.ht.ins1.varIntSpa*root.comp1.ht.rho*root.comp1.ht.Cp*(root.comp1.ht.ux*root.comp1.ht.nx+root.comp1.ht.uy*root.comp1.ht.ny+root.comp1.ht.uz*root.comp1.ht.nz))==0,root.comp1.ht.ins1.intBnd(root.comp1.ht.ins1.varIntSpa*root.comp1.T)/root.comp1.ht.ins1.intBnd(root.comp1.ht.ins1.varIntSpa),root.comp1.ht.ins1.intBnd(root.comp1.ht.ins1.varIntSpa*root.comp1.ht.rho*root.comp1.ht.Cp*root.comp1.T*(root.comp1.ht.ux*root.comp1.ht.nx+root.comp1.ht.uy*root.comp1.ht.ny+root.comp1.ht.uz*root.comp1.ht.nz))/root.comp1.ht.ins1.intBnd(root.comp1.ht.ins1.varIntSpa*root.comp1.ht.rho*root.comp1.ht.Cp*(root.comp1.ht.ux*root.comp1.ht.nx+root.comp1.ht.uy*root.comp1.ht.ny+root.comp1.ht.uz*root.comp1.ht.nz)))" description="Weighted average temperature"/>
        </expressions>
        <expressions key="temp1.ntfluxInt">
          <value tag="temp1.ntfluxInt" expression="root.comp1.ht.temp1.intExtBnd(root.comp1.ht.ntflux*root.comp1.ht.temp1.varIntSpa)" description="Total net heat rate"/>
        </expressions>
        <expressions key="temp1.ntefluxInt">
          <value tag="temp1.ntefluxInt" expression="root.comp1.ht.temp1.intExtBnd(root.comp1.ht.nteflux*root.comp1.ht.temp1.varIntSpa)" description="Total net energy rate"/>
        </expressions>
        <expressions key="temp1.ntfluxInt_u">
          <value tag="temp1.ntfluxInt_u" expression="root.comp1.ht.temp1.intIntBnd(root.comp1.ht.ntflux_u*root.comp1.ht.temp1.varIntSpa)" description="Total net heat rate, upside"/>
        </expressions>
        <expressions key="temp1.ntefluxInt_u">
          <value tag="temp1.ntefluxInt_u" expression="root.comp1.ht.temp1.intIntBnd(root.comp1.ht.nteflux_u*root.comp1.ht.temp1.varIntSpa)" description="Total net energy rate, upside"/>
        </expressions>
        <expressions key="temp1.ntfluxInt_d">
          <value tag="temp1.ntfluxInt_d" expression="root.comp1.ht.temp1.intIntBnd(root.comp1.ht.ntflux_d*root.comp1.ht.temp1.varIntSpa)" description="Total net heat rate, downside"/>
        </expressions>
        <expressions key="temp1.ntefluxInt_d">
          <value tag="temp1.ntefluxInt_d" expression="root.comp1.ht.temp1.intIntBnd(root.comp1.ht.nteflux_d*root.comp1.ht.temp1.varIntSpa)" description="Total net energy rate, downside"/>
        </expressions>
        <expressions key="temp1.Tave">
          <value tag="temp1.Tave" expression="if(root.comp1.ht.temp1.intBnd(root.comp1.ht.temp1.varIntSpa*root.comp1.ht.rho*root.comp1.ht.Cp*(root.comp1.ht.ux*root.comp1.ht.nx+root.comp1.ht.uy*root.comp1.ht.ny+root.comp1.ht.uz*root.comp1.ht.nz))==0,root.comp1.ht.temp1.intBnd(root.comp1.ht.temp1.varIntSpa*root.comp1.T)/root.comp1.ht.temp1.intBnd(root.comp1.ht.temp1.varIntSpa),root.comp1.ht.temp1.intBnd(root.comp1.ht.temp1.varIntSpa*root.comp1.ht.rho*root.comp1.ht.Cp*root.comp1.T*(root.comp1.ht.ux*root.comp1.ht.nx+root.comp1.ht.uy*root.comp1.ht.ny+root.comp1.ht.uz*root.comp1.ht.nz))/root.comp1.ht.temp1.intBnd(root.comp1.ht.temp1.varIntSpa*root.comp1.ht.rho*root.comp1.ht.Cp*(root.comp1.ht.ux*root.comp1.ht.nx+root.comp1.ht.uy*root.comp1.ht.ny+root.comp1.ht.uz*root.comp1.ht.nz)))" description="Weighted average temperature"/>
        </expressions>
      </value>
    </objects>
    <objects key="iexpr30">
      <value tag="iexpr30" derivedFrom="//@physics/@physints[key='ht']/@value/@feature/@features[key='solid1']/@value" storedParent="//@modelNode/@modelNodes[key='comp1']/@value" entityName="Derived Variables 30" entityComments="" entityAuthor="" entityCreationTime="1768574732916">
        <tags tag="Analysis" values="1,'std1/stat'"/>
        <selection xsi:type="com.comsol.mph-v15:XDLocalSelection" entityName="Selection" entityComments="" entityAuthor="" entityCreationTime="1768574732916" selType="geomdim" geom="//@geom/@geoms[key='geom1']/@value" domains="6,1,4" dim="3" hDim="3"/>
        <expressions key="kxx">
          <value tag="kxx" expression="root.comp1.k_Si" description="Thermal conductivity, xx component"/>
        </expressions>
        <expressions key="kyx">
          <value tag="kyx" description="Thermal conductivity, yx component"/>
        </expressions>
        <expressions key="kzx">
          <value tag="kzx" description="Thermal conductivity, zx component"/>
        </expressions>
        <expressions key="kxy">
          <value tag="kxy" description="Thermal conductivity, xy component"/>
        </expressions>
        <expressions key="kyy">
          <value tag="kyy" expression="root.comp1.k_Si" description="Thermal conductivity, yy component"/>
        </expressions>
        <expressions key="kzy">
          <value tag="kzy" description="Thermal conductivity, zy component"/>
        </expressions>
        <expressions key="kxz">
          <value tag="kxz" description="Thermal conductivity, xz component"/>
        </expressions>
        <expressions key="kyz">
          <value tag="kyz" description="Thermal conductivity, yz component"/>
        </expressions>
        <expressions key="kzz">
          <value tag="kzz" expression="root.comp1.k_Si" description="Thermal conductivity, zz component"/>
        </expressions>
        <expressions key="rho">
          <value tag="rho" expression="root.comp1.mat1.def.rho_solid_1(root.comp1.ht.solid1.minput_temperature[1/K])[kg/m^3]" description="Density"/>
        </expressions>
        <expressions key="Cp">
          <value tag="Cp" expression="root.comp1.mat1.def.C_solid_1(root.comp1.ht.solid1.minput_temperature[1/K])[J/(kg*K)]" description="Heat capacity at constant pressure"/>
        </expressions>
      </value>
    </objects>
    <objects key="iexpr31">
      <value tag="iexpr31" derivedFrom="//@physics/@physints[key='ht']/@value/@feature/@features[key='solid1']/@value" storedParent="//@modelNode/@modelNodes[key='comp1']/@value" entityName="Derived Variables 31" entityComments="" entityAuthor="" entityCreationTime="1768574732916">
        <tags tag="Analysis" values="1,'std1/stat'"/>
        <selection xsi:type="com.comsol.mph-v15:XDLocalSelection" entityName="Selection" entityComments="" entityAuthor="" entityCreationTime="1768574732916" selType="geomdim" geom="//@geom/@geoms[key='geom1']/@value" domains="6,3" dim="3" hDim="3"/>
        <expressions key="kxx">
          <value tag="kxx" expression="root.kxx_hBN" description="Thermal conductivity, xx component"/>
        </expressions>
        <expressions key="kyx">
          <value tag="kyx" description="Thermal conductivity, yx component"/>
        </expressions>
        <expressions key="kzx">
          <value tag="kzx" description="Thermal conductivity, zx component"/>
        </expressions>
        <expressions key="kxy">
          <value tag="kxy" description="Thermal conductivity, xy component"/>
        </expressions>
        <expressions key="kyy">
          <value tag="kyy" expression="root.kxx_hBN" description="Thermal conductivity, yy component"/>
        </expressions>
        <expressions key="kzy">
          <value tag="kzy" description="Thermal conductivity, zy component"/>
        </expressions>
        <expressions key="kxz">
          <value tag="kxz" description="Thermal conductivity, xz component"/>
        </expressions>
        <expressions key="kyz">
          <value tag="kyz" description="Thermal conductivity, yz component"/>
        </expressions>
        <expressions key="kzz">
          <value tag="kzz" expression="root.kzz_hBN" description="Thermal conductivity, zz component"/>
        </expressions>
        <expressions key="rho">
          <value tag="rho" expression="2100[kg/m^3]" description="Density"/>
        </expressions>
        <expressions key="Cp">
          <value tag="Cp" expression="710[J/(kg*K)]" description="Heat capacity at constant pressure"/>
        </expressions>
        <expressions key="Qtot">
          <value tag="Qtot" description="Total heat source"/>
        </expressions>
      </value>
    </objects>
    <objects key="iexpr32">
      <value tag="iexpr32" derivedFrom="//@physics/@physints[key='ht']/@value/@feature/@features[key='solid1']/@value" storedParent="//@modelNode/@modelNodes[key='comp1']/@value" entityName="Derived Variables 32" entityComments="" entityAuthor="" entityCreationTime="1768574732926">
        <tags tag="Analysis" values="1,'std1/stat'"/>
        <selection xsi:type="com.comsol.mph-v15:XDLocalSelection" entityName="Selection" entityComments="" entityAuthor="" entityCreationTime="1768574732926" selType="geomdim" geom="//@geom/@geoms[key='geom1']/@value" domains="6,2,5" dim="3" hDim="3"/>
        <expressions key="kxx">
          <value tag="kxx" description="Thermal conductivity, xx component"/>
        </expressions>
        <expressions key="kyx">
          <value tag="kyx" description="Thermal conductivity, yx component"/>
        </expressions>
        <expressions key="kzx">
          <value tag="kzx" description="Thermal conductivity, zx component"/>
        </expressions>
        <expressions key="kxy">
          <value tag="kxy" description="Thermal conductivity, xy component"/>
        </expressions>
        <expressions key="kyy">
          <value tag="kyy" description="Thermal conductivity, yy component"/>
        </expressions>
        <expressions key="kzy">
          <value tag="kzy" description="Thermal conductivity, zy component"/>
        </expressions>
        <expressions key="kxz">
          <value tag="kxz" description="Thermal conductivity, xz component"/>
        </expressions>
        <expressions key="kyz">
          <value tag="kyz" description="Thermal conductivity, yz component"/>
        </expressions>
        <expressions key="kzz">
          <value tag="kzz" expression="root.k_SiO2" description="Thermal conductivity, zz component"/>
        </expressions>
        <expressions key="rho">
          <value tag="rho" expression="2200[kg/m^3]" description="Density"/>
        </expressions>
        <expressions key="Cp">
          <value tag="Cp" expression="730[J/(kg*K)]" description="Heat capacity at constant pressure"/>
        </expressions>
        <expressions key="kmean">
          <value tag="kmean" expression="root.comp1.ht.k_effzz/3" description="Mean effective thermal conductivity"/>
        </expressions>
        <expressions key="k_effxx">
          <value tag="k_effxx" description="Effective thermal conductivity, xx component"/>
        </expressions>
        <expressions key="k_effyy">
          <value tag="k_effyy" description="Effective thermal conductivity, yy component"/>
        </expressions>
        <expressions key="alphaTdxx">
          <value tag="alphaTdxx" description="Thermal diffusivity, xx component"/>
        </expressions>
        <expressions key="alphaTdyy">
          <value tag="alphaTdyy" description="Thermal diffusivity, yy component"/>
        </expressions>
        <expressions key="dfluxx">
          <value tag="dfluxx" description="Conductive heat flux, x component"/>
        </expressions>
        <expressions key="dfluxy">
          <value tag="dfluxy" description="Conductive heat flux, y component"/>
        </expressions>
        <expressions key="dfluxMag">
          <value tag="dfluxMag" expression="sqrt(root.comp1.ht.dfluxz^2)" description="Conductive heat flux magnitude"/>
        </expressions>
        <expressions key="tfluxx">
          <value tag="tfluxx" description="Total heat flux, x component"/>
        </expressions>
        <expressions key="tfluxy">
          <value tag="tfluxy" description="Total heat flux, y component"/>
        </expressions>
        <expressions key="tfluxMag">
          <value tag="tfluxMag" expression="sqrt(root.comp1.ht.tfluxz^2)" description="Total heat flux magnitude"/>
        </expressions>
        <expressions key="tefluxx">
          <value tag="tefluxx" description="Total energy flux, x component"/>
        </expressions>
        <expressions key="tefluxy">
          <value tag="tefluxy" description="Total energy flux, y component"/>
        </expressions>
        <expressions key="tefluxMag">
          <value tag="tefluxMag" expression="sqrt(root.comp1.ht.tefluxz^2)" description="Total energy flux magnitude"/>
        </expressions>
        <expressions key="res_T">
          <value tag="res_T" expression="-root.comp1.ht.k_effzz*root.comp1.Tzz" description="Equation residual"/>
        </expressions>
      </value>
    </objects>
    <objects key="iexpr33">
      <value tag="iexpr33" derivedFrom="//@physics/@physints[key='ht']/@value/@feature/@features[key='solid1']/@value" storedParent="//@modelNode/@modelNodes[key='comp1']/@value" entityName="Derived Variables 33" entityComments="" entityAuthor="" entityCreationTime="1768574732926">
        <tags tag="Analysis" values="1,'std1/stat'"/>
        <selection xsi:type="com.comsol.mph-v15:XDLocalSelection" entityName="Selection" entityComments="" entityAuthor="" entityCreationTime="1768574732926" selType="geomdim" geom="//@geom/@geoms[key='geom1']/@value" domains="6,1,3,4" dim="3" hDim="3"/>
        <expressions key="kmean">
          <value tag="kmean" expression="(root.comp1.ht.k_effxx+root.comp1.ht.k_effyy+root.comp1.ht.k_effzz)/3" description="Mean effective thermal conductivity"/>
        </expressions>
        <expressions key="k_effxx">
          <value tag="k_effxx" expression="root.comp1.ht.kxx" description="Effective thermal conductivity, xx component"/>
        </expressions>
        <expressions key="k_effyy">
          <value tag="k_effyy" expression="root.comp1.ht.kyy" description="Effective thermal conductivity, yy component"/>
        </expressions>
        <expressions key="alphaTdxx">
          <value tag="alphaTdxx" expression="root.comp1.ht.k_effxx/root.comp1.ht.C_eff" description="Thermal diffusivity, xx component"/>
        </expressions>
        <expressions key="alphaTdyy">
          <value tag="alphaTdyy" expression="root.comp1.ht.k_effyy/root.comp1.ht.C_eff" description="Thermal diffusivity, yy component"/>
        </expressions>
        <expressions key="dfluxx">
          <value tag="dfluxx" expression="-root.comp1.ht.k_effxx*root.comp1.Tx" description="Conductive heat flux, x component"/>
        </expressions>
        <expressions key="dfluxy">
          <value tag="dfluxy" expression="-root.comp1.ht.k_effyy*root.comp1.Ty" description="Conductive heat flux, y component"/>
        </expressions>
        <expressions key="dfluxMag">
          <value tag="dfluxMag" expression="sqrt(root.comp1.ht.dfluxx^2+root.comp1.ht.dfluxy^2+root.comp1.ht.dfluxz^2)" description="Conductive heat flux magnitude"/>
        </expressions>
        <expressions key="tfluxx">
          <value tag="tfluxx" expression="root.comp1.ht.dfluxx" description="Total heat flux, x component"/>
        </expressions>
        <expressions key="tfluxy">
          <value tag="tfluxy" expression="root.comp1.ht.dfluxy" description="Total heat flux, y component"/>
        </expressions>
        <expressions key="tfluxMag">
          <value tag="tfluxMag" expression="sqrt(root.comp1.ht.tfluxx^2+root.comp1.ht.tfluxy^2+root.comp1.ht.tfluxz^2)" description="Total heat flux magnitude"/>
        </expressions>
        <expressions key="tefluxx">
          <value tag="tefluxx" expression="root.comp1.ht.dfluxx" description="Total energy flux, x component"/>
        </expressions>
        <expressions key="tefluxy">
          <value tag="tefluxy" expression="root.comp1.ht.dfluxy" description="Total energy flux, y component"/>
        </expressions>
        <expressions key="tefluxMag">
          <value tag="tefluxMag" expression="sqrt(root.comp1.ht.tefluxx^2+root.comp1.ht.tefluxy^2+root.comp1.ht.tefluxz^2)" description="Total energy flux magnitude"/>
        </expressions>
        <expressions key="res_T">
          <value tag="res_T" expression="-root.comp1.ht.k_effxx*root.comp1.Txx-root.comp1.ht.k_effyy*root.comp1.Tyy-root.comp1.ht.k_effzz*root.comp1.Tzz" description="Equation residual"/>
        </expressions>
      </value>
    </objects>
    <objects key="iexpr34">
      <value tag="iexpr34" derivedFrom="//@physics/@physints[key='ht']/@value/@feature/@features[key='solid1']/@value" storedParent="//@modelNode/@modelNodes[key='comp1']/@value" entityName="Derived Variables 34" entityComments="" entityAuthor="" entityCreationTime="1768574732926">
        <tags tag="Analysis" values="1,'std1/stat'"/>
        <selection xsi:type="com.comsol.mph-v15:XDLocalSelection" entityName="Selection" entityComments="" entityAuthor="" entityCreationTime="1768574732926" selType="geomdim" geom="//@geom/@geoms[key='geom1']/@value" domains="6,1,2,4,5" dim="3" hDim="3"/>
        <expressions key="Qtot">
          <value tag="Qtot" expression="root.comp1.emh1.Q" description="Total heat source"/>
        </expressions>
      </value>
    </objects>
    <objects key="iexpr35">
      <value tag="iexpr35" derivedFrom="//@physics/@physints[key='ht']/@value/@feature/@features[key='solid1']/@value" storedParent="//@modelNode/@modelNodes[key='comp1']/@value" entityName="Derived Variables 35" entityComments="" entityAuthor="" entityCreationTime="1768574732936">
        <tags tag="Analysis" values="1,'std1/stat'"/>
        <selection xsi:type="com.comsol.mph-v15:XDLocalSelection" entityName="Selection" entityComments="" entityAuthor="" entityCreationTime="1768574732926" selType="geomdim" geom="//@geom/@geoms[key='geom1']/@value" domains="72,1,2,3,4,5,6,7,8,9,10,11,12,13,14,17,19,21,26,27,28,29,30,31,32,33,34,35,36,38,39,40,41,42,43,44,45,46,47,48,49,50,51,52,53,55,56,60,61,62,63,65,66,67,68,69,70,71" dim="2" hDim="2"/>
        <expressions key="Qbtot">
          <value tag="Qbtot" description="Total boundary heat source"/>
        </expressions>
      </value>
    </objects>
    <objects key="iexpr36">
      <value tag="iexpr36" derivedFrom="//@physics/@physints[key='ht']/@value/@feature/@features[key='solid1']/@value" storedParent="//@modelNode/@modelNodes[key='comp1']/@value" entityName="Derived Variables 36" entityComments="" entityAuthor="" entityCreationTime="1768574732936">
        <tags tag="Analysis" values="1,'std1/stat'"/>
        <selection xsi:type="com.comsol.mph-v15:XDLocalSelection" entityName="Selection" entityComments="" entityAuthor="" entityCreationTime="1768574732936" selType="geomdim" geom="//@geom/@geoms[key='geom1']/@value" domains="72,15,16,18,20,22,23,24,25,37,54,57,58,59,64" dim="2" hDim="2"/>
        <expressions key="Qbtot">
          <value tag="Qbtot" description="Total boundary heat source"/>
        </expressions>
      </value>
    </objects>
    <objects key="iexpr37">
      <value tag="iexpr37" derivedFrom="//@physics/@physints[key='ht']/@value/@feature/@features[key='ins1']/@value" storedParent="//@modelNode/@modelNodes[key='comp1']/@value" entityName="Derived Variables 37" entityComments="" entityAuthor="" entityCreationTime="1768574732946">
        <tags tag="Analysis" values="1,'std1/stat'"/>
        <selection xsi:type="com.comsol.mph-v15:XDLocalSelection" entityName="Selection" entityComments="" entityAuthor="" entityCreationTime="1768574732946" selType="geomdim" geom="//@geom/@geoms[key='geom1']/@value" domains="72,1,3,4,5,6,7,8,9,10,11,12,13,15,16,18,19,20,21,22,23,24,25,26,28,29,30,31,32,33,34,35,36,37,38,40,41,42,43,46,47,48,49,50,51,52,53,54,55,56,57,58,59,60,61,62,63,64,65,67,68,69,70,71" dim="2" hDim="2"/>
        <expressions key="ins1.varIntSpa">
          <value tag="ins1.varIntSpa" expression="root.comp1.ht.d" description="Intermediate variable"/>
        </expressions>
      </value>
    </objects>
    <objects key="iexpr38">
      <value tag="iexpr38" derivedFrom="//@multiphysics/@features[key='emh1']/@value" storedParent="//@modelNode/@modelNodes[key='comp1']/@value" entityName="Derived Variables 38" entityComments="" entityAuthor="" entityCreationTime="1768574732956">
        <tags tag="Analysis" values="1,'std1/stat'"/>
        <selection xsi:type="com.comsol.mph-v15:XDLocalSelection" entityName="Selection" entityComments="" entityAuthor="" entityCreationTime="1768574732956" selType="geomdim" geom="//@geom/@geoms[key='geom1']/@value" domains="6,1,2,4,5" dim="3" hDim="3"/>
        <expressions key="Q">
          <value tag="Q" expression="root.comp1.ec.Qh" description="Heat source"/>
        </expressions>
      </value>
    </objects>
    <objects key="iexpr39">
      <value tag="iexpr39" derivedFrom="//@multiphysics/@features[key='bemh1']/@value" storedParent="//@modelNode/@modelNodes[key='comp1']/@value" entityName="Derived Variables 39" entityComments="" entityAuthor="" entityCreationTime="1768574732956">
        <tags tag="Analysis" values="1,'std1/stat'"/>
        <selection xsi:type="com.comsol.mph-v15:XDLocalSelection" entityName="Selection" entityComments="" entityAuthor="" entityCreationTime="1768574732956" selType="geomdim" geom="//@geom/@geoms[key='geom1']/@value" domains="72,1,2,3,4,5,6,7,8,9,10,11,12,13,14,17,19,21,26,27,28,29,30,31,32,33,34,35,36,38,39,40,41,42,43,44,45,46,47,48,49,50,51,52,53,55,56,60,61,62,63,65,66,67,68,69,70,71" dim="2" hDim="2"/>
        <expressions key="Qb">
          <value tag="Qb" description="Boundary heat source"/>
        </expressions>
        <expressions key="varIntSpa">
          <value tag="varIntSpa" expression="root.comp1.ht.d" description="Intermediate variable"/>
        </expressions>
      </value>
    </objects>
    <objects key="iexpr40">
      <value tag="iexpr40" derivedFrom="//@multiphysics/@features[key='bemh1']/@value" storedParent="//@modelNode/@modelNodes[key='comp1']/@value" entityName="Derived Variables 40" entityComments="" entityAuthor="" entityCreationTime="1768574732956">
        <tags tag="Analysis" values="1,'std1/stat'"/>
        <selection xsi:type="com.comsol.mph-v15:XDLocalSelection" entityName="Selection" entityComments="" entityAuthor="" entityCreationTime="1768574732956" selType="global"/>
        <expressions key="ntfluxInt">
          <value tag="ntfluxInt" expression="root.comp1.bemh1.intExtBnd(root.comp1.ht.ntflux*root.comp1.bemh1.varIntSpa)" description="Total net heat rate"/>
        </expressions>
        <expressions key="ntefluxInt">
          <value tag="ntefluxInt" expression="root.comp1.bemh1.intExtBnd(root.comp1.ht.nteflux*root.comp1.bemh1.varIntSpa)" description="Total net energy rate"/>
        </expressions>
        <expressions key="ntfluxInt_u">
          <value tag="ntfluxInt_u" expression="root.comp1.bemh1.intIntBnd(root.comp1.ht.ntflux_u*root.comp1.bemh1.varIntSpa)" description="Total net heat rate, upside"/>
        </expressions>
        <expressions key="ntefluxInt_u">
          <value tag="ntefluxInt_u" expression="root.comp1.bemh1.intIntBnd(root.comp1.ht.nteflux_u*root.comp1.bemh1.varIntSpa)" description="Total net energy rate, upside"/>
        </expressions>
        <expressions key="ntfluxInt_d">
          <value tag="ntfluxInt_d" expression="root.comp1.bemh1.intIntBnd(root.comp1.ht.ntflux_d*root.comp1.bemh1.varIntSpa)" description="Total net heat rate, downside"/>
        </expressions>
        <expressions key="ntefluxInt_d">
          <value tag="ntefluxInt_d" expression="root.comp1.bemh1.intIntBnd(root.comp1.ht.nteflux_d*root.comp1.bemh1.varIntSpa)" description="Total net energy rate, downside"/>
        </expressions>
        <expressions key="Tave">
          <value tag="Tave" expression="if(root.comp1.bemh1.intBnd(root.comp1.bemh1.varIntSpa*root.comp1.ht.rho*root.comp1.ht.Cp*(root.comp1.ht.ux*root.comp1.ht.nx+root.comp1.ht.uy*root.comp1.ht.ny+root.comp1.ht.uz*root.comp1.ht.nz))==0,root.comp1.bemh1.intBnd(root.comp1.bemh1.varIntSpa*root.comp1.T)/root.comp1.bemh1.intBnd(root.comp1.bemh1.varIntSpa),root.comp1.bemh1.intBnd(root.comp1.bemh1.varIntSpa*root.comp1.ht.rho*root.comp1.ht.Cp*root.comp1.T*(root.comp1.ht.ux*root.comp1.ht.nx+root.comp1.ht.uy*root.comp1.ht.ny+root.comp1.ht.uz*root.comp1.ht.nz))/root.comp1.bemh1.intBnd(root.comp1.bemh1.varIntSpa*root.comp1.ht.rho*root.comp1.ht.Cp*(root.comp1.ht.ux*root.comp1.ht.nx+root.comp1.ht.uy*root.comp1.ht.ny+root.comp1.ht.uz*root.comp1.ht.nz)))" description="Weighted average temperature"/>
        </expressions>
      </value>
    </objects>
    <objects key="iexpr41">
      <value tag="iexpr41" derivedFrom="//@multiphysics/@features[key='tc1']/@value" storedParent="//@modelNode/@modelNodes[key='comp1']/@value" entityName="Derived Variables 41" entityComments="" entityAuthor="" entityCreationTime="1768574732956">
        <tags tag="Analysis" values="1,'std1/stat'"/>
        <selection xsi:type="com.comsol.mph-v15:XDLocalSelection" entityName="Selection" entityComments="" entityAuthor="" entityCreationTime="1768574732956" selType="global"/>
        <expressions key="T">
          <value tag="T" expression="root.comp1.T" description="Temperature"/>
        </expressions>
      </value>
    </objects>
    <objects key="iexpr42">
      <value tag="iexpr42" derivedFrom="//@coordsys/@features[key='sys1']/@value" storedParent="//@modelNode/@modelNodes[key='comp1']/@value" entityName="Derived Variables 42" entityComments="" entityAuthor="" entityCreationTime="1768574732956">
        <tags tag="Analysis" values="1,'std1/stat'"/>
        <selection xsi:type="com.comsol.mph-v15:XDLocalSelection" entityName="Selection" entityComments="" entityAuthor="" entityCreationTime="1768574732956" selType="geomdim" geom="//@geom/@geoms[key='geom1']/@value" domains="72,1,2,3,4,5,6,7,8,9,10,11,12,13,14,15,16,17,18,19,20,21,22,23,24,25,26,27,28,29,30,31,32,33,34,35,36,37,38,39,40,41,42,43,44,45,46,47,48,49,50,51,52,53,54,55,56,57,58,59,60,61,62,63,64,65,66,67,68,69,70,71" dim="2" hDim="2"/>
        <expressions key="Tdef11">
          <value tag="Tdef11" expression="if(sqrt((root.nz*root.nx)^2+(root.nz*root.ny)^2+(1-root.nz^2)^2)>1.0E-10,-root.nz*root.nx/sqrt((root.nz*root.nx)^2+(root.nz*root.ny)^2+(1-root.nz^2)^2+eps),(1-(root.nx+root.ny)*root.nx)/sqrt((1-(root.nx+root.ny)*root.nx)^2+(1-(root.nx+root.ny)*root.ny)^2+((root.nx+root.ny)*root.nz)^2+eps))" description="Coordinate transform to system (sys1), 11 component"/>
        </expressions>
        <expressions key="Tdef21">
          <value tag="Tdef21" expression="if(sqrt((root.nz*root.nx)^2+(root.nz*root.ny)^2+(1-root.nz^2)^2)>1.0E-10,root.ny/sqrt((root.nz*root.nx)^2+(root.nz*root.ny)^2+(1-root.nz^2)^2+eps),-root.nz/sqrt((1-(root.nx+root.ny)*root.nx)^2+(1-(root.nx+root.ny)*root.ny)^2+((root.nx+root.ny)*root.nz)^2+eps))" description="Coordinate transform to system (sys1), 21 component"/>
        </expressions>
        <expressions key="Tdef31">
          <value tag="Tdef31" expression="root.nx" description="Coordinate transform to system (sys1), 31 component"/>
        </expressions>
        <expressions key="Tdef12">
          <value tag="Tdef12" expression="if(sqrt((root.nz*root.nx)^2+(root.nz*root.ny)^2+(1-root.nz^2)^2)>1.0E-10,-root.nz*root.ny/sqrt((root.nz*root.nx)^2+(root.nz*root.ny)^2+(1-root.nz^2)^2+eps),(1-(root.nx+root.ny)*root.ny)/sqrt((1-(root.nx+root.ny)*root.nx)^2+(1-(root.nx+root.ny)*root.ny)^2+((root.nx+root.ny)*root.nz)^2+eps))" description="Coordinate transform to system (sys1), 12 component"/>
        </expressions>
        <expressions key="Tdef22">
          <value tag="Tdef22" expression="if(sqrt((root.nz*root.nx)^2+(root.nz*root.ny)^2+(1-root.nz^2)^2)>1.0E-10,-root.nx/sqrt((root.nz*root.nx)^2+(root.nz*root.ny)^2+(1-root.nz^2)^2+eps),root.nz/sqrt((1-(root.nx+root.ny)*root.nx)^2+(1-(root.nx+root.ny)*root.ny)^2+((root.nx+root.ny)*root.nz)^2+eps))" description="Coordinate transform to system (sys1), 22 component"/>
        </expressions>
        <expressions key="Tdef32">
          <value tag="Tdef32" expression="root.ny" description="Coordinate transform to system (sys1), 32 component"/>
        </expressions>
        <expressions key="Tdef13">
          <value tag="Tdef13" expression="if(sqrt((root.nz*root.nx)^2+(root.nz*root.ny)^2+(1-root.nz^2)^2)>1.0E-10,(1-root.nz^2)/sqrt((root.nz*root.nx)^2+(root.nz*root.ny)^2+(1-root.nz^2)^2+eps),-(root.nx+root.ny)*root.nz/sqrt((1-(root.nx+root.ny)*root.nx)^2+(1-(root.nx+root.ny)*root.ny)^2+((root.nx+root.ny)*root.nz)^2+eps))" description="Coordinate transform to system (sys1), 13 component"/>
        </expressions>
        <expressions key="Tdef23">
          <value tag="Tdef23" expression="if(sqrt((root.nz*root.nx)^2+(root.nz*root.ny)^2+(1-root.nz^2)^2)>1.0E-10,0,((1-(root.nx+root.ny)*root.ny)*root.nx-(1-(root.nx+root.ny)*root.nx)*root.ny)/sqrt((1-(root.nx+root.ny)*root.nx)^2+(1-(root.nx+root.ny)*root.ny)^2+((root.nx+root.ny)*root.nz)^2+eps))" description="Coordinate transform to system (sys1), 23 component"/>
        </expressions>
        <expressions key="Tdef33">
          <value tag="Tdef33" expression="root.nz" description="Coordinate transform to system (sys1), 33 component"/>
        </expressions>
        <expressions key="invTdef11">
          <value tag="invTdef11" expression="root.comp1.sys1.Tdef11" description="Coordinate transform from system (sys1), 11 component"/>
        </expressions>
        <expressions key="invTdef21">
          <value tag="invTdef21" expression="root.comp1.sys1.Tdef12" description="Coordinate transform from system (sys1), 21 component"/>
        </expressions>
        <expressions key="invTdef31">
          <value tag="invTdef31" expression="root.comp1.sys1.Tdef13" description="Coordinate transform from system (sys1), 31 component"/>
        </expressions>
        <expressions key="invTdef12">
          <value tag="invTdef12" expression="root.comp1.sys1.Tdef21" description="Coordinate transform from system (sys1), 12 component"/>
        </expressions>
        <expressions key="invTdef22">
          <value tag="invTdef22" expression="root.comp1.sys1.Tdef22" description="Coordinate transform from system (sys1), 22 component"/>
        </expressions>
        <expressions key="invTdef32">
          <value tag="invTdef32" expression="root.comp1.sys1.Tdef23" description="Coordinate transform from system (sys1), 32 component"/>
        </expressions>
        <expressions key="invTdef13">
          <value tag="invTdef13" expression="root.comp1.sys1.Tdef31" description="Coordinate transform from system (sys1), 13 component"/>
        </expressions>
        <expressions key="invTdef23">
          <value tag="invTdef23" expression="root.comp1.sys1.Tdef32" description="Coordinate transform from system (sys1), 23 component"/>
        </expressions>
        <expressions key="invTdef33">
          <value tag="invTdef33" expression="root.comp1.sys1.Tdef33" description="Coordinate transform from system (sys1), 33 component"/>
        </expressions>
        <expressions key="Tref11">
          <value tag="Tref11" expression="if(sqrt((root.nz*root.nx)^2+(root.nz*root.ny)^2+(1-root.nz^2)^2)>1.0E-10,-root.nz*root.nx/sqrt((root.nz*root.nx)^2+(root.nz*root.ny)^2+(1-root.nz^2)^2+eps),(1-(root.nx+root.ny)*root.nx)/sqrt((1-(root.nx+root.ny)*root.nx)^2+(1-(root.nx+root.ny)*root.ny)^2+((root.nx+root.ny)*root.nz)^2+eps))" description="Coordinate transform to system (sys1), 11 component"/>
        </expressions>
        <expressions key="Tref21">
          <value tag="Tref21" expression="if(sqrt((root.nz*root.nx)^2+(root.nz*root.ny)^2+(1-root.nz^2)^2)>1.0E-10,root.ny/sqrt((root.nz*root.nx)^2+(root.nz*root.ny)^2+(1-root.nz^2)^2+eps),-root.nz/sqrt((1-(root.nx+root.ny)*root.nx)^2+(1-(root.nx+root.ny)*root.ny)^2+((root.nx+root.ny)*root.nz)^2+eps))" description="Coordinate transform to system (sys1), 21 component"/>
        </expressions>
        <expressions key="Tref31">
          <value tag="Tref31" expression="root.nx" description="Coordinate transform to system (sys1), 31 component"/>
        </expressions>
        <expressions key="Tref12">
          <value tag="Tref12" expression="if(sqrt((root.nz*root.nx)^2+(root.nz*root.ny)^2+(1-root.nz^2)^2)>1.0E-10,-root.nz*root.ny/sqrt((root.nz*root.nx)^2+(root.nz*root.ny)^2+(1-root.nz^2)^2+eps),(1-(root.nx+root.ny)*root.ny)/sqrt((1-(root.nx+root.ny)*root.nx)^2+(1-(root.nx+root.ny)*root.ny)^2+((root.nx+root.ny)*root.nz)^2+eps))" description="Coordinate transform to system (sys1), 12 component"/>
        </expressions>
        <expressions key="Tref22">
          <value tag="Tref22" expression="if(sqrt((root.nz*root.nx)^2+(root.nz*root.ny)^2+(1-root.nz^2)^2)>1.0E-10,-root.nx/sqrt((root.nz*root.nx)^2+(root.nz*root.ny)^2+(1-root.nz^2)^2+eps),root.nz/sqrt((1-(root.nx+root.ny)*root.nx)^2+(1-(root.nx+root.ny)*root.ny)^2+((root.nx+root.ny)*root.nz)^2+eps))" description="Coordinate transform to system (sys1), 22 component"/>
        </expressions>
        <expressions key="Tref32">
          <value tag="Tref32" expression="root.ny" description="Coordinate transform to system (sys1), 32 component"/>
        </expressions>
        <expressions key="Tref13">
          <value tag="Tref13" expression="if(sqrt((root.nz*root.nx)^2+(root.nz*root.ny)^2+(1-root.nz^2)^2)>1.0E-10,(1-root.nz^2)/sqrt((root.nz*root.nx)^2+(root.nz*root.ny)^2+(1-root.nz^2)^2+eps),-(root.nx+root.ny)*root.nz/sqrt((1-(root.nx+root.ny)*root.nx)^2+(1-(root.nx+root.ny)*root.ny)^2+((root.nx+root.ny)*root.nz)^2+eps))" description="Coordinate transform to system (sys1), 13 component"/>
        </expressions>
        <expressions key="Tref23">
          <value tag="Tref23" expression="if(sqrt((root.nz*root.nx)^2+(root.nz*root.ny)^2+(1-root.nz^2)^2)>1.0E-10,0,((1-(root.nx+root.ny)*root.ny)*root.nx-(1-(root.nx+root.ny)*root.nx)*root.ny)/sqrt((1-(root.nx+root.ny)*root.nx)^2+(1-(root.nx+root.ny)*root.ny)^2+((root.nx+root.ny)*root.nz)^2+eps))" description="Coordinate transform to system (sys1), 23 component"/>
        </expressions>
        <expressions key="Tref33">
          <value tag="Tref33" expression="root.nz" description="Coordinate transform to system (sys1), 33 component"/>
        </expressions>
        <expressions key="invTref11">
          <value tag="invTref11" expression="root.comp1.sys1.Tref11" description="Coordinate transform to system (sys1), 11 component"/>
        </expressions>
        <expressions key="invTref21">
          <value tag="invTref21" expression="root.comp1.sys1.Tref12" description="Coordinate transform to system (sys1), 21 component"/>
        </expressions>
        <expressions key="invTref31">
          <value tag="invTref31" expression="root.comp1.sys1.Tref13" description="Coordinate transform to system (sys1), 31 component"/>
        </expressions>
        <expressions key="invTref12">
          <value tag="invTref12" expression="root.comp1.sys1.Tref21" description="Coordinate transform to system (sys1), 12 component"/>
        </expressions>
        <expressions key="invTref22">
          <value tag="invTref22" expression="root.comp1.sys1.Tref22" description="Coordinate transform to system (sys1), 22 component"/>
        </expressions>
        <expressions key="invTref32">
          <value tag="invTref32" expression="root.comp1.sys1.Tref23" description="Coordinate transform to system (sys1), 32 component"/>
        </expressions>
        <expressions key="invTref13">
          <value tag="invTref13" expression="root.comp1.sys1.Tref31" description="Coordinate transform to system (sys1), 13 component"/>
        </expressions>
        <expressions key="invTref23">
          <value tag="invTref23" expression="root.comp1.sys1.Tref32" description="Coordinate transform to system (sys1), 23 component"/>
        </expressions>
        <expressions key="invTref33">
          <value tag="invTref33" expression="root.comp1.sys1.Tref33" description="Coordinate transform to system (sys1), 33 component"/>
        </expressions>
        <expressions key="Tgeom11">
          <value tag="Tgeom11" expression="if(sqrt((root.nz*root.nx)^2+(root.nz*root.ny)^2+(1-root.nz^2)^2)>1.0E-10,-root.nz*root.nx/sqrt((root.nz*root.nx)^2+(root.nz*root.ny)^2+(1-root.nz^2)^2+eps),(1-(root.nx+root.ny)*root.nx)/sqrt((1-(root.nx+root.ny)*root.nx)^2+(1-(root.nx+root.ny)*root.ny)^2+((root.nx+root.ny)*root.nz)^2+eps))" description="Coordinate transform to system (sys1), 11 component"/>
        </expressions>
        <expressions key="Tgeom21">
          <value tag="Tgeom21" expression="if(sqrt((root.nz*root.nx)^2+(root.nz*root.ny)^2+(1-root.nz^2)^2)>1.0E-10,root.ny/sqrt((root.nz*root.nx)^2+(root.nz*root.ny)^2+(1-root.nz^2)^2+eps),-root.nz/sqrt((1-(root.nx+root.ny)*root.nx)^2+(1-(root.nx+root.ny)*root.ny)^2+((root.nx+root.ny)*root.nz)^2+eps))" description="Coordinate transform to system (sys1), 21 component"/>
        </expressions>
        <expressions key="Tgeom31">
          <value tag="Tgeom31" expression="root.nx" description="Coordinate transform to system (sys1), 31 component"/>
        </expressions>
        <expressions key="Tgeom12">
          <value tag="Tgeom12" expression="if(sqrt((root.nz*root.nx)^2+(root.nz*root.ny)^2+(1-root.nz^2)^2)>1.0E-10,-root.nz*root.ny/sqrt((root.nz*root.nx)^2+(root.nz*root.ny)^2+(1-root.nz^2)^2+eps),(1-(root.nx+root.ny)*root.ny)/sqrt((1-(root.nx+root.ny)*root.nx)^2+(1-(root.nx+root.ny)*root.ny)^2+((root.nx+root.ny)*root.nz)^2+eps))" description="Coordinate transform to system (sys1), 12 component"/>
        </expressions>
        <expressions key="Tgeom22">
          <value tag="Tgeom22" expression="if(sqrt((root.nz*root.nx)^2+(root.nz*root.ny)^2+(1-root.nz^2)^2)>1.0E-10,-root.nx/sqrt((root.nz*root.nx)^2+(root.nz*root.ny)^2+(1-root.nz^2)^2+eps),root.nz/sqrt((1-(root.nx+root.ny)*root.nx)^2+(1-(root.nx+root.ny)*root.ny)^2+((root.nx+root.ny)*root.nz)^2+eps))" description="Coordinate transform to system (sys1), 22 component"/>
        </expressions>
        <expressions key="Tgeom32">
          <value tag="Tgeom32" expression="root.ny" description="Coordinate transform to system (sys1), 32 component"/>
        </expressions>
        <expressions key="Tgeom13">
          <value tag="Tgeom13" expression="if(sqrt((root.nz*root.nx)^2+(root.nz*root.ny)^2+(1-root.nz^2)^2)>1.0E-10,(1-root.nz^2)/sqrt((root.nz*root.nx)^2+(root.nz*root.ny)^2+(1-root.nz^2)^2+eps),-(root.nx+root.ny)*root.nz/sqrt((1-(root.nx+root.ny)*root.nx)^2+(1-(root.nx+root.ny)*root.ny)^2+((root.nx+root.ny)*root.nz)^2+eps))" description="Coordinate transform to system (sys1), 13 component"/>
        </expressions>
        <expressions key="Tgeom23">
          <value tag="Tgeom23" expression="if(sqrt((root.nz*root.nx)^2+(root.nz*root.ny)^2+(1-root.nz^2)^2)>1.0E-10,0,((1-(root.nx+root.ny)*root.ny)*root.nx-(1-(root.nx+root.ny)*root.nx)*root.ny)/sqrt((1-(root.nx+root.ny)*root.nx)^2+(1-(root.nx+root.ny)*root.ny)^2+((root.nx+root.ny)*root.nz)^2+eps))" description="Coordinate transform to system (sys1), 23 component"/>
        </expressions>
        <expressions key="Tgeom33">
          <value tag="Tgeom33" expression="root.nz" description="Coordinate transform to system (sys1), 33 component"/>
        </expressions>
        <expressions key="invTgeom11">
          <value tag="invTgeom11" expression="root.comp1.sys1.Tgeom11" description="Coordinate transform to system (sys1), 11 component"/>
        </expressions>
        <expressions key="invTgeom21">
          <value tag="invTgeom21" expression="root.comp1.sys1.Tgeom12" description="Coordinate transform to system (sys1), 21 component"/>
        </expressions>
        <expressions key="invTgeom31">
          <value tag="invTgeom31" expression="root.comp1.sys1.Tgeom13" description="Coordinate transform to system (sys1), 31 component"/>
        </expressions>
        <expressions key="invTgeom12">
          <value tag="invTgeom12" expression="root.comp1.sys1.Tgeom21" description="Coordinate transform to system (sys1), 12 component"/>
        </expressions>
        <expressions key="invTgeom22">
          <value tag="invTgeom22" expression="root.comp1.sys1.Tgeom22" description="Coordinate transform to system (sys1), 22 component"/>
        </expressions>
        <expressions key="invTgeom32">
          <value tag="invTgeom32" expression="root.comp1.sys1.Tgeom23" description="Coordinate transform to system (sys1), 32 component"/>
        </expressions>
        <expressions key="invTgeom13">
          <value tag="invTgeom13" expression="root.comp1.sys1.Tgeom31" description="Coordinate transform to system (sys1), 13 component"/>
        </expressions>
        <expressions key="invTgeom23">
          <value tag="invTgeom23" expression="root.comp1.sys1.Tgeom32" description="Coordinate transform to system (sys1), 23 component"/>
        </expressions>
        <expressions key="invTgeom33">
          <value tag="invTgeom33" expression="root.comp1.sys1.Tgeom33" description="Coordinate transform to system (sys1), 33 component"/>
        </expressions>
        <expressions key="T11">
          <value tag="T11" expression="root.comp1.sys1.Tdef11" description="Coordinate transform to system (sys1), 11 component"/>
        </expressions>
        <expressions key="T21">
          <value tag="T21" expression="root.comp1.sys1.Tdef21" description="Coordinate transform to system (sys1), 21 component"/>
        </expressions>
        <expressions key="T31">
          <value tag="T31" expression="root.comp1.sys1.Tdef31" description="Coordinate transform to system (sys1), 31 component"/>
        </expressions>
        <expressions key="T12">
          <value tag="T12" expression="root.comp1.sys1.Tdef12" description="Coordinate transform to system (sys1), 12 component"/>
        </expressions>
        <expressions key="T22">
          <value tag="T22" expression="root.comp1.sys1.Tdef22" description="Coordinate transform to system (sys1), 22 component"/>
        </expressions>
        <expressions key="T32">
          <value tag="T32" expression="root.comp1.sys1.Tdef32" description="Coordinate transform to system (sys1), 32 component"/>
        </expressions>
        <expressions key="T13">
          <value tag="T13" expression="root.comp1.sys1.Tdef13" description="Coordinate transform to system (sys1), 13 component"/>
        </expressions>
        <expressions key="T23">
          <value tag="T23" expression="root.comp1.sys1.Tdef23" description="Coordinate transform to system (sys1), 23 component"/>
        </expressions>
        <expressions key="T33">
          <value tag="T33" expression="root.comp1.sys1.Tdef33" description="Coordinate transform to system (sys1), 33 component"/>
        </expressions>
        <expressions key="invT11">
          <value tag="invT11" expression="root.comp1.sys1.Tdef11" description="Coordinate transform from system (sys1), 11 component"/>
        </expressions>
        <expressions key="invT21">
          <value tag="invT21" expression="root.comp1.sys1.Tdef12" description="Coordinate transform from system (sys1), 21 component"/>
        </expressions>
        <expressions key="invT31">
          <value tag="invT31" expression="root.comp1.sys1.Tdef13" description="Coordinate transform from system (sys1), 31 component"/>
        </expressions>
        <expressions key="invT12">
          <value tag="invT12" expression="root.comp1.sys1.Tdef21" description="Coordinate transform from system (sys1), 12 component"/>
        </expressions>
        <expressions key="invT22">
          <value tag="invT22" expression="root.comp1.sys1.Tdef22" description="Coordinate transform from system (sys1), 22 component"/>
        </expressions>
        <expressions key="invT32">
          <value tag="invT32" expression="root.comp1.sys1.Tdef23" description="Coordinate transform from system (sys1), 32 component"/>
        </expressions>
        <expressions key="invT13">
          <value tag="invT13" expression="root.comp1.sys1.Tdef31" description="Coordinate transform from system (sys1), 13 component"/>
        </expressions>
        <expressions key="invT23">
          <value tag="invT23" expression="root.comp1.sys1.Tdef32" description="Coordinate transform from system (sys1), 23 component"/>
        </expressions>
        <expressions key="invT33">
          <value tag="invT33" expression="root.comp1.sys1.Tdef33" description="Coordinate transform from system (sys1), 33 component"/>
        </expressions>
        <expressions key="e_t11">
          <value tag="e_t11" expression="root.comp1.sys1.Tdef11" description="Base vector (sys1) t1, x component"/>
        </expressions>
        <expressions key="e_t12">
          <value tag="e_t12" expression="root.comp1.sys1.Tdef12" description="Base vector (sys1) t1, y component"/>
        </expressions>
        <expressions key="e_t13">
          <value tag="e_t13" expression="root.comp1.sys1.Tdef13" description="Base vector (sys1) t1, z component"/>
        </expressions>
        <expressions key="e_t21">
          <value tag="e_t21" expression="root.comp1.sys1.Tdef21" description="Base vector (sys1) t2, x component"/>
        </expressions>
        <expressions key="e_t22">
          <value tag="e_t22" expression="root.comp1.sys1.Tdef22" description="Base vector (sys1) t2, y component"/>
        </expressions>
        <expressions key="e_t23">
          <value tag="e_t23" expression="root.comp1.sys1.Tdef23" description="Base vector (sys1) t2, z component"/>
        </expressions>
        <expressions key="e_n1">
          <value tag="e_n1" expression="root.comp1.sys1.Tdef31" description="Base vector (sys1) n, x component"/>
        </expressions>
        <expressions key="e_n2">
          <value tag="e_n2" expression="root.comp1.sys1.Tdef32" description="Base vector (sys1) n, y component"/>
        </expressions>
        <expressions key="e_n3">
          <value tag="e_n3" expression="root.comp1.sys1.Tdef33" description="Base vector (sys1) n, z component"/>
        </expressions>
        <expressions key="detT">
          <value tag="detT" expression="1" description="Determinant of coordinate transform to system"/>
        </expressions>
        <expressions key="detInvT">
          <value tag="detInvT" expression="1" description="Determinant of coordinate transform from system"/>
        </expressions>
        <expressions key="gSub11">
          <value tag="gSub11" expression="1" description="Covariant metric tensor, 11 component"/>
        </expressions>
        <expressions key="gSub21">
          <value tag="gSub21" description="Covariant metric tensor, 21 component"/>
        </expressions>
        <expressions key="gSub31">
          <value tag="gSub31" description="Covariant metric tensor, 31 component"/>
        </expressions>
        <expressions key="gSub12">
          <value tag="gSub12" description="Covariant metric tensor, 12 component"/>
        </expressions>
        <expressions key="gSub22">
          <value tag="gSub22" expression="1" description="Covariant metric tensor, 22 component"/>
        </expressions>
        <expressions key="gSub32">
          <value tag="gSub32" description="Covariant metric tensor, 32 component"/>
        </expressions>
        <expressions key="gSub13">
          <value tag="gSub13" description="Covariant metric tensor, 13 component"/>
        </expressions>
        <expressions key="gSub23">
          <value tag="gSub23" description="Covariant metric tensor, 23 component"/>
        </expressions>
        <expressions key="gSub33">
          <value tag="gSub33" expression="1" description="Covariant metric tensor, 33 component"/>
        </expressions>
        <expressions key="gSup11">
          <value tag="gSup11" expression="1" description="Contravariant metric tensor, 11 component"/>
        </expressions>
        <expressions key="gSup21">
          <value tag="gSup21" description="Contravariant metric tensor, 21 component"/>
        </expressions>
        <expressions key="gSup31">
          <value tag="gSup31" description="Contravariant metric tensor, 31 component"/>
        </expressions>
        <expressions key="gSup12">
          <value tag="gSup12" description="Contravariant metric tensor, 12 component"/>
        </expressions>
        <expressions key="gSup22">
          <value tag="gSup22" expression="1" description="Contravariant metric tensor, 22 component"/>
        </expressions>
        <expressions key="gSup32">
          <value tag="gSup32" description="Contravariant metric tensor, 32 component"/>
        </expressions>
        <expressions key="gSup13">
          <value tag="gSup13" description="Contravariant metric tensor, 13 component"/>
        </expressions>
        <expressions key="gSup23">
          <value tag="gSup23" description="Contravariant metric tensor, 23 component"/>
        </expressions>
        <expressions key="gSup33">
          <value tag="gSup33" expression="1" description="Contravariant metric tensor, 33 component"/>
        </expressions>
      </value>
    </objects>
    <objects key="iexpr43">
      <value tag="iexpr43" derivedFrom="//@material/@materials[key='mat1']/@value/@materialmodel/@models[key='def']/@value" storedParent="//@modelNode/@modelNodes[key='comp1']/@value" entityName="Derived Variables 43" entityComments="" entityAuthor="" entityCreationTime="1768574732977">
        <tags tag="Analysis" values="1,'std1/stat'"/>
        <selection xsi:type="com.comsol.mph-v15:XDLocalSelection" entityName="Selection" entityComments="" entityAuthor="" entityCreationTime="1768574732977" selType="global"/>
        <expressions key="dL">
          <value tag="dL" expression="(root.comp1.mat1.def.dL_solid_1(root.comp1.T[1/K])-root.comp1.mat1.def.dL_solid_1(Tempref[1/K]))/(1+root.comp1.mat1.def.dL_solid_1(Tempref[1/K]))"/>
        </expressions>
        <expressions key="CTE">
          <value tag="CTE" expression="root.comp1.mat1.def.CTE(root.comp1.T[1/K])[1/K]"/>
        </expressions>
        <expressions key="k11">
          <value tag="k11" expression="root.comp1.k_Si"/>
        </expressions>
        <expressions key="k21">
          <value tag="k21"/>
        </expressions>
        <expressions key="k31">
          <value tag="k31"/>
        </expressions>
        <expressions key="k12">
          <value tag="k12"/>
        </expressions>
        <expressions key="k22">
          <value tag="k22" expression="root.comp1.k_Si"/>
        </expressions>
        <expressions key="k32">
          <value tag="k32"/>
        </expressions>
        <expressions key="k13">
          <value tag="k13"/>
        </expressions>
        <expressions key="k23">
          <value tag="k23"/>
        </expressions>
        <expressions key="k33">
          <value tag="k33" expression="root.comp1.k_Si"/>
        </expressions>
        <expressions key="alpha11">
          <value tag="alpha11" expression="(root.comp1.mat1.def.alpha_solid_1(root.comp1.T[1/K])[1/K]+(Tempref-293[K])*if(abs(root.comp1.T-Tempref)>0.001,(root.comp1.mat1.def.alpha_solid_1(root.comp1.T[1/K])[1/K]-root.comp1.mat1.def.alpha_solid_1(Tempref[1/K])[1/K])/(root.comp1.T-Tempref),d(root.comp1.mat1.def.alpha_solid_1(root.comp1.T[1/K]),root.comp1.T)[1/K]))/(1+root.comp1.mat1.def.alpha_solid_1(Tempref[1/K])[1/K]*(Tempref-293[K]))"/>
        </expressions>
        <expressions key="alpha21">
          <value tag="alpha21"/>
        </expressions>
        <expressions key="alpha31">
          <value tag="alpha31"/>
        </expressions>
        <expressions key="alpha12">
          <value tag="alpha12"/>
        </expressions>
        <expressions key="alpha22">
          <value tag="alpha22" expression="(root.comp1.mat1.def.alpha_solid_1(root.comp1.T[1/K])[1/K]+(Tempref-293[K])*if(abs(root.comp1.T-Tempref)>0.001,(root.comp1.mat1.def.alpha_solid_1(root.comp1.T[1/K])[1/K]-root.comp1.mat1.def.alpha_solid_1(Tempref[1/K])[1/K])/(root.comp1.T-Tempref),d(root.comp1.mat1.def.alpha_solid_1(root.comp1.T[1/K]),root.comp1.T)[1/K]))/(1+root.comp1.mat1.def.alpha_solid_1(Tempref[1/K])[1/K]*(Tempref-293[K]))"/>
        </expressions>
        <expressions key="alpha32">
          <value tag="alpha32"/>
        </expressions>
        <expressions key="alpha13">
          <value tag="alpha13"/>
        </expressions>
        <expressions key="alpha23">
          <value tag="alpha23"/>
        </expressions>
        <expressions key="alpha33">
          <value tag="alpha33" expression="(root.comp1.mat1.def.alpha_solid_1(root.comp1.T[1/K])[1/K]+(Tempref-293[K])*if(abs(root.comp1.T-Tempref)>0.001,(root.comp1.mat1.def.alpha_solid_1(root.comp1.T[1/K])[1/K]-root.comp1.mat1.def.alpha_solid_1(Tempref[1/K])[1/K])/(root.comp1.T-Tempref),d(root.comp1.mat1.def.alpha_solid_1(root.comp1.T[1/K]),root.comp1.T)[1/K]))/(1+root.comp1.mat1.def.alpha_solid_1(Tempref[1/K])[1/K]*(Tempref-293[K]))"/>
        </expressions>
        <expressions key="Cp">
          <value tag="Cp" expression="root.comp1.mat1.def.C_solid_1(root.comp1.T[1/K])[J/(kg*K)]"/>
        </expressions>
        <expressions key="HC">
          <value tag="HC" expression="root.comp1.mat1.def.HC_solid_1(root.comp1.T[1/K])[J/(mol*K)]"/>
        </expressions>
        <expressions key="rho">
          <value tag="rho" expression="root.comp1.mat1.def.rho_solid_1(root.comp1.T[1/K])[kg/m^3]"/>
        </expressions>
        <expressions key="VP">
          <value tag="VP" expression="root.comp1.mat1.def.VP_solid_1(root.comp1.T[1/K])[Pa]"/>
        </expressions>
        <expressions key="sigma11">
          <value tag="sigma11" expression="root.comp1.sigma_Si"/>
        </expressions>
        <expressions key="sigma21">
          <value tag="sigma21"/>
        </expressions>
        <expressions key="sigma31">
          <value tag="sigma31"/>
        </expressions>
        <expressions key="sigma12">
          <value tag="sigma12"/>
        </expressions>
        <expressions key="sigma22">
          <value tag="sigma22" expression="root.comp1.sigma_Si"/>
        </expressions>
        <expressions key="sigma32">
          <value tag="sigma32"/>
        </expressions>
        <expressions key="sigma13">
          <value tag="sigma13"/>
        </expressions>
        <expressions key="sigma23">
          <value tag="sigma23"/>
        </expressions>
        <expressions key="sigma33">
          <value tag="sigma33" expression="root.comp1.sigma_Si"/>
        </expressions>
        <expressions key="epsilonr11">
          <value tag="epsilonr11" expression="11"/>
        </expressions>
        <expressions key="epsilonr21">
          <value tag="epsilonr21"/>
        </expressions>
        <expressions key="epsilonr31">
          <value tag="epsilonr31"/>
        </expressions>
        <expressions key="epsilonr12">
          <value tag="epsilonr12"/>
        </expressions>
        <expressions key="epsilonr22">
          <value tag="epsilonr22" expression="11"/>
        </expressions>
        <expressions key="epsilonr32">
          <value tag="epsilonr32"/>
        </expressions>
        <expressions key="epsilonr13">
          <value tag="epsilonr13"/>
        </expressions>
        <expressions key="epsilonr23">
          <value tag="epsilonr23"/>
        </expressions>
        <expressions key="epsilonr33">
          <value tag="epsilonr33" expression="11"/>
        </expressions>
      </value>
    </objects>
    <objects key="iexpr44">
      <value tag="iexpr44" derivedFrom="//@material/@materials[key='mat1']/@value/@materialmodel/@models[key='def']/@value" storedParent="//@modelNode/@modelNodes[key='comp1']/@value" entityName="Derived Variables 44" entityComments="" entityAuthor="" entityCreationTime="1768574732977">
        <tags tag="Analysis" values="1,'std1/stat'"/>
        <selection xsi:type="com.comsol.mph-v15:XDLocalSelection" entityName="Selection" entityComments="" entityAuthor="" entityCreationTime="1768574732977" selType="geomdim" geom="//@geom/@geoms[key='geom1']/@value" domains="6,1,4" dim="3" hDim="3"/>
        <expressions key="material.def.dL">
          <value tag="material.def.dL" expression="(root.comp1.mat1.def.dL_solid_1(root.comp1.T[1/K])-root.comp1.mat1.def.dL_solid_1(Tempref[1/K]))/(1+root.comp1.mat1.def.dL_solid_1(Tempref[1/K]))"/>
        </expressions>
        <expressions key="material.def.CTE">
          <value tag="material.def.CTE" expression="root.comp1.mat1.def.CTE(root.comp1.T[1/K])[1/K]"/>
        </expressions>
        <expressions key="material.k11">
          <value tag="material.k11" expression="root.comp1.k_Si"/>
        </expressions>
        <expressions key="material.k21">
          <value tag="material.k21"/>
        </expressions>
        <expressions key="material.k31">
          <value tag="material.k31"/>
        </expressions>
        <expressions key="material.k12">
          <value tag="material.k12"/>
        </expressions>
        <expressions key="material.k22">
          <value tag="material.k22" expression="root.comp1.k_Si"/>
        </expressions>
        <expressions key="material.k32">
          <value tag="material.k32"/>
        </expressions>
        <expressions key="material.k13">
          <value tag="material.k13"/>
        </expressions>
        <expressions key="material.k23">
          <value tag="material.k23"/>
        </expressions>
        <expressions key="material.k33">
          <value tag="material.k33" expression="root.comp1.k_Si"/>
        </expressions>
        <expressions key="material.alpha11">
          <value tag="material.alpha11" expression="(root.comp1.mat1.def.alpha_solid_1(root.comp1.T[1/K])[1/K]+(Tempref-293[K])*if(abs(root.comp1.T-Tempref)>0.001,(root.comp1.mat1.def.alpha_solid_1(root.comp1.T[1/K])[1/K]-root.comp1.mat1.def.alpha_solid_1(Tempref[1/K])[1/K])/(root.comp1.T-Tempref),d(root.comp1.mat1.def.alpha_solid_1(root.comp1.T[1/K]),root.comp1.T)[1/K]))/(1+root.comp1.mat1.def.alpha_solid_1(Tempref[1/K])[1/K]*(Tempref-293[K]))"/>
        </expressions>
        <expressions key="material.alpha21">
          <value tag="material.alpha21"/>
        </expressions>
        <expressions key="material.alpha31">
          <value tag="material.alpha31"/>
        </expressions>
        <expressions key="material.alpha12">
          <value tag="material.alpha12"/>
        </expressions>
        <expressions key="material.alpha22">
          <value tag="material.alpha22" expression="(root.comp1.mat1.def.alpha_solid_1(root.comp1.T[1/K])[1/K]+(Tempref-293[K])*if(abs(root.comp1.T-Tempref)>0.001,(root.comp1.mat1.def.alpha_solid_1(root.comp1.T[1/K])[1/K]-root.comp1.mat1.def.alpha_solid_1(Tempref[1/K])[1/K])/(root.comp1.T-Tempref),d(root.comp1.mat1.def.alpha_solid_1(root.comp1.T[1/K]),root.comp1.T)[1/K]))/(1+root.comp1.mat1.def.alpha_solid_1(Tempref[1/K])[1/K]*(Tempref-293[K]))"/>
        </expressions>
        <expressions key="material.alpha32">
          <value tag="material.alpha32"/>
        </expressions>
        <expressions key="material.alpha13">
          <value tag="material.alpha13"/>
        </expressions>
        <expressions key="material.alpha23">
          <value tag="material.alpha23"/>
        </expressions>
        <expressions key="material.alpha33">
          <value tag="material.alpha33" expression="(root.comp1.mat1.def.alpha_solid_1(root.comp1.T[1/K])[1/K]+(Tempref-293[K])*if(abs(root.comp1.T-Tempref)>0.001,(root.comp1.mat1.def.alpha_solid_1(root.comp1.T[1/K])[1/K]-root.comp1.mat1.def.alpha_solid_1(Tempref[1/K])[1/K])/(root.comp1.T-Tempref),d(root.comp1.mat1.def.alpha_solid_1(root.comp1.T[1/K]),root.comp1.T)[1/K]))/(1+root.comp1.mat1.def.alpha_solid_1(Tempref[1/K])[1/K]*(Tempref-293[K]))"/>
        </expressions>
        <expressions key="material.Cp">
          <value tag="material.Cp" expression="root.comp1.mat1.def.C_solid_1(root.comp1.T[1/K])[J/(kg*K)]"/>
        </expressions>
        <expressions key="material.def.HC">
          <value tag="material.def.HC" expression="root.comp1.mat1.def.HC_solid_1(root.comp1.T[1/K])[J/(mol*K)]"/>
        </expressions>
        <expressions key="material.rho">
          <value tag="material.rho" expression="root.comp1.mat1.def.rho_solid_1(root.comp1.T[1/K])[kg/m^3]"/>
        </expressions>
        <expressions key="material.def.VP">
          <value tag="material.def.VP" expression="root.comp1.mat1.def.VP_solid_1(root.comp1.T[1/K])[Pa]"/>
        </expressions>
        <expressions key="material.sigma11">
          <value tag="material.sigma11" expression="root.comp1.sigma_Si"/>
        </expressions>
        <expressions key="material.sigma21">
          <value tag="material.sigma21"/>
        </expressions>
        <expressions key="material.sigma31">
          <value tag="material.sigma31"/>
        </expressions>
        <expressions key="material.sigma12">
          <value tag="material.sigma12"/>
        </expressions>
        <expressions key="material.sigma22">
          <value tag="material.sigma22" expression="root.comp1.sigma_Si"/>
        </expressions>
        <expressions key="material.sigma32">
          <value tag="material.sigma32"/>
        </expressions>
        <expressions key="material.sigma13">
          <value tag="material.sigma13"/>
        </expressions>
        <expressions key="material.sigma23">
          <value tag="material.sigma23"/>
        </expressions>
        <expressions key="material.sigma33">
          <value tag="material.sigma33" expression="root.comp1.sigma_Si"/>
        </expressions>
        <expressions key="material.epsilonr11">
          <value tag="material.epsilonr11" expression="11"/>
        </expressions>
        <expressions key="material.epsilonr21">
          <value tag="material.epsilonr21"/>
        </expressions>
        <expressions key="material.epsilonr31">
          <value tag="material.epsilonr31"/>
        </expressions>
        <expressions key="material.epsilonr12">
          <value tag="material.epsilonr12"/>
        </expressions>
        <expressions key="material.epsilonr22">
          <value tag="material.epsilonr22" expression="11"/>
        </expressions>
        <expressions key="material.epsilonr32">
          <value tag="material.epsilonr32"/>
        </expressions>
        <expressions key="material.epsilonr13">
          <value tag="material.epsilonr13"/>
        </expressions>
        <expressions key="material.epsilonr23">
          <value tag="material.epsilonr23"/>
        </expressions>
        <expressions key="material.epsilonr33">
          <value tag="material.epsilonr33" expression="11"/>
        </expressions>
      </value>
    </objects>
    <objects key="iexpr45">
      <value tag="iexpr45" derivedFrom="//@material/@materials[key='mat1']/@value/@materialmodel/@models[key='def']/@value" storedParent="//@modelNode/@modelNodes[key='comp1']/@value" entityName="Derived Variables 45" entityComments="" entityAuthor="" entityCreationTime="1768574732977">
        <tags tag="Analysis" values="1,'std1/stat'"/>
        <selection xsi:type="com.comsol.mph-v15:XDLocalSelection" entityName="Selection" entityComments="" entityAuthor="" entityCreationTime="1768574732977" selType="geomdim" geom="//@geom/@geoms[key='geom1']/@value" domains="6,3" dim="3" hDim="3"/>
        <expressions key="material.k11">
          <value tag="material.k11" expression="root.kxx_hBN"/>
        </expressions>
        <expressions key="material.k21">
          <value tag="material.k21"/>
        </expressions>
        <expressions key="material.k31">
          <value tag="material.k31"/>
        </expressions>
        <expressions key="material.k12">
          <value tag="material.k12"/>
        </expressions>
        <expressions key="material.k22">
          <value tag="material.k22" expression="root.kxx_hBN"/>
        </expressions>
        <expressions key="material.k32">
          <value tag="material.k32"/>
        </expressions>
        <expressions key="material.k13">
          <value tag="material.k13"/>
        </expressions>
        <expressions key="material.k23">
          <value tag="material.k23"/>
        </expressions>
        <expressions key="material.k33">
          <value tag="material.k33" expression="root.kzz_hBN"/>
        </expressions>
        <expressions key="material.Cp">
          <value tag="material.Cp" expression="710[J/(kg*K)]"/>
        </expressions>
        <expressions key="material.rho">
          <value tag="material.rho" expression="2100[kg/m^3]"/>
        </expressions>
        <expressions key="material.sigma11">
          <value tag="material.sigma11" expression="root.sigma_hBN"/>
        </expressions>
        <expressions key="material.sigma21">
          <value tag="material.sigma21"/>
        </expressions>
        <expressions key="material.sigma31">
          <value tag="material.sigma31"/>
        </expressions>
        <expressions key="material.sigma12">
          <value tag="material.sigma12"/>
        </expressions>
        <expressions key="material.sigma22">
          <value tag="material.sigma22" expression="root.sigma_hBN"/>
        </expressions>
        <expressions key="material.sigma32">
          <value tag="material.sigma32"/>
        </expressions>
        <expressions key="material.sigma13">
          <value tag="material.sigma13"/>
        </expressions>
        <expressions key="material.sigma23">
          <value tag="material.sigma23"/>
        </expressions>
        <expressions key="material.sigma33">
          <value tag="material.sigma33" expression="root.sigma_hBN"/>
        </expressions>
        <expressions key="material.epsilonr11">
          <value tag="material.epsilonr11" expression="1"/>
        </expressions>
        <expressions key="material.epsilonr21">
          <value tag="material.epsilonr21"/>
        </expressions>
        <expressions key="material.epsilonr31">
          <value tag="material.epsilonr31"/>
        </expressions>
        <expressions key="material.epsilonr12">
          <value tag="material.epsilonr12"/>
        </expressions>
        <expressions key="material.epsilonr22">
          <value tag="material.epsilonr22" expression="1"/>
        </expressions>
        <expressions key="material.epsilonr32">
          <value tag="material.epsilonr32"/>
        </expressions>
        <expressions key="material.epsilonr13">
          <value tag="material.epsilonr13"/>
        </expressions>
        <expressions key="material.epsilonr23">
          <value tag="material.epsilonr23"/>
        </expressions>
        <expressions key="material.epsilonr33">
          <value tag="material.epsilonr33" expression="1"/>
        </expressions>
      </value>
    </objects>
    <objects key="iexpr46">
      <value tag="iexpr46" derivedFrom="//@material/@materials[key='mat1']/@value/@materialmodel/@models[key='def']/@value" storedParent="//@modelNode/@modelNodes[key='comp1']/@value" entityName="Derived Variables 46" entityComments="" entityAuthor="" entityCreationTime="1768574732977">
        <tags tag="Analysis" values="1,'std1/stat'"/>
        <selection xsi:type="com.comsol.mph-v15:XDLocalSelection" entityName="Selection" entityComments="" entityAuthor="" entityCreationTime="1768574732977" selType="geomdim" geom="//@geom/@geoms[key='geom1']/@value" domains="6,2,5" dim="3" hDim="3"/>
        <expressions key="material.k11">
          <value tag="material.k11"/>
        </expressions>
        <expressions key="material.k21">
          <value tag="material.k21"/>
        </expressions>
        <expressions key="material.k31">
          <value tag="material.k31"/>
        </expressions>
        <expressions key="material.k12">
          <value tag="material.k12"/>
        </expressions>
        <expressions key="material.k22">
          <value tag="material.k22"/>
        </expressions>
        <expressions key="material.k32">
          <value tag="material.k32"/>
        </expressions>
        <expressions key="material.k13">
          <value tag="material.k13"/>
        </expressions>
        <expressions key="material.k23">
          <value tag="material.k23"/>
        </expressions>
        <expressions key="material.k33">
          <value tag="material.k33" expression="root.k_SiO2"/>
        </expressions>
        <expressions key="material.alpha11">
          <value tag="material.alpha11" expression="5.0E-7[1/K]"/>
        </expressions>
        <expressions key="material.alpha21">
          <value tag="material.alpha21"/>
        </expressions>
        <expressions key="material.alpha31">
          <value tag="material.alpha31"/>
        </expressions>
        <expressions key="material.alpha12">
          <value tag="material.alpha12"/>
        </expressions>
        <expressions key="material.alpha22">
          <value tag="material.alpha22" expression="5.0E-7[1/K]"/>
        </expressions>
        <expressions key="material.alpha32">
          <value tag="material.alpha32"/>
        </expressions>
        <expressions key="material.alpha13">
          <value tag="material.alpha13"/>
        </expressions>
        <expressions key="material.alpha23">
          <value tag="material.alpha23"/>
        </expressions>
        <expressions key="material.alpha33">
          <value tag="material.alpha33" expression="5.0E-7[1/K]"/>
        </expressions>
        <expressions key="material.Cp">
          <value tag="material.Cp" expression="730[J/(kg*K)]"/>
        </expressions>
        <expressions key="material.rho">
          <value tag="material.rho" expression="2200[kg/m^3]"/>
        </expressions>
        <expressions key="material.sigma11">
          <value tag="material.sigma11" expression="1.0E-12"/>
        </expressions>
        <expressions key="material.sigma21">
          <value tag="material.sigma21"/>
        </expressions>
        <expressions key="material.sigma31">
          <value tag="material.sigma31"/>
        </expressions>
        <expressions key="material.sigma12">
          <value tag="material.sigma12"/>
        </expressions>
        <expressions key="material.sigma22">
          <value tag="material.sigma22" expression="1.0E-12"/>
        </expressions>
        <expressions key="material.sigma32">
          <value tag="material.sigma32"/>
        </expressions>
        <expressions key="material.sigma13">
          <value tag="material.sigma13"/>
        </expressions>
        <expressions key="material.sigma23">
          <value tag="material.sigma23"/>
        </expressions>
        <expressions key="material.sigma33">
          <value tag="material.sigma33" expression="1.0E-12"/>
        </expressions>
        <expressions key="material.epsilonr11">
          <value tag="material.epsilonr11" expression="4.2"/>
        </expressions>
        <expressions key="material.epsilonr21">
          <value tag="material.epsilonr21"/>
        </expressions>
        <expressions key="material.epsilonr31">
          <value tag="material.epsilonr31"/>
        </expressions>
        <expressions key="material.epsilonr12">
          <value tag="material.epsilonr12"/>
        </expressions>
        <expressions key="material.epsilonr22">
          <value tag="material.epsilonr22" expression="4.2"/>
        </expressions>
        <expressions key="material.epsilonr32">
          <value tag="material.epsilonr32"/>
        </expressions>
        <expressions key="material.epsilonr13">
          <value tag="material.epsilonr13"/>
        </expressions>
        <expressions key="material.epsilonr23">
          <value tag="material.epsilonr23"/>
        </expressions>
        <expressions key="material.epsilonr33">
          <value tag="material.epsilonr33" expression="4.2"/>
        </expressions>
      </value>
    </objects>
    <objects key="iexpr47">
      <value tag="iexpr47" derivedFrom="//@material/@materials[key='mat2']/@value/@materialmodel/@models[key='def']/@value" storedParent="//@modelNode/@modelNodes[key='comp1']/@value" entityName="Derived Variables 47" entityComments="" entityAuthor="" entityCreationTime="1768574732987">
        <tags tag="Analysis" values="1,'std1/stat'"/>
        <selection xsi:type="com.comsol.mph-v15:XDLocalSelection" entityName="Selection" entityComments="" entityAuthor="" entityCreationTime="1768574732987" selType="global"/>
        <expressions key="mur11">
          <value tag="mur11" expression="1"/>
        </expressions>
        <expressions key="mur21">
          <value tag="mur21"/>
        </expressions>
        <expressions key="mur31">
          <value tag="mur31"/>
        </expressions>
        <expressions key="mur12">
          <value tag="mur12"/>
        </expressions>
        <expressions key="mur22">
          <value tag="mur22" expression="1"/>
        </expressions>
        <expressions key="mur32">
          <value tag="mur32"/>
        </expressions>
        <expressions key="mur13">
          <value tag="mur13"/>
        </expressions>
        <expressions key="mur23">
          <value tag="mur23"/>
        </expressions>
        <expressions key="mur33">
          <value tag="mur33" expression="1"/>
        </expressions>
        <expressions key="sigma11">
          <value tag="sigma11" expression="root.sigma_hBN"/>
        </expressions>
        <expressions key="sigma21">
          <value tag="sigma21"/>
        </expressions>
        <expressions key="sigma31">
          <value tag="sigma31"/>
        </expressions>
        <expressions key="sigma12">
          <value tag="sigma12"/>
        </expressions>
        <expressions key="sigma22">
          <value tag="sigma22" expression="root.sigma_hBN"/>
        </expressions>
        <expressions key="sigma32">
          <value tag="sigma32"/>
        </expressions>
        <expressions key="sigma13">
          <value tag="sigma13"/>
        </expressions>
        <expressions key="sigma23">
          <value tag="sigma23"/>
        </expressions>
        <expressions key="sigma33">
          <value tag="sigma33" expression="root.sigma_hBN"/>
        </expressions>
        <expressions key="Cp">
          <value tag="Cp" expression="710[J/(kg*K)]"/>
        </expressions>
        <expressions key="epsilonr11">
          <value tag="epsilonr11" expression="1"/>
        </expressions>
        <expressions key="epsilonr21">
          <value tag="epsilonr21"/>
        </expressions>
        <expressions key="epsilonr31">
          <value tag="epsilonr31"/>
        </expressions>
        <expressions key="epsilonr12">
          <value tag="epsilonr12"/>
        </expressions>
        <expressions key="epsilonr22">
          <value tag="epsilonr22" expression="1"/>
        </expressions>
        <expressions key="epsilonr32">
          <value tag="epsilonr32"/>
        </expressions>
        <expressions key="epsilonr13">
          <value tag="epsilonr13"/>
        </expressions>
        <expressions key="epsilonr23">
          <value tag="epsilonr23"/>
        </expressions>
        <expressions key="epsilonr33">
          <value tag="epsilonr33" expression="1"/>
        </expressions>
        <expressions key="epsilon_rad">
          <value tag="epsilon_rad" expression="1"/>
        </expressions>
        <expressions key="rho">
          <value tag="rho" expression="2100[kg/m^3]"/>
        </expressions>
        <expressions key="k11">
          <value tag="k11" expression="root.kxx_hBN"/>
        </expressions>
        <expressions key="k21">
          <value tag="k21"/>
        </expressions>
        <expressions key="k31">
          <value tag="k31"/>
        </expressions>
        <expressions key="k12">
          <value tag="k12"/>
        </expressions>
        <expressions key="k22">
          <value tag="k22" expression="root.kxx_hBN"/>
        </expressions>
        <expressions key="k32">
          <value tag="k32"/>
        </expressions>
        <expressions key="k13">
          <value tag="k13"/>
        </expressions>
        <expressions key="k23">
          <value tag="k23"/>
        </expressions>
        <expressions key="k33">
          <value tag="k33" expression="root.kzz_hBN"/>
        </expressions>
      </value>
    </objects>
    <objects key="iexpr48">
[truncated: 14,475,817 more chars]
