# Supplementary material for: Extreme longitudinal thermal conductivity and non-diffusive heat transport in isotopic hBN
Source: Nat Commun. 2026 Mar 2;17:3352. doi: 10.1038/s41467-026-69907-x (PMC13066571; doi:10.1038/s41467-026-69907-x)
Supplement: Supplementary file 3 — Source Data [file 41467_2026_69907_MOESM3_ESM.zip › savepoint50/savepoint.xml]

<?xml version="1.0" encoding="UTF-8"?>
<savepoint tag="savepoint50" active="true" version="3" geommanagerpath="/savepoint50/geommanager1.mphbin" basesystem="SI">
  <param name="sigma_Si_base" value="8269[S/m]"/>
  <param name="thick_Si" value="4[&#xb5;m]"/>
  <param name="l_hBN" value="36.52[&#xb5;m]"/>
  <param name="shifty_heater" value="4.285[&#xb5;m]"/>
  <param name="shifty_hBN" value="0.975[&#xb5;m]"/>
  <param name="l_Si" value="6.955[&#xb5;m]"/>
  <param name="l2_Si" value="7.75[&#xb5;m]"/>
  <param name="L2_Si" value="43.2[&#xb5;m]"/>
  <param name="T1" value="273.15-42[K]"/>
  <param name="T0" value="164 [K]"/>
  <param name="Vin" value="6[V]"/>
  <param name="kxx_hBN" value="1650[W/m/K]"/>
  <param name="kSi_base" value="269.6[W/m/K]"/>
  <param name="L1_Si" value="90.87[&#xb5;m]"/>
  <param name="thick_SiO2" value="0.2[&#xb5;m]"/>
  <param name="thick_hBN" value="0.126[&#xb5;m]"/>
  <param name="k_SiO2" value="1.4[W/m/K]"/>
  <param name="sigma_hBN" value="sigma_SiO2"/>
  <param name="kzz_hBN" value="5[W/m/K]"/>
  <param name="sigma_SiO2" value="1e-15[S/m]"/>
  <param name="l_heater2" value="l_heater1"/>
  <param name="l_heater1" value="1.82[&#xb5;m]"/>
  <param name="L_heater" value="14.99[&#xb5;m]"/>
  <param name="L_hBN" value="35[&#xb5;m]"/>
  <param name="gap" value="9.73[&#xb5;m]"/>
  <modelnode tag="comp1" active="true" scope="root.comp1" name="Component 1" usemodelconverter="false" basesystem="SI"/>
  <frame tag="material1" active="true" coords="3,'x','y','z'" identifier="material" varnamesuffix="" geom="geom1"/>
  <geom tag="geom1" active="true" binarypath="/geom1.mphbin" sdim="3" axisymmetric="false" parentmodel="comp1" scope="root.comp1" geomid="1336292219808201843" realgeomid="1336292224103169139" ismain="true" isdeformed="false" xmeshindex="1" geomframe="material1" meshframe="material1" materialframe="material1" spatialframe="material1" entities="107,172,71,5" entitiesmesh="107,172,71,5" lengthunit="&#xb5;m" angularunit="deg" unitscale="1.0" definedbymesh="false" repairtol="1.0E-5" gscale="108.51614776064363" geomadj="adj#{{{{},{2,3,9},{1,4,10},{1,4,49},{2,3,22},{6,7,11},{5,8,12},{5,8,13},{6,7,14},{1,10,11},{2,9,12},{5,9,12},{6,10,11},{7,14,15},{8,13,16},{13,16,38},{14,15,20},{18,20,22},{17,19,21,23},{18,25,53},{16,17,21,39},{18,20,24,40},{4,17,23,50},{18,22,51,52},{21,25,26},{19,24,27},{24,27,28},{25,26,29},{26,29,37},{27,28,79},{31,32,45},{30,33,46},{30,33,41},{31,32,42},{35,38,43},{34,36,44},{35,37,39,47},{28,36,40,48},{15,34,39},{20,36,38,40},{21,37,39},{32,42,43},{33,41,44},{34,41,44},{35,42,43},{30,46,49},{31,45,47},{36,46,48,50},{37,47,51,57},{3,45,50},{22,47,49,51},{23,48,50},{23,53,83},{19,52,88},{55,58,65},{54,56,66},{55,57,59,71},{48,56,60,72},{54,59,106},{56,58,60,82},{57,59,83},{62,63,67},{61,64,68},{61,64,69},{62,63,70},{54,66,67},{55,65,68},{61,65,68},{62,66,67},{63,70,73},{64,69,71},{56,70,72,74},{57,71,75,78},{69,74,98},{71,73,75,84},{72,74,85},{77,78,80},{76,79,81},{72,76,79},{29,77,78},{76,81,85},{77,80,91},{59,83,86,107},{52,60,82,87},{74,85,89,99},{75,80,84,90},{82,87,89},{83,86,88,90},{53,87,91},{84,86,90},{85,87,89,91},{81,88,90},{93,94,104},{92,95,105},{92,95,100},{93,94,101},{97,98,102},{96,99,103},{73,96,99},{84,97,98},{94,101,102},{95,100,103},{96,100,103},{97,101,102},{92,105,106},{93,104,107},{58,104,107},{82,105,106}},{{},{1,2,3},{1,4,5},{2,6,7},{4,6,8},{9,10,11},{9,12,13},{10,14,15},{12,14,16},{3,17,18},{5,17,19},{11,18,20},{13,19,20},{15,21,22},{16,21,23},{22,24,25},{23,24,26},{27,28,29},{27,30,31,32},{30,33,34},{26,28,35,36},{31,35,37,38},{8,29,39,40},{32,39,41,42},{37,43,44},{33,43,45},{44,46,47},{45,46,48},{47,49,50},{48,49,51},{52,53,54},{52,55,56},{53,57,58},{55,57,59},{60,61,62},{60,63,64},{63,65,66,67},{50,65,68,69},{25,61,70},{36,66,70,71},{38,68,71},{58,72,73},{59,72,74},{62,73,75},{64,74,75},{54,76,77},{56,76,78},{67,78,79,80},{69,79,81,82},{7,77,83},{40,80,83,84},{41,81,84},{42,85,86},{34,85,87},{88,89,90},{88,91,92},{91,93,94,95},{82,93,96,97},{89,98,99},{94,98,100,101},{96,100,102},{103,104,105},{103,106,107},{104,108,109},{106,108,110},{90,111,112},{92,111,113},{105,112,114},{107,113,114},{109,115,116},{110,115,117},{95,117,118,119},{97,118,120,121},{116,122,123},{119,122,124,125},{120,124,126},{127,128,129},{127,130,131},{121,128,132},{51,130,132},{129,133,134},{131,133,135},{101,136,137,138},{86,102,136,139},{125,140,141,142},{126,134,140,143},{137,144,145},{139,144,146,147},{87,146,148},{141,145,149},{143,147,149,150},{135,148,150},{151,152,153},{151,154,155},{152,156,157},{154,156,158},{159,160,161},{159,162,163},{123,160,164},{142,162,164},{157,165,166},{158,165,167},{161,166,168},{163,167,168},{153,169,170},{155,169,171},{99,170,172},{138,171,172}},{{},{1,2,3},{1,2,4},{1,3,5},{1,4,5},{3,6,7},{4,6,7},{3,6,8},{4,6,8},{2,3,9},{2,4,9},{3,7,9},{4,7,9},{3,8,10},{4,8,10},{3,10,11},{4,10,11},{4,12,13,14},{12,13,15,16,17},{15,16,18},{4,11,12,14,19},{12,15,17,19,20},{4,5,13,14,21},{13,16,17,21,22},{15,20,23},{15,18,23},{20,23,24},{18,23,24},{20,24,25},{18,24,25},{3,26,27},{26,27,28},{3,26,29},{26,28,29},{3,30,31},{28,30,31},{14,28,30,32,33},{17,20,25,32,33},{3,11,30},{11,14,19,30,32},{17,19,20,32},{3,29,34},{28,29,34},{3,31,34},{28,31,34},{3,27,35},{27,28,35},{14,28,33,35,36},{17,22,25,33,36},{3,5,35},{5,14,21,35,36},{17,21,22,36},{16,22,37},{16,18,37},{38,39,40},{38,39,41},{38,41,42,43,44},{22,25,42,43,45},{38,40,46},{38,42,44,46,47},{22,42,45,47},{40,48,49},{41,48,49},{40,48,50},{41,48,50},{39,40,51},{39,41,51},{40,49,51},{41,49,51},{40,50,52},{41,50,52},{41,43,44,52,53},{25,43,45,53,54},{40,52,55},{44,52,53,55,56},{45,53,54,56},{54,57,58},{18,57,58},{25,54,57},{18,25,57},{54,58,59},{18,58,59},{44,46,47,60,61},{22,37,45,47,60},{44,55,56,61,62},{45,54,56,59,62},{44,60,61,63},{37,45,60,63,64},{18,37,64},{44,61,62,63},{45,59,62,63,64},{18,59,64},{40,65,66},{61,65,66},{40,65,67},{61,65,67},{40,68,69},{61,68,69},{40,55,68},{55,61,68},{40,67,70},{61,67,70},{40,69,70},{61,69,70},{40,66,71},{61,66,71},{40,46,71},{46,61,71}},{{},{1},{1},{1},{1},{1},{1},{1},{1},{1},{1},{1},{1},{1},{1},{1},{1},{1,2},{2,3},{3},{1,2},{2,3},{1,2},{2,3},{3},{3},{3},{3},{3},{3},{1},{1},{1},{1},{1},{1},{1,2},{2,3},{1},{1,2},{2,3},{1},{1},{1},{1},{1},{1},{1,2},{2,3},{1},{1,2},{2,3},{3},{3},{4},{4},{4,5},{3,5},{4},{4,5},{3,5},{4},{4},{4},{4},{4},{4},{4},{4},{4},{4},{4,5},{3,5},{4},{4,5},{3,5},{3},{3},{3},{3},{3},{3},{4,5},{3,5},{4,5},{3,5},{4,5},{3,5},{3},{4,5},{3,5},{3},{4},{4},{4},{4},{4},{4},{4},{4},{4},{4},{4},{4},{4},{4},{4},{4}}},{{{},{1,2},{1,3},{1,9},{2,4},{2,10},{3,4},{3,49},{4,22},{5,6},{5,7},{5,11},{6,8},{6,12},{7,8},{7,13},{8,14},{9,10},{9,11},{10,12},{11,12},{13,14},{13,15},{14,16},{15,16},{15,38},{16,20},{17,18},{17,20},{17,22},{18,19},{18,21},{18,23},{19,25},{19,53},{20,21},{20,39},{21,24},{21,40},{22,23},{22,50},{23,51},{23,52},{24,25},{24,26},{25,27},{26,27},{26,28},{27,29},{28,29},{28,37},{29,79},{30,31},{30,32},{30,45},{31,33},{31,46},{32,33},{32,41},{33,42},{34,35},{34,38},{34,43},{35,36},{35,44},{36,37},{36,39},{36,47},{37,40},{37,48},{38,39},{39,40},{41,42},{41,43},{42,44},{43,44},{45,46},{45,49},{46,47},{47,48},{47,50},{48,51},{48,57},{49,50},{50,51},{52,53},{52,83},{53,88},{54,55},{54,58},{54,65},{55,56},{55,66},{56,57},{56,59},{56,71},{57,60},{57,72},{58,59},{58,106},{59,60},{59,82},{60,83},{61,62},{61,63},{61,67},{62,64},{62,68},{63,64},{63,69},{64,70},{65,66},{65,67},{66,68},{67,68},{69,70},{69,73},{70,71},{71,72},{71,74},{72,75},{72,78},{73,74},{73,98},{74,75},{74,84},{75,85},{76,77},{76,78},{76,80},{77,79},{77,81},{78,79},{80,81},{80,85},{81,91},{82,83},{82,86},{82,107},{83,87},{84,85},{84,89},{84,99},{85,90},{86,87},{86,89},{87,88},{87,90},{88,91},{89,90},{90,91},{92,93},{92,94},{92,104},{93,95},{93,105},{94,95},{94,100},{95,101},{96,97},{96,98},{96,102},{97,99},{97,103},{98,99},{100,101},{100,102},{101,103},{102,103},{104,105},{104,106},{105,107},{106,107}},{{},{2,3,4,5},{1,3,6,7},{1,2,17,18},{1,5,6,8},{1,4,17,19},{2,4,7,8},{2,6,77,83},{4,6,29,39,40},{10,11,12,13},{9,11,14,15},{9,10,18,20},{9,13,14,16},{9,12,19,20},{10,12,15,16},{10,14,21,22},{12,14,21,23},{3,5,18,19},{3,11,17,20},{5,13,17,20},{11,13,18,19},{15,16,22,23},{15,21,24,25},{16,21,24,26},{22,23,25,26},{22,24,61,70},{23,24,28,35,36},{28,29,30,31,32},{26,27,29,35,36},{8,27,28,39,40},{27,31,32,33,34},{27,30,32,35,37,38},{27,30,31,39,41,42},{30,34,43,45},{30,33,85,87},{26,28,31,36,37,38},{26,28,35,66,70,71},{31,35,38,43,44},{31,35,37,68,71},{8,29,32,40,41,42},{8,29,39,80,83,84},{32,39,42,81,84},{32,39,41,85,86},{33,37,44,45},{37,43,46,47},{33,43,46,48},{44,45,47,48},{44,46,49,50},{45,46,49,51},{47,48,50,51},{47,49,65,68,69},{48,49,130,132},{53,54,55,56},{52,54,57,58},{52,53,76,77},{52,56,57,59},{52,55,76,78},{53,55,58,59},{53,57,72,73},{55,57,72,74},{61,62,63,64},{25,60,62,70},{60,61,73,75},{60,64,65,66,67},{60,63,74,75},{50,63,66,67,68,69},{36,63,65,67,70,71},{63,65,66,78,79,80},{38,50,65,69,71},{50,65,68,79,81,82},{25,36,61,66,71},{36,38,66,68,70},{58,59,73,74},{58,62,72,75},{59,64,72,75},{62,64,73,74},{54,56,77,78},{7,54,76,83},{56,67,76,79,80},{67,69,78,80,81,82},{40,67,78,79,83,84},{41,69,79,82,84},{69,79,81,93,96,97},{7,40,77,80,84},{40,41,80,81,83},{34,42,86,87},{42,85,102,136,139},{34,85,146,148},{89,90,91,92},{88,90,98,99},{88,89,111,112},{88,92,93,94,95},{88,91,111,113},{82,91,94,95,96,97},{91,93,95,98,100,101},{91,93,94,117,118,119},{82,93,97,100,102},{82,93,96,118,120,121},{89,94,99,100,101},{89,98,170,172},{94,96,98,101,102},{94,98,100,136,137,138},{86,96,100,136,139},{104,105,106,107},{103,105,108,109},{103,104,112,114},{103,107,108,110},{103,106,113,114},{104,106,109,110},{104,108,115,116},{106,108,115,117},{90,92,112,113},{90,105,111,114},{92,107,111,114},{105,107,112,113},{109,110,116,117},{109,115,122,123},{95,110,115,118,119},{95,97,117,119,120,121},{95,117,118,122,124,125},{97,118,121,124,126},{97,118,120,128,132},{116,119,123,124,125},{116,122,160,164},{119,120,122,125,126},{119,122,124,140,141,142},{120,124,134,140,143},{128,129,130,131},{121,127,129,132},{127,128,133,134},{51,127,131,132},{127,130,133,135},{51,121,128,130},{129,131,134,135},{126,129,133,140,143},{131,133,148,150},{86,101,102,137,138,139},{101,136,138,144,145},{101,136,137,171,172},{86,102,136,144,146,147},{125,126,134,141,142,143},{125,140,142,145,149},{125,140,141,162,164},{126,134,140,147,149,150},{137,139,145,146,147},{137,141,144,149},{87,139,144,147,148},{139,143,144,146,149,150},{87,135,146,150},{141,143,145,147,150},{135,143,147,148,149},{152,153,154,155},{151,153,156,157},{151,152,169,170},{151,155,156,158},{151,154,169,171},{152,154,157,158},{152,156,165,166},{154,156,165,167},{160,161,162,163},{123,159,161,164},{159,160,166,168},{142,159,163,164},{159,162,167,168},{123,142,160,162},{157,158,166,167},{157,161,165,168},{158,163,165,168},{161,163,166,167},{153,155,170,171},{99,153,169,172},{138,155,169,172},{99,138,170,171}},{{},{1,2},{1,3},{2,3},{1,4},{2,4},{1,5},{3,5},{4,5},{6,7},{3,6},{3,7},{4,6},{4,7},{6,8},{3,8},{4,8},{2,9},{3,9},{4,9},{7,9},{8,10},{3,10},{4,10},{10,11},{3,11},{4,11},{12,13},{4,12,14},{4,13,14},{15,16},{12,15,17},{13,16,17},{15,18},{16,18},{12,19},{11,14,19},{15,20},{17,19,20},{13,21},{5,14,21},{17,21,22},{16,22},{15,23},{20,23},{18,23},{23,24},{20,24},{18,24},{24,25},{20,25},{18,25},{26,27},{3,26},{3,27},{26,28},{27,28},{26,29},{3,29},{28,29},{30,31},{3,30},{3,31},{28,30},{28,31},{32,33},{14,30,32},{14,28,33},{17,20,32},{17,25,33},{11,30},{19,32},{29,34},{3,34},{28,34},{31,34},{27,35},{3,35},{28,35},{33,36},{14,35,36},{17,22,36},{22,25},{5,35},{21,36},{16,37},{22,37},{18,37},{38,39},{38,40},{39,40},{38,41},{39,41},{42,43},{38,42,44},{41,43,44},{22,42,45},{25,43,45},{38,46},{40,46},{42,47},{44,46,47},{22,45,47},{48,49},{40,48},{40,49},{41,48},{41,49},{48,50},{40,50},{41,50},{39,51},{40,51},{41,51},{49,51},{50,52},{40,52},{41,52},{43,53},{44,52,53},{45,53,54},{25,54},{52,55},{40,55},{53,56},{44,55,56},{45,54,56},{57,58},{54,57},{54,58},{18,57},{18,58},{25,57},{58,59},{54,59},{18,59},{47,60},{44,60,61},{46,61},{37,45,60},{56,62},{44,61,62},{55,61},{45,59,62},{60,63},{44,61,63},{37,64},{45,63,64},{18,64},{62,63},{59,64},{65,66},{40,65},{40,66},{61,65},{61,66},{65,67},{40,67},{61,67},{68,69},{40,68},{40,69},{61,68},{61,69},{55,68},{67,70},{40,70},{61,70},{69,70},{66,71},{40,71},{61,71},{46,71}},{{},{1},{1},{1},{1},{1},{1},{1},{1},{1},{1},{1},{1},{1},{1},{1},{1},{1},{1},{1},{1},{1},{1},{1},{1},{1},{1},{2},{1,2},{1,2},{3},{2,3},{2,3},{3},{3},{2},{1,2},{3},{2,3},{2},{1,2},{2,3},{3},{3},{3},{3},{3},{3},{3},{3},{3},{3},{1},{1},{1},{1},{1},{1},{1},{1},{1},{1},{1},{1},{1},{2},{1,2},{1,2},{2,3},{2,3},{1},{2},{1},{1},{1},{1},{1},{1},{1},{2},{1,2},{2,3},{3},{1},{2},{3},{3},{3},{4},{4},{4},{4},{4},{5},{4,5},{4,5},{3,5},{3,5},{4},{4},{5},{4,5},{3,5},{4},{4},{4},{4},{4},{4},{4},{4},{4},{4},{4},{4},{4},{4},{4},{5},{4,5},{3,5},{3},{4},{4},{5},{4,5},{3,5},{3},{3},{3},{3},{3},{3},{3},{3},{3},{5},{4,5},{4},{3,5},{5},{4,5},{4},{3,5},{5},{4,5},{3},{3,5},{3},{5},{3},{4},{4},{4},{4},{4},{4},{4},{4},{4},{4},{4},{4},{4},{4},{4},{4},{4},{4},{4},{4},{4},{4}}},{{{},{1,2,3,4},{1,2,9,10},{1,3,5,7,9,11,13,15,30,32,34,38,41,43,45,49},{2,4,6,8,10,12,14,16,17,20,22},{3,4,22,49,50},{5,6,7,8},{5,6,11,12},{7,8,13,14},{9,10,11,12},{13,14,15,16},{15,16,20,38,39},{17,18,20,21},{17,18,22,23},{17,20,22,36,39,47,50},{18,19,21,24,25},{18,19,23,52,53},{18,21,23,37,40,48,51},{19,25,27,29,53,77,79,81,88,91},{20,21,39,40},{21,24,26,28,37,40},{22,23,50,51},{23,48,51,52,57,60,83},{24,25,26,27},{26,27,28,29},{28,29,37,48,57,72,78,79},{30,31,32,33},{30,31,45,46},{31,33,35,36,42,44,46,47},{32,33,41,42},{34,35,36,38,39},{34,35,43,44},{36,37,39,40},{36,37,47,48},{41,42,43,44},{45,46,47,49,50},{47,48,50,51},{52,53,83,87,88},{54,55,56,58,59},{54,55,65,66},{54,58,61,63,65,67,69,73,92,94,96,98,100,102,104,106},{55,56,62,64,66,68,70,71},{56,57,59,60},{56,57,71,72},{56,59,71,74,82,84,86,89},{57,60,72,75,83,85,87,90},{58,59,82,106,107},{59,60,82,83},{61,62,63,64},{61,62,67,68},{63,64,69,70},{65,66,67,68},{69,70,71,73,74},{71,72,74,75},{72,75,76,78,80,85},{73,74,84,98,99},{74,75,84,85},{76,77,78,79},{76,77,80,81},{80,81,85,90,91},{82,83,86,87},{82,84,86,89,93,95,97,99,101,103,105,107},{84,85,89,90},{86,87,89,90},{87,88,90,91},{92,93,94,95},{92,93,104,105},{94,95,100,101},{96,97,98,99},{96,97,102,103},{100,101,102,103},{104,105,106,107}},{{},{1,2,4,6},{1,3,5,17},{2,3,7,10,11,15,18,22,25,53,54,58,61,62,73,77},{4,5,8,12,13,16,19,23,26,28,29},{6,7,8,40,83},{9,10,12,14},{9,11,13,20},{14,15,16,21},{17,18,19,20},{21,22,23,24},{24,25,26,36,70},{27,28,31,35},{27,29,32,39},{28,29,36,40,66,67,80},{30,31,33,37,43},{30,32,34,42,85},{31,32,38,41,68,69,81},{33,34,45,48,51,87,130,131,135,148},{35,36,38,71},{37,38,44,47,50,68},{39,40,41,84},{41,42,81,82,86,96,102},{43,44,45,46},{46,47,48,49},{49,50,51,69,82,97,121,132},{52,53,55,57},{52,54,56,76},{55,56,59,63,64,67,74,78},{57,58,59,72},{60,61,63,66,70},{60,62,64,75},{65,66,68,71},{65,67,69,79},{72,73,74,75},{76,77,78,80,83},{79,80,81,84},{85,86,87,139,146},{88,89,91,94,98},{88,90,92,111},{89,90,99,104,105,109,112,116,123,152,153,157,160,161,166,170},{91,92,95,106,107,110,113,117},{93,94,96,100},{93,95,97,118},{94,95,101,119,125,137,141,145},{96,97,102,120,126,139,143,147},{98,99,101,138,172},{100,101,102,136},{103,104,106,108},{103,105,107,114},{108,109,110,115},{111,112,113,114},{115,116,117,119,122},{118,119,120,124},{120,121,126,128,129,134},{122,123,125,142,164},{124,125,126,140},{127,128,130,132},{127,129,131,133},{133,134,135,143,150},{136,137,139,144},{137,138,141,142,145,154,155,158,162,163,167,171},{140,141,143,149},{144,145,147,149},{146,147,148,150},{151,152,154,156},{151,153,155,169},{156,157,158,165},{159,160,162,164},{159,161,163,168},{165,166,167,168},{169,170,171,172}},{{},{2,3,4,5},{1,3,4,9},{1,2,5,6,7,8,9,10,11,26,27,29,30,31,34,35},{1,2,5,6,7,8,9,10,11,12,13,14},{1,3,4,14,21,35},{3,4,7,8},{3,4,6,9},{3,4,6,10},{2,3,4,7},{3,4,8,11},{3,4,10,14,19,30},{4,13,14,15,17,19},{4,12,14,16,17,21},{4,5,11,12,13,19,21,28,30,32,33,35,36},{12,16,17,18,20,23},{13,15,17,18,22,37},{12,13,15,16,19,20,21,22,25,32,33,36},{15,16,23,24,25,37,57,58,59,64},{11,12,14,17,20,32},{15,17,19,23,24,25,32},{5,13,14,17,22,36},{16,17,21,25,36,37,42,45,47},{15,18,20,24},{18,20,23,25},{17,18,20,22,24,33,43,45,54,57},{3,27,28,29},{3,26,28,35},{14,26,27,29,30,31,33,34,35},{3,26,28,34},{3,11,14,28,31,32},{3,28,30,34},{14,17,19,20,30,33},{14,17,25,28,32,36},{3,28,29,31},{3,5,14,27,28,36},{14,17,21,22,33,35},{16,18,22,45,60,64},{39,40,41,42,44,46},{38,40,41,51},{38,39,46,48,49,50,51,52,55,65,66,67,68,69,70,71},{38,39,43,44,48,49,50,51,52},{22,38,43,44,45,47},{25,41,42,44,45,53},{38,41,42,43,46,47,52,53,55,56,60,61,62,63},{22,25,37,42,43,47,53,54,56,59,60,62,63,64},{38,40,44,47,61,71},{22,42,44,45,46,60},{40,41,49,50},{40,41,48,51},{40,41,48,52},{39,40,41,49},{40,41,44,50,53,55},{43,44,45,52,54,56},{25,45,53,56,57,58,59},{40,44,52,56,61,68},{44,45,53,54,55,62},{18,25,54,58},{18,54,57,59},{18,45,54,58,62,64},{37,44,45,47,61,63},{44,46,55,60,62,63,65,66,67,68,69,70,71},{44,45,56,59,61,63},{44,45,60,61,62,64},{18,37,45,59,63},{40,61,66,67},{40,61,65,71},{40,61,65,70},{40,55,61,69},{40,61,68,70},{40,61,67,69},{40,46,61,66}},{{},{1},{1},{1},{1},{1},{1},{1},{1},{1},{1},{1},{2},{2},{1,2},{3},{3},{2,3},{3},{2},{3},{2},{3},{3},{3},{3},{1},{1},{1},{1},{1},{1},{2},{2},{1},{1},{2},{3},{4},{4},{4},{4},{5},{5},{4,5},{3,5},{4},{5},{4},{4},{4},{4},{4},{5},{3},{4},{5},{3},{3},{3},{5},{4},{5},{5},{3},{4},{4},{4},{4},{4},{4},{4}}},{{{1,2,3,4,5,6,7,8,9,10,11,12,13,14,15,16,17,18,19,20,21,22,23,24,25,26,27,28,29,30,31,32,33,34,35,36,37,38,39,40,41,42,43,44,45,46,47,48,49,50,51,52,53,54,55,56,57,58,59,60,61,62,63,64,65,66,67,68,69,70,71,72,73,74,75,76,77,78,79,80,81,82,83,84,85,86,87,88,89,90,91,92,93,94,95,96,97,98,99,100,101,102,103,104,105,106,107},{1,2,3,4,5,6,7,8,9,10,11,12,13,14,15,16,17,20,22,30,31,32,33,34,35,36,38,39,41,42,43,44,45,46,47,49,50},{17,18,20,21,22,23,36,37,39,40,47,48,50,51},{18,19,21,23,24,25,26,27,28,29,37,40,48,51,52,53,57,60,72,75,76,77,78,79,80,81,83,85,87,88,90,91},{54,55,56,58,59,61,62,63,64,65,66,67,68,69,70,71,73,74,82,84,86,89,92,93,94,95,96,97,98,99,100,101,102,103,104,105,106,107},{56,57,59,60,71,72,74,75,82,83,84,85,86,87,89,90}},{{1,2,3,4,5,6,7,8,9,10,11,12,13,14,15,16,17,18,19,20,21,22,23,24,25,26,27,28,29,30,31,32,33,34,35,36,37,38,39,40,41,42,43,44,45,46,47,48,49,50,51,52,53,54,55,56,57,58,59,60,61,62,63,64,65,66,67,68,69,70,71,72,73,74,75,76,77,78,79,80,81,82,83,84,85,86,87,88,89,90,91,92,93,94,95,96,97,98,99,100,101,102,103,104,105,106,107,108,109,110,111,112,113,114,115,116,117,118,119,120,121,122,123,124,125,126,127,128,129,130,131,132,133,134,135,136,137,138,139,140,141,142,143,144,145,146,147,148,149,150,151,152,153,154,155,156,157,158,159,160,161,162,163,164,165,166,167,168,169,170,171,172},{1,2,3,4,5,6,7,8,9,10,11,12,13,14,15,16,17,18,19,20,21,22,23,24,25,26,28,29,36,40,52,53,54,55,56,57,58,59,60,61,62,63,64,66,67,70,72,73,74,75,76,77,78,80,83},{27,28,29,31,32,35,36,38,39,40,41,65,66,67,68,69,71,79,80,81,84},{30,31,32,33,34,37,38,41,42,43,44,45,46,47,48,49,50,51,68,69,81,82,85,86,87,96,97,102,120,121,126,127,128,129,130,131,132,133,134,135,139,143,146,147,148,150},{88,89,90,91,92,94,95,98,99,101,103,104,105,106,107,108,109,110,111,112,113,114,115,116,117,119,122,123,125,137,138,141,142,145,151,152,153,154,155,156,157,158,159,160,161,162,163,164,165,166,167,168,169,170,171,172},{93,94,95,96,97,100,101,102,118,119,120,124,125,126,136,137,139,140,141,143,144,145,147,149}},{{1,2,3,4,5,6,7,8,9,10,11,12,13,15,16,18,19,20,21,22,23,24,25,26,27,28,29,30,31,32,33,34,35,36,37,38,39,40,41,42,43,46,47,48,49,50,51,52,53,54,55,56,57,58,59,60,61,62,63,64,65,66,67,68,69,70,71},{1,2,3,4,5,6,7,8,9,10,11,14,26,27,28,29,30,31,34,35},{12,13,14,17,19,21,32,33,36},{15,16,17,18,20,22,23,24,25,37,45,54,57,58,59,64},{38,39,40,41,44,46,48,49,50,51,52,55,61,65,66,67,68,69,70,71},{42,43,44,45,47,53,56,60,62,63}},{{1,2,3,4,5},{2},{1,3},{2,5},{5},{3,4}}}}#orientation#{{{{},{1,1,1},{1,1,1},{1,1,1},{1,1,1},{1,1,1},{1,1,1},{1,1,1},{1,1,1},{1,1,1},{1,1,1},{1,1,1},{1,1,1},{1,1,1},{1,1,1},{1,1,1},{1,1,1},{1,1,1},{1,1,1,1},{1,1,1},{1,1,1,1},{1,1,1,1},{1,1,1,1},{1,1,1,1},{1,1,1},{1,1,1},{1,1,1},{1,1,1},{1,1,1},{1,1,1},{1,1,1},{1,1,1},{1,1,1},{1,1,1},{1,1,1},{1,1,1},{1,1,1,1},{1,1,1,1},{1,1,1},{1,1,1,1},{1,1,1},{1,1,1},{1,1,1},{1,1,1},{1,1,1},{1,1,1},{1,1,1},{1,1,1,1},{1,1,1,1},{1,1,1},{1,1,1,1},{1,1,1},{1,1,1},{1,1,1},{1,1,1},{1,1,1},{1,1,1,1},{1,1,1,1},{1,1,1},{1,1,1,1},{1,1,1},{1,1,1},{1,1,1},{1,1,1},{1,1,1},{1,1,1},{1,1,1},{1,1,1},{1,1,1},{1,1,1},{1,1,1},{1,1,1,1},{1,1,1,1},{1,1,1},{1,1,1,1},{1,1,1},{1,1,1},{1,1,1},{1,1,1},{1,1,1},{1,1,1},{1,1,1},{1,1,1,1},{1,1,1,1},{1,1,1,1},{1,1,1,1},{1,1,1},{1,1,1,1},{1,1,1},{1,1,1},{1,1,1,1},{1,1,1},{1,1,1},{1,1,1},{1,1,1},{1,1,1},{1,1,1},{1,1,1},{1,1,1},{1,1,1},{1,1,1},{1,1,1},{1,1,1},{1,1,1},{1,1,1},{1,1,1},{1,1,1},{1,1,1}},{{},{-1,1,-1},{1,1,-1},{-1,-1,1},{-1,1,1},{-1,-1,1},{1,-1,1},{1,-1,-1},{1,1,-1},{1,-1,-1},{1,1,-1},{-1,1,-1},{-1,1,1},{1,-1,-1},{1,1,-1},{1,-1,-1},{1,1,-1},{-1,1,-1},{1,1,-1,1},{-1,-1,1},{1,-1,-1,-1},{1,1,-1,-1},{-1,1,-1,1},{-1,1,1,1},{1,1,-1},{1,-1,-1},{1,1,-1},{1,-1,-1},{1,1,-1},{1,-1,-1},{-1,1,-1},{1,1,-1},{-1,-1,1},{-1,1,1},{-1,1,-1},{1,1,-1},{-1,-1,1,1},{1,1,1,-1},{1,-1,-1},{1,-1,1,-1},{1,-1,1},{-1,-1,1},{-1,1,1},{1,-1,-1},{1,-1,1},{1,-1,-1},{1,1,-1},{-1,1,-1,-1},{1,1,-1,-1},{-1,1,-1},{-1,1,1,-1},{-1,1,1},{-1,1,1},{-1,-1,1},{-1,1,-1},{1,1,-1},{-1,-1,1,1},{1,1,-1,-1},{-1,-1,1},{-1,1,-1,1},{1,1,1},{-1,-1,1},{1,-1,1},{1,-1,-1},{1,1,-1},{1,-1,-1},{1,1,-1},{-1,1,-1},{-1,1,1},{1,-1,-1},{1,1,-1},{-1,1,-1,-1},{1,1,-1,-1},{1,-1,-1},{1,1,-1,-1},{1,1,-1},{1,1,-1},{-1,1,-1},{1,-1,1},{1,-1,-1},{1,1,-1},{1,-1,-1},{-1,-1,-1,1},{-1,-1,1,1},{1,-1,1,-1},{1,1,1,-1},{1,-1,-1},{-1,1,1,1},{-1,-1,1},{-1,1,-1},{1,-1,1,1},{1,-1,-1},{-1,1,-1},{1,1,-1},{-1,-1,1},{-1,1,1},{-1,1,-1},{1,1,-1},{1,-1,-1},{1,-1,1},{-1,-1,1},{-1,1,1},{1,-1,-1},{1,-1,1},{1,-1,-1},{1,1,-1},{-1,1,-1},{-1,1,1}},{{},{1,1,1},{1,1,1},{1,1,1},{1,1,1},{1,1,1},{1,1,1},{1,1,1},{1,1,1},{1,1,1},{1,1,1},{1,1,1},{1,1,1},{1,1,1},{1,1,1},{1,1,1},{1,1,1},{1,1,1,1},{1,1,1,1,1},{1,1,1},{1,1,1,1,1},{1,1,1,1,1},{1,1,1,1,1},{1,1,1,1,1},{1,1,1},{1,1,1},{1,1,1},{1,1,1},{1,1,1},{1,1,1},{1,1,1},{1,1,1},{1,1,1},{1,1,1},{1,1,1},{1,1,1},{1,1,1,1,1},{1,1,1,1,1},{1,1,1},{1,1,1,1,1},{1,1,1,1},{1,1,1},{1,1,1},{1,1,1},{1,1,1},{1,1,1},{1,1,1},{1,1,1,1,1},{1,1,1,1,1},{1,1,1},{1,1,1,1,1},{1,1,1,1},{1,1,1},{1,1,1},{1,1,1},{1,1,1},{1,1,1,1,1},{1,1,1,1,1},{1,1,1},{1,1,1,1,1},{1,1,1,1},{1,1,1},{1,1,1},{1,1,1},{1,1,1},{1,1,1},{1,1,1},{1,1,1},{1,1,1},{1,1,1},{1,1,1},{1,1,1,1,1},{1,1,1,1,1},{1,1,1},{1,1,1,1,1},{1,1,1,1},{1,1,1},{1,1,1},{1,1,1},{1,1,1},{1,1,1},{1,1,1},{1,1,1,1,1},{1,1,1,1,1},{1,1,1,1,1},{1,1,1,1,1},{1,1,1,1},{1,1,1,1,1},{1,1,1},{1,1,1,1},{1,1,1,1,1},{1,1,1},{1,1,1},{1,1,1},{1,1,1},{1,1,1},{1,1,1},{1,1,1},{1,1,1},{1,1,1},{1,1,1},{1,1,1},{1,1,1},{1,1,1},{1,1,1},{1,1,1},{1,1,1},{1,1,1}},{{},{1},{1},{1},{1},{1},{1},{1},{1},{1},{1},{1},{1},{1},{1},{1},{1},{1,1},{1,1},{1},{1,1},{1,1},{1,1},{1,1},{1},{1},{1},{1},{1},{1},{1},{1},{1},{1},{1},{1},{1,1},{1,1},{1},{1,1},{1,1},{1},{1},{1},{1},{1},{1},{1,1},{1,1},{1},{1,1},{1,1},{1},{1},{1},{1},{1,1},{1,1},{1},{1,1},{1,1},{1},{1},{1},{1},{1},{1},{1},{1},{1},{1},{1,1},{1,1},{1},{1,1},{1,1},{1},{1},{1},{1},{1},{1},{1,1},{1,1},{1,1},{1,1},{1,1},{1,1},{1},{1,1},{1,1},{1},{1},{1},{1},{1},{1},{1},{1},{1},{1},{1},{1},{1},{1},{1},{1},{1}}},{{{},{-1,1},{1,-1},{-1,1},{1,-1},{-1,1},{-1,1},{1,-1},{1,-1},{-1,1},{-1,1},{1,-1},{-1,1},{1,-1},{-1,1},{-1,1},{-1,1},{-1,1},{-1,1},{-1,1},{-1,1},{-1,1},{-1,1},{-1,1},{-1,1},{-1,1},{-1,1},{-1,1},{1,-1},{-1,1},{1,-1},{-1,1},{1,-1},{-1,1},{1,-1},{-1,1},{-1,1},{-1,1},{-1,1},{-1,1},{1,-1},{1,-1},{1,-1},{1,-1},{-1,1},{-1,1},{1,-1},{-1,1},{-1,1},{1,-1},{-1,1},{-1,1},{-1,1},{1,-1},{-1,1},{1,-1},{-1,1},{-1,1},{1,-1},{1,-1},{-1,1},{1,-1},{-1,1},{1,-1},{-1,1},{-1,1},{1,-1},{1,-1},{1,-1},{-1,1},{-1,1},{-1,1},{-1,1},{1,-1},{1,-1},{-1,1},{-1,1},{-1,1},{-1,1},{-1,1},{-1,1},{-1,1},{-1,1},{-1,1},{-1,1},{1,-1},{1,-1},{1,-1},{-1,1},{1,-1},{-1,1},{1,-1},{-1,1},{-1,1},{1,-1},{1,-1},{-1,1},{-1,1},{-1,1},{1,-1},{-1,1},{1,-1},{1,-1},{-1,1},{-1,1},{1,-1},{-1,1},{1,-1},{-1,1},{-1,1},{-1,1},{-1,1},{-1,1},{-1,1},{-1,1},{-1,1},{-1,1},{-1,1},{-1,1},{-1,1},{-1,1},{-1,1},{-1,1},{-1,1},{-1,1},{-1,1},{-1,1},{1,-1},{1,-1},{-1,1},{1,-1},{-1,1},{1,-1},{1,-1},{-1,1},{-1,1},{-1,1},{-1,1},{1,-1},{1,-1},{-1,1},{1,-1},{-1,1},{-1,1},{-1,1},{-1,1},{1,-1},{1,-1},{1,-1},{-1,1},{1,-1},{-1,1},{1,-1},{-1,1},{1,-1},{-1,1},{-1,1},{1,-1},{1,-1},{-1,1},{1,-1},{-1,1},{1,-1},{-1,1},{-1,1},{-1,1},{1,-1},{1,-1},{-1,1},{-1,1},{-1,1},{-1,1},{-1,1}},{{},{1,1,1,1},{1,1,1,1},{1,1,1,1},{1,1,1,1},{1,1,1,1},{1,1,1,1},{1,1,1,1},{1,1,1,1,1},{1,1,1,1},{1,1,1,1},{1,1,1,1},{1,1,1,1},{1,1,1,1},{1,1,1,1},{1,1,1,1},{1,1,1,1},{1,1,1,1},{1,1,1,1},{1,1,1,1},{1,1,1,1},{1,1,1,1},{1,1,1,1},{1,1,1,1},{1,1,1,1},{1,1,1,1},{1,1,1,1,1},{1,1,1,1,1},{1,1,1,1,1},{1,1,1,1,1},{1,1,1,1,1},{1,1,1,1,1,1},{1,1,1,1,1,1},{1,1,1,1},{1,1,1,1},{1,1,1,1,1,1},{1,1,1,1,1,1},{1,1,1,1,1},{1,1,1,1,1},{1,1,1,1,1,1},{1,1,1,1,1,1},{1,1,1,1,1},{1,1,1,1,1},{1,1,1,1},{1,1,1,1},{1,1,1,1},{1,1,1,1},{1,1,1,1},{1,1,1,1},{1,1,1,1},{1,1,1,1,1},{1,1,1,1},{1,1,1,1},{1,1,1,1},{1,1,1,1},{1,1,1,1},{1,1,1,1},{1,1,1,1},{1,1,1,1},{1,1,1,1},{1,1,1,1},{1,1,1,1},{1,1,1,1},{1,1,1,1,1},{1,1,1,1},{1,1,1,1,1,1},{1,1,1,1,1,1},{1,1,1,1,1,1},{1,1,1,1,1},{1,1,1,1,1,1},{1,1,1,1,1},{1,1,1,1,1},{1,1,1,1},{1,1,1,1},{1,1,1,1},{1,1,1,1},{1,1,1,1},{1,1,1,1},{1,1,1,1,1},{1,1,1,1,1,1},{1,1,1,1,1,1},{1,1,1,1,1},{1,1,1,1,1,1},{1,1,1,1,1},{1,1,1,1,1},{1,1,1,1},{1,1,1,1,1},{1,1,1,1},{1,1,1,1},{1,1,1,1},{1,1,1,1},{1,1,1,1,1},{1,1,1,1},{1,1,1,1,1,1},{1,1,1,1,1,1},{1,1,1,1,1,1},{1,1,1,1,1},{1,1,1,1,1,1},{1,1,1,1,1},{1,1,1,1},{1,1,1,1,1},{1,1,1,1,1,1},{1,1,1,1,1},{1,1,1,1},{1,1,1,1},{1,1,1,1},{1,1,1,1},{1,1,1,1},{1,1,1,1},{1,1,1,1},{1,1,1,1},{1,1,1,1},{1,1,1,1},{1,1,1,1},{1,1,1,1},{1,1,1,1},{1,1,1,1},{1,1,1,1,1},{1,1,1,1,1,1},{1,1,1,1,1,1},{1,1,1,1,1},{1,1,1,1,1},{1,1,1,1,1},{1,1,1,1},{1,1,1,1,1},{1,1,1,1,1,1},{1,1,1,1,1},{1,1,1,1},{1,1,1,1},{1,1,1,1},{1,1,1,1},{1,1,1,1},{1,1,1,1},{1,1,1,1},{1,1,1,1,1},{1,1,1,1},{1,1,1,1,1,1},{1,1,1,1,1},{1,1,1,1,1},{1,1,1,1,1,1},{1,1,1,1,1,1},{1,1,1,1,1},{1,1,1,1,1},{1,1,1,1,1,1},{1,1,1,1,1},{1,1,1,1},{1,1,1,1,1},{1,1,1,1,1,1},{1,1,1,1},{1,1,1,1,1},{1,1,1,1,1},{1,1,1,1},{1,1,1,1},{1,1,1,1},{1,1,1,1},{1,1,1,1},{1,1,1,1},{1,1,1,1},{1,1,1,1},{1,1,1,1},{1,1,1,1},{1,1,1,1},{1,1,1,1},{1,1,1,1},{1,1,1,1},{1,1,1,1},{1,1,1,1},{1,1,1,1},{1,1,1,1},{1,1,1,1},{1,1,1,1},{1,1,1,1},{1,1,1,1}},{{},{-1,1},{-1,1},{-1,1},{1,-1},{1,-1},{1,-1},{1,-1},{-1,1},{1,-1},{1,-1},{1,-1},{-1,1},{-1,1},{-1,1},{1,-1},{-1,1},{-1,1},{1,-1},{-1,1},{1,-1},{-1,1},{1,-1},{-1,1},{-1,1},{1,-1},{-1,1},{1,-1},{-1,1,1},{-1,1,1},{-1,1},{1,-1,1},{1,-1,1},{1,-1},{1,-1},{-1,1},{1,-1,-1},{-1,1},{1,1,-1},{1,-1},{1,-1,-1},{1,1,-1},{-1,1},{1,-1},{1,-1},{-1,1},{1,-1},{1,-1},{-1,1},{1,-1},{1,-1},{-1,1},{-1,1},{1,-1},{1,-1},{1,-1},{1,-1},{1,-1},{1,-1},{-1,1},{-1,1},{1,-1},{1,-1},{-1,1},{-1,1},{-1,1},{-1,1,-1},{1,-1,1},{1,-1,1},{1,-1,1},{-1,1},{-1,1},{1,-1},{1,-1},{-1,1},{-1,1},{-1,1},{1,-1},{-1,1},{-1,1},{-1,1,-1},{1,-1,1},{1,-1},{1,-1},{1,-1},{-1,1},{1,-1},{-1,1},{-1,1},{-1,1},{-1,1},{1,-1},{1,-1},{-1,1},{1,-1,-1},{-1,1,1},{1,-1,-1},{-1,1,1},{1,-1},{1,-1},{1,-1},{-1,1,-1},{-1,1,1},{1,-1},{1,-1},{1,-1},{-1,1},{-1,1},{-1,1},{1,-1},{-1,1},{-1,1},{1,-1},{-1,1},{1,-1},{-1,1},{1,-1},{-1,1},{-1,1},{-1,1,-1},{1,1,-1},{-1,1},{-1,1},{1,-1},{-1,1},{-1,1,-1},{1,-1,1},{1,-1},{1,-1},{1,-1},{-1,1},{-1,1},{1,-1},{1,-1},{1,-1},{-1,1},{1,-1},{1,1,-1},{1,-1},{-1,1,1},{-1,1},{1,-1,1},{1,-1},{1,-1,1},{1,-1},{1,-1,1},{-1,1},{1,1,-1},{-1,1},{-1,1},{1,-1},{-1,1},{1,-1},{1,-1},{-1,1},{-1,1},{1,-1},{1,-1},{-1,1},{-1,1},{1,-1},{1,-1},{-1,1},{-1,1},{-1,1},{1,-1},{1,-1},{-1,1},{-1,1},{-1,1},{1,-1},{-1,1},{1,-1}},{{},{1},{1},{1},{1},{1},{1},{1},{1},{1},{1},{1},{1},{1},{1},{1},{1},{1},{1},{1},{1},{1},{1},{1},{1},{1},{1},{1},{1,1},{1,1},{1},{1,1},{1,1},{1},{1},{1},{1,1},{1},{1,1},{1},{1,1},{1,1},{1},{1},{1},{1},{1},{1},{1},{1},{1},{1},{1},{1},{1},{1},{1},{1},{1},{1},{1},{1},{1},{1},{1},{1},{1,1},{1,1},{1,1},{1,1},{1},{1},{1},{1},{1},{1},{1},{1},{1},{1},{1,1},{1,1},{1},{1},{1},{1},{1},{1},{1},{1},{1},{1},{1},{1},{1,1},{1,1},{1,1},{1,1},{1},{1},{1},{1,1},{1,1},{1},{1},{1},{1},{1},{1},{1},{1},{1},{1},{1},{1},{1},{1},{1},{1},{1,1},{1,1},{1},{1},{1},{1},{1,1},{1,1},{1},{1},{1},{1},{1},{1},{1},{1},{1},{1},{1,1},{1},{1,1},{1},{1,1},{1},{1,1},{1},{1,1},{1},{1,1},{1},{1},{1},{1},{1},{1},{1},{1},{1},{1},{1},{1},{1},{1},{1},{1},{1},{1},{1},{1},{1},{1},{1},{1},{1}}},{{{},{1,1,1,1},{1,1,1,1},{1,1,1,1,1,1,1,1,1,1,1,1,1,1,1,1},{1,1,1,1,1,1,1,1,1,1,1},{1,1,1,1,1},{1,1,1,1},{1,1,1,1},{1,1,1,1},{1,1,1,1},{1,1,1,1},{1,1,1,1,1},{1,1,1,1},{1,1,1,1},{1,1,1,1,1,1,1},{1,1,1,1,1},{1,1,1,1,1},{1,1,1,1,1,1,1},{1,1,1,1,1,1,1,1,1,1},{1,1,1,1},{1,1,1,1,1,1},{1,1,1,1},{1,1,1,1,1,1,1},{1,1,1,1},{1,1,1,1},{1,1,1,1,1,1,1,1},{1,1,1,1},{1,1,1,1},{1,1,1,1,1,1,1,1},{1,1,1,1},{1,1,1,1,1},{1,1,1,1},{1,1,1,1},{1,1,1,1},{1,1,1,1},{1,1,1,1,1},{1,1,1,1},{1,1,1,1,1},{1,1,1,1,1},{1,1,1,1},{1,1,1,1,1,1,1,1,1,1,1,1,1,1,1,1},{1,1,1,1,1,1,1,1},{1,1,1,1},{1,1,1,1},{1,1,1,1,1,1,1,1},{1,1,1,1,1,1,1,1},{1,1,1,1,1},{1,1,1,1},{1,1,1,1},{1,1,1,1},{1,1,1,1},{1,1,1,1},{1,1,1,1,1},{1,1,1,1},{1,1,1,1,1,1},{1,1,1,1,1},{1,1,1,1},{1,1,1,1},{1,1,1,1},{1,1,1,1,1},{1,1,1,1},{1,1,1,1,1,1,1,1,1,1,1,1},{1,1,1,1},{1,1,1,1},{1,1,1,1},{1,1,1,1},{1,1,1,1},{1,1,1,1},{1,1,1,1},{1,1,1,1},{1,1,1,1},{1,1,1,1}},{{},{-1,-1,1,1},{1,-1,1,-1},{1,1,1,1,1,1,1,1,1,1,1,1,1,1,1,1},{-1,-1,-1,-1,-1,-1,-1,-1,-1,-1,-1},{-1,-1,1,1,1},{1,-1,1,-1},{-1,-1,1,1},{1,-1,1,-1},{1,-1,1,-1},{1,-1,1,-1},{1,-1,1,1,-1},{1,1,1,-1},{-1,1,1,1},{1,1,-1,-1,-1,1,-1},{-1,-1,1,-1,1},{1,-1,1,-1,-1},{1,1,1,1,1,1,1},{-1,-1,-1,-1,-1,-1,-1,-1,-1,-1},{1,-1,1,-1},{1,-1,1,1,1,-1},{-1,-1,1,1},{-1,1,-1,1,1,1,-1},{-1,-1,1,1},{-1,-1,1,1},{-1,-1,1,-1,-1,-1,-1,1},{-1,-1,1,1},{1,-1,1,-1},{-1,-1,-1,-1,-1,-1,-1,-1},{-1,-1,1,1},{-1,-1,1,1,1},{1,-1,1,-1},{-1,-1,1,1},{1,1,1,-1},{-1,-1,1,1},{1,-1,1,1,-1},{1,-1,1,-1},{1,-1,1,-1,-1},{-1,-1,1,1,1},{1,-1,1,-1},{1,1,1,1,1,1,1,1,1,1,1,1,1,1,1,1},{-1,-1,-1,-1,-1,-1,-1,-1},{-1,-1,-1,1},{1,1,1,-1},{-1,1,-1,-1,-1,1,1,1},{-1,1,1,1,1,1,1,1},{-1,-1,1,1,1},{-1,-1,1,1},{1,-1,1,-1},{-1,-1,1,1},{1,-1,1,-1},{1,-1,1,-1},{1,-1,1,1,-1},{1,-1,1,-1},{-1,1,-1,1,1,1},{1,-1,1,1,-1},{1,-1,1,-1},{1,-1,1,-1},{-1,-1,1,1},{-1,-1,1,-1,1},{-1,1,1,1},{-1,-1,-1,-1,-1,-1,-1,-1,-1,-1,-1,-1},{1,1,1,-1},{-1,1,1,1},{1,-1,1,-1},{-1,-1,1,1},{1,-1,1,-1},{-1,-1,1,1},{-1,-1,1,1},{1,-1,1,-1},{-1,-1,1,1},{1,-1,1,-1}},{{},{1,1,1,1},{1,1,1,1},{1,1,1,1,1,1,1,1,1,1,1,1,1,1,1,1},{1,1,1,1,1,1,1,1,1,1,1,1},{1,1,1,1,1,1},{1,1,1,1},{1,1,1,1},{1,1,1,1},{1,1,1,1},{1,1,1,1},{1,1,1,1,1,1},{1,1,1,1,1,1},{1,1,1,1,1,1},{1,1,1,1,1,1,1,1,1,1,1,1,1},{1,1,1,1,1,1},{1,1,1,1,1,1},{1,1,1,1,1,1,1,1,1,1,1,1},{1,1,1,1,1,1,1,1,1,1},{1,1,1,1,1,1},{1,1,1,1,1,1,1},{1,1,1,1,1,1},{1,1,1,1,1,1,1,1,1},{1,1,1,1},{1,1,1,1},{1,1,1,1,1,1,1,1,1,1},{1,1,1,1},{1,1,1,1},{1,1,1,1,1,1,1,1,1},{1,1,1,1},{1,1,1,1,1,1},{1,1,1,1},{1,1,1,1,1,1},{1,1,1,1,1,1},{1,1,1,1},{1,1,1,1,1,1},{1,1,1,1,1,1},{1,1,1,1,1,1},{1,1,1,1,1,1},{1,1,1,1},{1,1,1,1,1,1,1,1,1,1,1,1,1,1,1,1},{1,1,1,1,1,1,1,1,1},{1,1,1,1,1,1},{1,1,1,1,1,1},{1,1,1,1,1,1,1,1,1,1,1,1,1,1},{1,1,1,1,1,1,1,1,1,1,1,1,1,1},{1,1,1,1,1,1},{1,1,1,1,1,1},{1,1,1,1},{1,1,1,1},{1,1,1,1},{1,1,1,1},{1,1,1,1,1,1},{1,1,1,1,1,1},{1,1,1,1,1,1,1},{1,1,1,1,1,1},{1,1,1,1,1,1},{1,1,1,1},{1,1,1,1},{1,1,1,1,1,1},{1,1,1,1,1,1},{1,1,1,1,1,1,1,1,1,1,1,1,1},{1,1,1,1,1,1},{1,1,1,1,1,1},{1,1,1,1,1},{1,1,1,1},{1,1,1,1},{1,1,1,1},{1,1,1,1},{1,1,1,1},{1,1,1,1},{1,1,1,1}},{{},{-1},{-1},{-1},{-1},{-1},{-1},{-1},{-1},{-1},{-1},{-1},{-1},{-1},{-1,1},{-1},{-1},{1,-1},{-1},{-1},{-1},{-1},{-1},{-1},{-1},{-1},{-1},{-1},{-1},{-1},{-1},{-1},{-1},{-1},{-1},{-1},{-1},{-1},{-1},{-1},{-1},{-1},{-1},{-1},{-1,1},{-1,1},{-1},{-1},{-1},{-1},{-1},{-1},{-1},{-1},{-1},{-1},{-1},{-1},{-1},{-1},{-1},{-1},{-1},{-1},{-1},{-1},{-1},{-1},{-1},{-1},{-1},{-1}}},{{{1,1,1,1,1,1,1,1,1,1,1,1,1,1,1,1,1,1,1,1,1,1,1,1,1,1,1,1,1,1,1,1,1,1,1,1,1,1,1,1,1,1,1,1,1,1,1,1,1,1,1,1,1,1,1,1,1,1,1,1,1,1,1,1,1,1,1,1,1,1,1,1,1,1,1,1,1,1,1,1,1,1,1,1,1,1,1,1,1,1,1,1,1,1,1,1,1,1,1,1,1,1,1,1,1,1,1},{1,1,1,1,1,1,1,1,1,1,1,1,1,1,1,1,1,1,1,1,1,1,1,1,1,1,1,1,1,1,1,1,1,1,1,1,1},{1,1,1,1,1,1,1,1,1,1,1,1,1,1},{1,1,1,1,1,1,1,1,1,1,1,1,1,1,1,1,1,1,1,1,1,1,1,1,1,1,1,1,1,1,1,1},{1,1,1,1,1,1,1,1,1,1,1,1,1,1,1,1,1,1,1,1,1,1,1,1,1,1,1,1,1,1,1,1,1,1,1,1,1,1},{1,1,1,1,1,1,1,1,1,1,1,1,1,1,1,1}},{{1,1,1,1,1,1,1,1,1,1,1,1,1,1,1,1,1,1,1,1,1,1,1,1,1,1,1,1,1,1,1,1,1,1,1,1,1,1,1,1,1,1,1,1,1,1,1,1,1,1,1,1,1,1,1,1,1,1,1,1,1,1,1,1,1,1,1,1,1,1,1,1,1,1,1,1,1,1,1,1,1,1,1,1,1,1,1,1,1,1,1,1,1,1,1,1,1,1,1,1,1,1,1,1,1,1,1,1,1,1,1,1,1,1,1,1,1,1,1,1,1,1,1,1,1,1,1,1,1,1,1,1,1,1,1,1,1,1,1,1,1,1,1,1,1,1,1,1,1,1,1,1,1,1,1,1,1,1,1,1,1,1,1,1,1,1,1,1,1,1,1,1},{1,1,1,1,1,1,1,1,1,1,1,1,1,1,1,1,1,1,1,1,1,1,1,1,1,1,1,1,1,1,1,1,1,1,1,1,1,1,1,1,1,1,1,1,1,1,1,1,1,1,1,1,1,1,1},{1,1,1,1,1,1,1,1,1,1,1,1,1,1,1,1,1,1,1,1,1},{1,1,1,1,1,1,1,1,1,1,1,1,1,1,1,1,1,1,1,1,1,1,1,1,1,1,1,1,1,1,1,1,1,1,1,1,1,1,1,1,1,1,1,1,1,1},{1,1,1,1,1,1,1,1,1,1,1,1,1,1,1,1,1,1,1,1,1,1,1,1,1,1,1,1,1,1,1,1,1,1,1,1,1,1,1,1,1,1,1,1,1,1,1,1,1,1,1,1,1,1,1,1},{1,1,1,1,1,1,1,1,1,1,1,1,1,1,1,1,1,1,1,1,1,1,1,1}},{{1,1,1,1,1,1,1,1,1,1,1,1,1,1,1,1,1,1,1,1,1,1,1,1,1,1,1,1,1,1,1,1,1,1,1,1,1,1,1,1,1,1,1,1,1,1,1,1,1,1,1,1,1,1,1,1,1,1,1,1,1,1,1,1,1,1,1},{-1,-1,-1,-1,-1,-1,-1,-1,-1,-1,-1,-1,-1,-1,-1,-1,-1,-1,-1,-1},{-1,-1,1,1,-1,-1,-1,-1,-1},{-1,-1,-1,-1,-1,-1,-1,-1,-1,-1,-1,-1,-1,-1,-1,-1},{-1,-1,-1,-1,-1,-1,-1,-1,-1,-1,-1,-1,-1,-1,-1,-1,-1,-1,-1,-1},{-1,-1,1,1,-1,-1,-1,-1,-1,-1}},{{1,1,1,1,1},{1},{1,1},{1,1},{1},{1,1}}}}#ndom#{107,172,71,5}" maxfaceangles="{97,43,25,0.0},{159,69,68,1.5707963267948966},{39,21,13,0.6283185307179603},{29,13,4,1.5707963267948966},{165,70,67,1.5707963267948966},{34,18,16,1.5707963267948966},{62,31,3,1.5707963267948966},{95,44,41,0.0},{93,43,42,1.5707963267948966},{146,64,37,0.6657697324090737},{115,52,50,1.5707963267948966},{102,45,22,0.0},{71,32,19,1.5707963267948966},{20,9,7,1.5707963267948966},{140,62,56,1.2566370614359172},{172,71,46,1.5707963267948966},{28,12,4,1.5707963267948966},{40,21,14,1.5707963267948966},{37,20,15,1.5707963267948966},{79,36,33,1.5707963267948966},{98,46,38,1.5707963267948966},{95,43,41,1.5707963267948966},{80,36,14,1.5707963267948966},{69,33,17,1.5707963267948966},{148,64,18,1.5707963267948966},{133,59,58,0.6282925178001194},{97,45,25,1.5707963267948966},{168,70,69,1.5707963267948966},{125,56,44,1.5707963267948966},{49,25,24,1.5707963267948966},{80,35,14,1.5707963267948966},{96,45,42,1.5707963267948966},{58,29,3,1.5707963267948966},{95,44,43,1.5707963267948966},{40,14,5,1.5707963267948966},{32,17,16,1.5707963267948966},{1,2,1,1.5707963267948966},{68,32,17,1.5707963267948966},{102,47,22,1.5707963267948966},{114,51,49,1.5707963267948966},{21,10,8,1.5707963267948966},{36,19,14,1.5707963267948966},{28,14,4,0.0},{33,18,15,1.5707963267948966},{29,14,4,0.0},{126,56,45,1.5707963267948966},{142,61,55,1.5707963267948966},{82,25,22,1.5707963267948966},{94,44,42,1.5707963267948966},{99,46,40,1.5707963267948966},{80,36,35,0.0},{169,71,66,1.5707963267948966},{61,30,3,1.5707963267948966},{2,3,1,1.5707963267948966},{43,23,15,0.5984872328410261},{57,29,26,1.5707963267948966},{42,22,16,1.5707963267948966},{73,34,3,1.5707963267948966},{56,28,27,1.5707963267948966},{41,21,17,1.5707963267948966},{120,53,45,1.5707963267948966},{24,11,10,1.5707963267948966},{3,3,2,1.5707963267948966},{108,50,48,1.5707963267948966},{127,58,57,2.199114857498794},{139,60,37,0.0},{4,4,1,1.5707963267948966},{38,20,19,1.5707963267948966},{55,28,26,1.5707963267948966},{77,35,3,1.5707963267948966},{85,37,16,1.2175197817124175},{126,54,45,0.0},{41,22,17,0.0},{125,55,44,1.5707963267948966},{120,54,45,0.0},{65,33,32,1.5707963267948966},{96,42,22,1.5707963267948966},{5,4,2,1.5707963267948966},{75,34,31,1.5707963267948966},{92,41,39,1.5707963267948966},{94,42,38,0.0},{121,54,25,1.5707963267948966},{132,57,25,1.5707963267948966},{38,19,17,1.5707963267948966},{139,45,37,1.5707963267948966},{134,59,54,1.5707963267948966},{6,5,1,1.5707963267948966},{119,52,44,1.5707963267948966},{118,53,43,1.5707963267948966},{81,36,17,1.5707963267948966},{38,20,17,0.0},{170,71,40,1.5707963267948966},{96,45,22,0.0},{129,58,54,1.5707963267948966},{119,53,44,1.5707963267948966},{7,5,3,1.5707963267948966},{68,32,20,1.5707963267948966},{52,27,26,1.5707963267948966},{94,44,38,1.5707963267948966},{103,49,48,1.5707963267948966},{68,20,17,0.0},{147,64,45,1.5707963267948966},{41,22,21,1.5707963267948966},{86,37,22,1.5707963267948966},{69,25,17,1.5707963267948966},{101,47,46,0.0},{67,28,14,0.0},{8,5,4,1.5707963267948966},{161,69,40,1.5707963267948966},{147,64,63,0.0},{117,52,41,1.5707963267948966},{27,13,12,1.2845931309148753},{126,56,54,1.5707963267948966},{48,24,18,1.5707963267948966},{155,66,61,1.5707963267948966},{64,31,28,1.5707963267948966},{130,57,18,1.5707963267948966},{36,14,11,1.5707963267948966},{88,39,38,1.5707963267948966},{102,47,45,1.5707963267948966},{125,56,55,0.0},{81,36,22,1.5707963267948966},{10,6,3,1.5707963267948966},{69,33,25,0.0},{51,25,18,1.5707963267948966},{128,57,54,1.5707963267948966},{116,52,40,1.5707963267948966},{113,51,41,1.5707963267948966},{166,70,40,1.5707963267948966},{44,23,20,1.5707963267948966},{158,67,61,1.5707963267948966},{154,65,61,1.5707963267948966},{63,30,28,1.5707963267948966},{131,58,18,1.5707963267948966},{89,40,38,1.5707963267948966},{145,63,44,1.5707963267948966},{163,69,61,1.5707963267948966},{84,36,21,1.5707963267948966},{143,62,45,1.5707963267948966},{157,67,40,1.5707963267948966},{81,22,17,0.0},{151,66,65,1.5707963267948966},{29,14,13,1.5707963267948966},{12,6,4,1.5707963267948966},{31,15,12,0.0},{123,55,40,1.5707963267948966},{135,59,18,1.5707963267948966},{11,7,3,1.5707963267948966},{149,63,62,0.6282925178021715},{59,29,28,1.5707963267948966},{91,41,38,1.5707963267948966},{162,68,61,1.5707963267948966},{70,30,11,1.5707963267948966},{147,63,45,1.5707963267948966},{90,40,39,1.5707963267948966},{164,68,55,1.5707963267948966},{124,56,53,1.5707963267948966},{15,8,3,1.5707963267948966},{28,14,12,1.5707963267948966},{17,9,2,1.5707963267948966},{145,63,61,1.5707963267948966},{83,35,5,1.5707963267948966},{160,68,40,1.5707963267948966},{13,7,4,1.5707963267948966},{45,23,18,1.5707963267948966},{40,21,5,0.0},{87,37,18,1.5707963267948966},{152,65,40,1.5707963267948966},{66,32,14,1.5707963267948966},{53,26,3,1.5707963267948966},{145,61,44,0.0},{9,7,6,1.5707963267948966},{46,24,23,2.199114857512909},{141,61,44,0.0},{139,60,45,1.5707963267948966},{171,71,61,1.5707963267948966},{137,61,44,0.0},{100,47,42,1.5707963267948966},{150,64,59,0.6282925178014787},{106,48,41,1.5707963267948966},{105,49,40,1.5707963267948966},{72,34,29,1.5707963267948966},{141,62,61,1.5707963267948966},{144,63,60,0.6657697324095245},{18,9,3,1.5707963267948966},{32,16,13,2.1073424255447017E-8},{78,35,28,1.5707963267948966},{16,8,4,1.5707963267948966},{31,17,12,1.5707963267948966},{67,33,14,1.5707963267948966},{120,54,53,1.5707963267948966},{153,66,40,1.5707963267948966},{122,55,52,1.5707963267948966},{167,70,61,1.5707963267948966},{141,62,44,1.5707963267948966},{97,45,43,1.5707963267948966},{22,10,3,1.5707963267948966},{136,60,47,0.5892012509944689},{156,67,65,1.5707963267948966},{138,61,46,1.5707963267948966},{66,32,30,0.0},{104,48,40,1.5707963267948966},{76,35,27,1.5707963267948966},{19,9,4,1.5707963267948966},{74,34,28,1.5707963267948966},{66,30,14,1.5707963267948966},{31,17,15,1.5707963267948966},{101,47,44,1.5707963267948966},{47,24,20,1.5707963267948966},{110,50,41,1.5707963267948966},{67,33,28,1.5707963267948966},{25,11,3,1.5707963267948966},{112,51,40,1.5707963267948966},{23,10,4,1.5707963267948966},{143,62,59,2.1073424255447017E-8},{35,19,12,1.228680991956958},{137,61,60,1.5707963267948966},{14,8,6,1.5707963267948966},{54,27,3,1.5707963267948966},{30,16,15,1.2845931309148741},{119,53,52,0.0},{60,31,30,1.5707963267948966},{101,46,44,1.5707963267948966},{137,60,44,1.5707963267948966},{143,59,45,1.5707963267948966},{109,50,40,1.5707963267948966},{107,49,41,1.5707963267948966},{50,25,20,1.5707963267948966},{26,11,4,1.5707963267948966},{111,51,39,1.5707963267948966},{32,17,13,1.5707963267948966},{36,19,11,0.0}," edgeangles="{30,52,53,1.5707963267948957},{62,103,107,1.5707963267949037},{39,70,71,0.0},{9,17,18,1.5707963267948966},{95,154,158,1.5707963267948966},{73,122,123,1.5707963267948966},{57,82,93,1.5707963267948966},{84,140,142,1.5707963267948966},{86,137,145,0.6657697324089813},{30,52,54,1.5707963267948966},{61,104,105,1.5707963267948966},{13,15,21,1.570796326794893},{62,103,106,1.5707963267948966},{10,17,19,1.5707963267948966},{40,38,68,1.5707963267948966},{23,32,39,1.5707963267948966},{39,36,70,1.570796326794911},{75,120,124,1.5707963267930776},{74,119,125,1.5707963267948966},{44,64,75,1.5707963267949037},{20,35,36,1.5707963267948966},{84,140,141,1.5707963267948966},{86,137,144,1.5707963267956528},{12,13,20,1.5707963267948966},{63,104,108,1.5707963267948948},{95,156,158,1.5707963267948968},{21,35,37,1.5707963267945915},{39,36,66,1.5707963267948966},{74,119,124,1.5707963267948966},{1,1,2,1.5707963267948963},{71,95,117,1.5707963267948966},{83,102,139,0.5892012509944846},{94,156,157,1.570796326794893},{23,32,41,0.6283185307179151},{53,85,87,1.5707963267969183},{21,35,38,1.570796326793987},{1,1,3,1.5707963267948966},{12,19,20,1.5707963267948966},{41,72,73,1.5707963267948948},{14,16,23,1.5707963267948966},{21,31,35,1.5707963267952016},{47,67,78,1.5707963267948966},{55,88,91,1.5707963267948966},{87,139,147,0.6657697324065008},{57,82,97,0.0},{89,141,145,0.628292519614198},{1,2,3,1.5707963267948966},{2,1,4,1.5707963267948966},{74,119,122,1.5707963267948966},{54,89,90,1.5707963267948966},{72,120,121,1.5707963267948397},{19,33,34,1.2845931309148677},{82,101,138,0.0},{87,139,146,1.5707963267948966},{57,82,96,1.5707963267948966},{54,88,90,1.5707963267948966},{91,135,150,1.5707963267948966},{2,1,5,1.5707963267948966},{66,92,113,1.5707963267948966},{28,49,50,1.5707963267948966},{47,67,80,1.5707963267948966},{29,48,51,1.5707963267948966},{21,31,37,0.0},{22,29,39,1.5707963267948966},{14,16,21,1.5707963267948968},{61,103,105,1.5707963267948895},{13,15,22,1.5707963267948966},{98,123,160,1.5707963267948823},{83,102,136,1.5707963267948966},{82,101,137,0.5892012509945161},{91,135,148,0.6282925177976066},{22,8,29,2.513274122871878},{72,118,121,1.5707963267948966},{73,116,123,1.5707963267948966},{54,88,89,1.5707963267948963},{47,67,79,1.5707963267948966},{29,49,51,1.5707963267948966},{11,18,20,1.5707963267948957},{22,29,40,0.6283185307179151},{42,72,74,1.5707963267948968},{21,31,38,1.2286809919569799},{61,103,104,1.5707963267948966},{82,101,136,1.5707963267948966},{72,118,120,1.5707963267948966},{73,116,122,1.5707963267948957},{87,139,144,1.5707963267959075},{85,140,143,1.5707963267948966},{3,2,6,1.5707963267948966},{84,141,142,1.8849555921538494},{25,33,45,0.598487232846592},{96,160,161,1.5707963267948966},{36,65,67,1.5707963267948966},{50,83,84,0.0},{89,141,149,1.5707963267948966},{87,144,146,0.0},{46,56,76,1.5707963267948968},{3,2,7,1.5707963267948966},{60,100,102,1.5707963267948966},{2,4,5,1.5707963267948966},{90,143,147,0.6282925177976392},{65,90,112,1.5707963267948966},{71,118,119,1.5707963267948966},{13,21,22,1.5707963267948966},{36,66,67,1.5707963267948966},{96,159,161,1.5707963267948966},{36,65,66,1.5707963267948966},{65,90,111,1.570796326794893},{38,61,70,1.5707963267948966},{86,144,145,1.5707963267946141},{42,59,72,1.5707963267949037},{41,58,73,1.5707963267948983},{33,55,59,1.5707963267948966},{45,54,77,1.5707963267948966},{4,4,6,1.5707963267948966},{59,100,101,1.5707963267948966},{22,39,40,1.5707963267948966},{71,117,119,0.0},{88,87,148,0.6657697324065167},{96,159,160,1.5707963267948957},{14,21,23,1.5707963267948966},{51,81,84,1.5707963267948966},{24,37,43,1.5707963267948966},{23,39,41,1.5707963267948966},{46,56,78,1.5707963267948966},{71,117,118,1.5707963267948968},{31,55,56,1.5707963267948948},{32,53,58,1.5707963267948966},{98,123,164,1.5707963267948957},{100,157,165,1.5707963267948966},{104,153,169,1.570796326794893},{42,59,74,1.5707963267948983},{37,65,68,1.5707963267948966},{97,159,163,1.5707963267948966},{50,80,84,1.5707963267948966},{24,37,44,0.598487232846592},{66,92,111,1.5707963267948826},{23,39,42,1.5707963267948966},{4,4,8,1.5707963267948966},{33,55,57,1.5707963267948966},{97,159,162,1.5707963267948966},{37,65,69,1.5707963267946692},{88,87,146,1.5707963267956528},{60,96,102,1.5707963267948966},{59,98,100,0.0},{88,146,148,1.5707963267946},{89,145,149,1.5707963267948823},{97,162,163,1.5707963267948966},{3,6,7,1.5707963267948957},{23,32,42,0.0},{52,85,86,1.5707963267948966},{22,8,39,1.5707963267948966},{105,155,169,1.5707963267948968},{40,38,71,1.5707963267948966},{39,66,71,1.5707963267948966},{16,23,24,1.5707963267948966},{37,68,69,1.5707963267948966},{15,22,25,1.5707963267948966},{70,115,117,1.5707963267948966},{58,98,99,1.5707963267948961},{15,24,25,1.5707963267948966},{21,37,38,1.9129116616328314},{87,146,147,1.5707963267948966},{98,160,164,1.5707963267948966},{16,23,26,1.5707963267948966},{43,62,73,1.5707963267948966},{90,143,150,1.5707963267946157},{4,6,8,1.5707963267948966},{104,153,170,1.5707963267948966},{22,8,40,0.0},{100,157,166,1.5707963267948966},{39,66,70,1.5707963267948966},{101,158,165,1.5707963267948966},{32,53,57,1.5707963267948966},{69,115,116,1.5707963267948966},{90,143,149,1.5707963267946157},{25,33,43,1.5707963267948966},{44,64,74,1.5707963267948966},{102,161,166,1.5707963267948966},{105,155,171,1.5707963267948966},{40,68,71,1.5707963267930776},{39,36,71,1.5707963267948966},{30,53,54,1.5707963267948948},{31,52,55,1.5707963267948966},{59,98,101,1.5707963267948966},{87,144,147,1.5707963267931675},{99,162,164,1.5707963267948966},{43,62,75,1.5707963267948895},{15,22,24,1.5707963267948957},{101,158,167,1.5707963267948966},{31,52,56,1.5707963267948823},{102,166,168,1.5707963267948966},{78,128,132,1.5707963267930776},{69,109,116,1.5707963267948966},{51,41,81,1.5707963267948966},{70,110,115,1.5707963267948826},{81,131,133,1.5707963267948966},{85,126,134,1.884955592153875},{34,60,62,1.5707963267948966},{83,86,139,0.0},{24,43,44,1.5707963267948966},{59,94,98,1.5707963267948966},{103,167,168,1.5707963267948966},{47,78,79,1.5707963267948966},{77,130,131,2.199114857575338},{38,25,61,1.5707963267948823},{53,34,87,1.2175197817124184},{67,112,114,1.5707963267948957},{84,125,140,1.5707963267948966},{34,60,61,1.5707963267948957},{90,147,149,1.5707963267946157},{57,93,96,1.5707963267948966},{47,78,80,0.0},{101,165,167,1.5707963267948968},{56,94,95,1.5707963267948966},{80,129,133,1.5707963267948966},{83,86,102,2.552391402595338},{70,110,117,1.5707963267948966},{68,113,114,1.5707963267948966},{79,130,132,1.5707963267948966},{50,40,80,1.5707963267948966},{77,127,131,1.5707963267948966},{5,9,11,1.570796326794893},{9,3,17,1.570796326794893},{90,147,150,1.5707963267946157},{47,79,80,1.5707963267948966},{57,93,97,1.5707963267948966},{80,129,134,0.6282925177909795},{53,34,85,1.570796326797035},{5,9,10,1.5707963267948966},{16,24,26,1.5707963267948966},{25,43,45,1.5707963267948823},{37,50,69,0.0},{91,148,150,1.5707963267948966},{68,107,114,1.5707963267948823},{76,127,129,1.5707963267948966},{81,133,135,1.5707963267948966},{103,163,167,1.5707963267948966},{59,94,101,1.5707963267948966},{90,149,150,0.0},{49,77,83,1.5707963267948963},{48,79,81,1.5707963267948966},{23,41,42,2.5132741228718336},{37,50,68,1.5707963267948966},{10,5,17,1.5707963267948968},{17,28,29,1.2845931309149314},{18,27,30,0.0},{6,9,13,1.5707963267948968},{76,128,129,2.199114857575338},{85,126,143,1.2566370614358857},{77,127,130,1.5707963267948966},{60,96,100,1.5707963267948966},{103,163,168,1.5707963267948968},{100,165,166,1.5707963267948948},{83,86,136,1.5707963267948966},{106,99,170,1.5707963267948966},{48,79,82,1.5707963267948966},{9,3,18,1.5707963267948966},{17,27,29,1.5707963267948966},{5,10,11,1.5707963267948966},{6,9,12,1.5707963267948966},{85,126,140,1.5707963267948966},{65,111,112,1.5707963267948966},{84,125,141,1.256637061435944},{7,10,14,1.5707963267948948},{81,131,135,0.6282925177909715},{57,96,97,1.5707963267948966},{33,57,59,1.5707963267948826},{10,5,19,1.5707963267948966},{17,27,28,1.5707963267948966},{84,125,142,0.0},{76,127,128,1.5707963267948966},{66,111,113,1.5707963267948966},{69,109,115,1.570796326794893},{49,7,77,1.5707963267948966},{59,94,100,1.5707963267948966},{80,133,134,1.5707963267948966},{102,161,168,1.570796326794893},{37,50,65,1.570796326795124},{32,57,58,1.570796326794893},{48,81,82,1.5707963267948966},{50,80,83,1.5707963267948966},{20,26,28,1.91291166163284},{36,63,67,1.5707963267948966},{41,58,72,1.5707963267948966},{45,54,76,1.570796326794893},{38,25,70,1.5707963267948957},{18,30,31,1.5707963267948966},{20,26,35,1.5707963267948966},{28,47,49,1.5707963267930776},{43,73,75,1.5707963267948966},{72,97,120,1.5707963267948681},{92,151,152,1.5707963267948957},{67,105,112,1.5707963267948948},{106,170,172,1.5707963267948963},{48,69,79,1.5707963267948966},{8,12,14,1.5707963267948968},{63,108,109,1.5707963267948966},{36,63,66,0.0},{78,121,132,1.5707963267948966},{99,142,162,1.5707963267948966},{55,91,92,1.570796326794897},{72,97,121,0.0},{44,74,75,1.5707963267948966},{79,51,132,1.5707963267948966},{92,151,153,1.5707963267948966},{82,136,137,1.5707963267948966},{7,10,15,1.5707963267948966},{64,108,110,1.5707963267949037},{107,171,172,1.5707963267948966},{6,12,13,1.5707963267948966},{36,63,65,1.5707963267948966},{75,124,126,1.5707963267948966},{18,27,32,1.5707963267948966},{55,88,92,1.5707963267948966},{52,42,86,1.2175197817124028},{67,105,114,1.5707963267948966},{93,151,154,1.5707963267948966},{92,152,153,1.5707963267948966},{48,69,81,1.5707963267948966},{8,12,16,1.5707963267948966},{105,169,171,1.5707963267948966},{35,63,64,1.5707963267948966},{18,27,31,1.5707963267948966},{106,99,172,1.5707963267948966},{99,142,164,1.5707963267948966},{28,47,50,1.5707963267948966},{68,107,113,1.5707963267948948},{52,42,85,1.5707963267948966},{79,51,130,1.5707963267948966},{93,151,155,1.5707963267948966},{29,48,49,1.5707963267948966},{48,69,82,0.0},{27,45,46,1.5707963267948966},{71,95,118,1.5707963267948966},{8,14,16,1.5707963267948966},{56,93,94,1.5707963267948966},{62,106,107,1.5707963267948966},{58,89,98,1.5707963267948966},{63,104,109,1.5707963267948983},{19,30,34,1.5707963267948966},{26,44,46,1.5707963267948966},{20,28,36,1.2286809919569532},{71,95,119,1.5707963267948966},{74,124,125,1.5707963267948966},{78,121,128,1.5707963267948966},{49,7,83,1.5707963267948966},{11,11,18,1.5707963267948966},{104,169,170,1.5707963267948966},{7,14,15,1.5707963267948966},{26,44,47,2.1991148575128756},{94,152,156,1.5707963267948966},{45,76,77,1.5707963267948966},{51,41,84,1.5707963267948966},{58,89,99,1.5707963267948966},{64,106,108,1.5707963267948968},{56,93,95,1.5707963267948966},{85,134,143,0.0},{19,30,33,1.5707963267948966},{20,28,35,1.5707963267948966},{72,97,118,1.5707963267948966},{107,138,171,1.5707963267949108},{56,91,93,1.5707963267948966},{18,31,32,1.2845931309148855},{82,137,138,2.552391402595277},{74,122,124,0.0},{75,120,126,1.5707963267948966},{35,60,64,1.5707963267948823},{12,13,19,1.5707963267948966},{82,136,138,1.5707963267948966},{56,91,94,0.0},{85,134,140,1.5707963267948966},{50,40,84,1.5707963267948966},{27,46,48,1.5707963267948966},{94,152,157,1.5707963267948966},{46,76,78,1.5707963267948966},{93,154,155,1.5707963267948966},{20,26,36,0.0},{18,30,32,1.5707963267948966},{107,138,172,1.5707963267948966},{35,60,63,1.5707963267948966},{34,61,62,1.5707963267948948},{74,122,125,1.5707963267949108},{11,11,20,1.5707963267948966},{50,40,83,1.5707963267948966},{56,91,95,1.5707963267948966},{64,106,110,1.5707963267948983},{83,136,139,1.5707963267948966},{27,45,48,2.1991148575128756},{26,46,47,1.5707963267948966},{95,154,156,1.5707963267948966}," inverseassocmaps="{0,1,2,3,4,5,6,7,8,9,10,11,12,13,14,15,16,17,18,19,20,21,22,23,24,25,26,27,28,29,30,31,32,33,34,35,36,37,38,39,40,41,42,43,44,45,46,47,48,49,50,51,52,53,54,55,56,57,58,59,60,61,62,63,64,65,66,67,68,69,70,71,72,73,74,75,76,77,78,79,80,81,82,83,84,85,86,87,88,89,90,91,92,93,94,95,96,97,98,99,100,101,102,103,104,105,106,107},{0,1,2,3,4,5,6,7,8,9,10,11,12,13,14,15,16,17,18,19,20,21,22,23,24,25,26,27,28,29,30,31,32,33,34,35,36,37,38,39,40,41,42,43,44,45,46,47,48,49,50,51,52,53,54,55,56,57,58,59,60,61,62,63,64,65,66,67,68,69,70,71,72,73,74,75,76,77,78,79,80,81,82,83,84,85,86,87,88,89,90,91,92,93,94,95,96,97,98,99,100,101,102,103,104,105,106,107,108,109,110,111,112,113,114,115,116,117,118,119,120,121,122,123,124,125,126,127,128,129,130,131,132,133,134,135,136,137,138,139,140,141,142,143,144,145,146,147,148,149,150,151,152,153,154,155,156,157,158,159,160,161,162,163,164,165,166,167,168,169,170,171,172},{0,1,2,3,4,5,6,7,8,9,10,11,12,13,14,15,16,17,18,19,20,21,22,23,24,25,26,27,28,29,30,31,32,33,34,35,36,37,38,39,40,41,42,43,44,45,46,47,48,49,50,51,52,53,54,55,56,57,58,59,60,61,62,63,64,65,66,67,68,69,70,71},{0,1,2,3,4,5}"/>
  <mesh tag="mesh1" active="true" binarypath="/mesh1.mphbin" geom="geom1"/>
  <physics tag="ec" active="true" geom="geom1" descr="Electric_currents">
    <postinfo>
      <scalar edim="0" default="2,'root.comp1.V', "/>
      <scalar edim="1" default="2,'root.comp1.V', "/>
      <scalar edim="2" default="2,'root.comp1.V', "/>
      <scalar edim="3" default="2,'root.comp1.V', "/>
      <multiscalar edim="-1" default="0"/>
      <multiscalar edim="0" default="0"/>
      <multiscalar edim="1" default="0"/>
      <multiscalar edim="2" default="0"/>
      <multiscalar edim="3" default="0"/>
      <vector edim="0" default="root.comp1.ec.[Jx,Jy,Jz]"/>
      <vector edim="1" default="root.comp1.ec.[Jx,Jy,Jz]"/>
      <vector edim="2" default="root.comp1.ec.[Jx,Jy,Jz]"/>
      <vector edim="3" default="root.comp1.ec.[Jx,Jy,Jz]"/>
      <params edim="-1" params="0"/>
      <params edim="0" params="0"/>
      <params edim="1" params="0"/>
      <params edim="2" params="0"/>
      <params edim="3" params="0"/>
      <partmassparams edim="2" params="1|3,'partq','-e_const','Electric_charge'"/>
      <partmassparams edim="3" params="1|3,'partq','-e_const','Electric_charge'"/>
      <particleforce expr="3,'root.comp1.ec.Ex*partq ','root.comp1.ec.Ey*partq ','root.comp1.ec.Ez*partq '" type="ElectromagneticForce" description="Electromagnetic_force"/>
      <partmass mass="me_const"/>
      <pdofnames edim="2" names="0"/>
      <pdofnames edim="3" names="0"/>
      <characteristicyz param="2,'1/(50[&#x3a9;])','50[&#x3a9;]'"/>
    </postinfo>
  </physics>
  <physics tag="ht" active="true" geom="geom1" descr="Heat_transfer_in_solids">
    <postinfo>
      <scalar edim="0" default="2,'root.comp1.T','Temperature'"/>
      <scalar edim="1" default="2,'root.comp1.T','Temperature'"/>
      <scalar edim="2" default="2,'root.comp1.T','Temperature'"/>
      <scalar edim="3" default="2,'root.comp1.T','Temperature'"/>
      <multiscalar edim="-1" default="0"/>
      <multiscalar edim="0" default="0"/>
      <multiscalar edim="1" default="0"/>
      <multiscalar edim="2" default="0"/>
      <multiscalar edim="3" default="0"/>
      <vector edim="0" default="root.comp1.ht.[tfluxx,tfluxy,tfluxz]"/>
      <vector edim="1" default="root.comp1.ht.[tfluxx,tfluxy,tfluxz]"/>
      <vector edim="2" default="root.comp1.ht.[tfluxx,tfluxy,tfluxz]"/>
      <vector edim="3" default="root.comp1.ht.[tfluxx,tfluxy,tfluxz]"/>
      <params edim="-1" params="0"/>
      <params edim="0" params="0"/>
      <params edim="1" params="0"/>
      <params edim="2" params="0"/>
      <params edim="3" params="0"/>
      <pdofnames edim="2" names="0"/>
      <pdofnames edim="3" names="0"/>
    </postinfo>
  </physics>
  <physics tag="opt" active="false" geom="geom1" descr="Optimization">
    <postinfo>
      <pdofnames edim="2" names="0"/>
      <pdofnames edim="3" names="0"/>
    </postinfo>
  </physics>
  <vardata name="root">
    <scalar name="root.freq" description="Frequency" plot="false" summation="false" unit="Hz" edims="-1"/>
    <scalar name="root.isRHS" description="" plot="false" summation="false" edims="-1"/>
    <scalar name="root.segiter" description="" plot="false" summation="false" unit="1" edims="-1"/>
    <scalar name="root.comp1.isScalingSystemDomain" description="Is_scaling_system_domain" plot="false" summation="false" unit="1" edims="3"/>
    <scalar name="root.comp1.isPML" description="Is_PML" plot="false" summation="false" unit="1" edims="3"/>
    <scalar name="root.comp1.emh1.Q" description="Heat_source" plot="false" summation="false" unit="W/m^3" edims="3"/>
    <scalar name="root.comp1.bemh1.Qb" description="Boundary_heat_source" plot="false" summation="false" unit="W/m^2" edims="2"/>
    <scalar name="root.comp1.bemh1.varIntSpa" description="Intermediate_variable" plot="false" summation="false" unit="1" edims="2"/>
    <scalar name="root.comp1.tc1.T" description="Temperature" plot="false" summation="false" unit="K" edims="-1"/>
    <scalar name="root.comp1.mat1.def.T" description="" plot="false" summation="false" unit="K" edims="-1"/>
    <scalar name="root.comp1.mat1.def.Tempref" description="" plot="false" summation="false" unit="K" edims="-1"/>
    <scalar name="root.comp1.mat1.def.dL" description="" plot="false" summation="false" edims="-1"/>
    <scalar name="root.material.def.dL" description="" plot="false" summation="false" edims="3"/>
    <scalar name="root.comp1.mat1.def.CTE" description="" plot="false" summation="false" unit="1/K" edims="-1"/>
    <scalar name="root.material.def.CTE" description="" plot="false" summation="false" unit="1/K" edims="3"/>
    <scalar name="root.comp1.mat1.def.Cp" description="" plot="false" summation="false" unit="J/(kg*K)" edims="-1"/>
    <scalar name="root.material.Cp" description="" plot="false" summation="false" unit="J/(kg*K)" edims="3"/>
    <scalar name="root.comp1.mat1.def.HC" description="" plot="false" summation="false" unit="J/(mol*K)" edims="-1"/>
    <scalar name="root.material.def.HC" description="" plot="false" summation="false" unit="J/(mol*K)" edims="3"/>
    <scalar name="root.comp1.mat1.def.rho" description="" plot="false" summation="false" unit="kg/m^3" edims="-1"/>
    <scalar name="root.material.rho" description="" plot="false" summation="false" unit="kg/m^3" edims="3"/>
    <scalar name="root.comp1.mat1.def.VP" description="" plot="false" summation="false" unit="Pa" edims="-1"/>
    <scalar name="root.material.def.VP" description="" plot="false" summation="false" unit="Pa" edims="3"/>
    <scalar name="root.comp1.mat2.def.T" description="" plot="false" summation="false" unit="K" edims="-1"/>
    <scalar name="root.comp1.mat2.def.Cp" description="" plot="false" summation="false" unit="J/(kg*K)" edims="-1"/>
    <scalar name="root.comp1.mat2.def.epsilon_rad" description="" plot="false" summation="false" unit="1" edims="-1"/>
    <scalar name="root.material.epsilon_rad" description="" plot="false" summation="false" unit="1" edims="3"/>
    <scalar name="root.comp1.mat2.def.rho" description="" plot="false" summation="false" unit="kg/m^3" edims="-1"/>
    <scalar name="root.comp1.mat3.def.Cp" description="" plot="false" summation="false" unit="J/(kg*K)" edims="-1"/>
    <scalar name="root.comp1.mat3.def.rho" description="" plot="false" summation="false" unit="kg/m^3" edims="-1"/>
    <scalar name="root.comp1.mat3.Enu.E" description="" plot="false" summation="false" unit="Pa" edims="-1"/>
    <scalar name="root.material.E" description="" plot="false" summation="false" unit="Pa" edims="3"/>
    <scalar name="root.comp1.mat3.Enu.nu" description="" plot="false" summation="false" unit="1" edims="-1"/>
    <scalar name="root.material.nu" description="" plot="false" summation="false" unit="1" edims="3"/>
    <tensor name="root.comp1.mat1.def.[k11,k21,k31,k12,k22,k32,k13,k23,k33]" description="" plot="false" summation="false" basename="root.comp1.mat1.def.k" size="3,3" symmetric="false" axisymmetric="false" unit="W/(m*K)" edims="-1">
      <scalar name="root.comp1.mat1.def.k11" description=""/>
      <scalar name="root.comp1.mat1.def.k21" description=""/>
      <scalar name="root.comp1.mat1.def.k31" description=""/>
      <scalar name="root.comp1.mat1.def.k12" description=""/>
      <scalar name="root.comp1.mat1.def.k22" description=""/>
      <scalar name="root.comp1.mat1.def.k32" description=""/>
      <scalar name="root.comp1.mat1.def.k13" description=""/>
      <scalar name="root.comp1.mat1.def.k23" description=""/>
      <scalar name="root.comp1.mat1.def.k33" description=""/>
    </tensor>
    <tensor name="root.material.[k11,k21,k31,k12,k22,k32,k13,k23,k33]" description="" plot="false" summation="false" basename="root.material.k" size="3,3" symmetric="false" axisymmetric="false" unit="W/(m*K)" edims="3">
      <scalar name="root.material.k11" description=""/>
      <scalar name="root.material.k21" description=""/>
      <scalar name="root.material.k31" description=""/>
      <scalar name="root.material.k12" description=""/>
      <scalar name="root.material.k22" description=""/>
      <scalar name="root.material.k32" description=""/>
      <scalar name="root.material.k13" description=""/>
      <scalar name="root.material.k23" description=""/>
      <scalar name="root.material.k33" description=""/>
    </tensor>
    <tensor name="root.comp1.mat1.def.[alpha11,alpha21,alpha31,alpha12,alpha22,alpha32,alpha13,alpha23,alpha33]" description="" plot="false" summation="false" basename="root.comp1.mat1.def.alpha" size="3,3" symmetric="false" axisymmetric="false" unit="1/K" edims="-1">
      <scalar name="root.comp1.mat1.def.alpha11" description=""/>
      <scalar name="root.comp1.mat1.def.alpha21" description=""/>
      <scalar name="root.comp1.mat1.def.alpha31" description=""/>
      <scalar name="root.comp1.mat1.def.alpha12" description=""/>
      <scalar name="root.comp1.mat1.def.alpha22" description=""/>
      <scalar name="root.comp1.mat1.def.alpha32" description=""/>
      <scalar name="root.comp1.mat1.def.alpha13" description=""/>
      <scalar name="root.comp1.mat1.def.alpha23" description=""/>
      <scalar name="root.comp1.mat1.def.alpha33" description=""/>
    </tensor>
    <tensor name="root.material.[alpha11,alpha21,alpha31,alpha12,alpha22,alpha32,alpha13,alpha23,alpha33]" description="" plot="false" summation="false" basename="root.material.alpha" size="3,3" symmetric="false" axisymmetric="false" unit="1/K" edims="3">
      <scalar name="root.material.alpha11" description=""/>
      <scalar name="root.material.alpha21" description=""/>
      <scalar name="root.material.alpha31" description=""/>
      <scalar name="root.material.alpha12" description=""/>
      <scalar name="root.material.alpha22" description=""/>
      <scalar name="root.material.alpha32" description=""/>
      <scalar name="root.material.alpha13" description=""/>
      <scalar name="root.material.alpha23" description=""/>
      <scalar name="root.material.alpha33" description=""/>
    </tensor>
    <tensor name="root.comp1.mat1.def.[sigma11,sigma21,sigma31,sigma12,sigma22,sigma32,sigma13,sigma23,sigma33]" description="" plot="false" summation="false" basename="root.comp1.mat1.def.sigma" size="3,3" symmetric="false" axisymmetric="false" unit="S/m" edims="-1">
      <scalar name="root.comp1.mat1.def.sigma11" description=""/>
      <scalar name="root.comp1.mat1.def.sigma21" description=""/>
      <scalar name="root.comp1.mat1.def.sigma31" description=""/>
      <scalar name="root.comp1.mat1.def.sigma12" description=""/>
      <scalar name="root.comp1.mat1.def.sigma22" description=""/>
      <scalar name="root.comp1.mat1.def.sigma32" description=""/>
      <scalar name="root.comp1.mat1.def.sigma13" description=""/>
      <scalar name="root.comp1.mat1.def.sigma23" description=""/>
      <scalar name="root.comp1.mat1.def.sigma33" description=""/>
    </tensor>
    <tensor name="root.material.[sigma11,sigma21,sigma31,sigma12,sigma22,sigma32,sigma13,sigma23,sigma33]" description="" plot="false" summation="false" basename="root.material.sigma" size="3,3" symmetric="false" axisymmetric="false" unit="S/m" edims="3">
      <scalar name="root.material.sigma11" description=""/>
      <scalar name="root.material.sigma21" description=""/>
      <scalar name="root.material.sigma31" description=""/>
      <scalar name="root.material.sigma12" description=""/>
      <scalar name="root.material.sigma22" description=""/>
      <scalar name="root.material.sigma32" description=""/>
      <scalar name="root.material.sigma13" description=""/>
      <scalar name="root.material.sigma23" description=""/>
      <scalar name="root.material.sigma33" description=""/>
    </tensor>
    <tensor name="root.comp1.mat1.def.[epsilonr11,epsilonr21,epsilonr31,epsilonr12,epsilonr22,epsilonr32,epsilonr13,epsilonr23,epsilonr33]" description="" plot="false" summation="false" basename="root.comp1.mat1.def.epsilonr" size="3,3" symmetric="false" axisymmetric="false" unit="1" edims="-1">
      <scalar name="root.comp1.mat1.def.epsilonr11" description=""/>
      <scalar name="root.comp1.mat1.def.epsilonr21" description=""/>
      <scalar name="root.comp1.mat1.def.epsilonr31" description=""/>
      <scalar name="root.comp1.mat1.def.epsilonr12" description=""/>
      <scalar name="root.comp1.mat1.def.epsilonr22" description=""/>
      <scalar name="root.comp1.mat1.def.epsilonr32" description=""/>
      <scalar name="root.comp1.mat1.def.epsilonr13" description=""/>
      <scalar name="root.comp1.mat1.def.epsilonr23" description=""/>
      <scalar name="root.comp1.mat1.def.epsilonr33" description=""/>
    </tensor>
    <tensor name="root.material.[epsilonr11,epsilonr21,epsilonr31,epsilonr12,epsilonr22,epsilonr32,epsilonr13,epsilonr23,epsilonr33]" description="" plot="false" summation="false" basename="root.material.epsilonr" size="3,3" symmetric="false" axisymmetric="false" unit="1" edims="3">
      <scalar name="root.material.epsilonr11" description=""/>
      <scalar name="root.material.epsilonr21" description=""/>
      <scalar name="root.material.epsilonr31" description=""/>
      <scalar name="root.material.epsilonr12" description=""/>
      <scalar name="root.material.epsilonr22" description=""/>
      <scalar name="root.material.epsilonr32" description=""/>
      <scalar name="root.material.epsilonr13" description=""/>
      <scalar name="root.material.epsilonr23" description=""/>
      <scalar name="root.material.epsilonr33" description=""/>
    </tensor>
    <tensor name="root.comp1.mat2.def.[mur11,mur21,mur31,mur12,mur22,mur32,mur13,mur23,mur33]" description="" plot="false" summation="false" basename="root.comp1.mat2.def.mur" size="3,3" symmetric="false" axisymmetric="false" unit="1" edims="-1">
      <scalar name="root.comp1.mat2.def.mur11" description=""/>
      <scalar name="root.comp1.mat2.def.mur21" description=""/>
      <scalar name="root.comp1.mat2.def.mur31" description=""/>
      <scalar name="root.comp1.mat2.def.mur12" description=""/>
      <scalar name="root.comp1.mat2.def.mur22" description=""/>
      <scalar name="root.comp1.mat2.def.mur32" description=""/>
      <scalar name="root.comp1.mat2.def.mur13" description=""/>
      <scalar name="root.comp1.mat2.def.mur23" description=""/>
      <scalar name="root.comp1.mat2.def.mur33" description=""/>
    </tensor>
    <tensor name="root.material.[mur11,mur21,mur31,mur12,mur22,mur32,mur13,mur23,mur33]" description="" plot="false" summation="false" basename="root.material.mur" size="3,3" symmetric="false" axisymmetric="false" unit="1" edims="3">
      <scalar name="root.material.mur11" description=""/>
      <scalar name="root.material.mur21" description=""/>
      <scalar name="root.material.mur31" description=""/>
      <scalar name="root.material.mur12" description=""/>
      <scalar name="root.material.mur22" description=""/>
      <scalar name="root.material.mur32" description=""/>
      <scalar name="root.material.mur13" description=""/>
      <scalar name="root.material.mur23" description=""/>
      <scalar name="root.material.mur33" description=""/>
    </tensor>
    <tensor name="root.comp1.mat2.def.[sigma11,sigma21,sigma31,sigma12,sigma22,sigma32,sigma13,sigma23,sigma33]" description="" plot="false" summation="false" basename="root.comp1.mat2.def.sigma" size="3,3" symmetric="false" axisymmetric="false" unit="S/m" edims="-1">
      <scalar name="root.comp1.mat2.def.sigma11" description=""/>
      <scalar name="root.comp1.mat2.def.sigma21" description=""/>
      <scalar name="root.comp1.mat2.def.sigma31" description=""/>
      <scalar name="root.comp1.mat2.def.sigma12" description=""/>
      <scalar name="root.comp1.mat2.def.sigma22" description=""/>
      <scalar name="root.comp1.mat2.def.sigma32" description=""/>
      <scalar name="root.comp1.mat2.def.sigma13" description=""/>
      <scalar name="root.comp1.mat2.def.sigma23" description=""/>
      <scalar name="root.comp1.mat2.def.sigma33" description=""/>
    </tensor>
    <tensor name="root.comp1.mat2.def.[epsilonr11,epsilonr21,epsilonr31,epsilonr12,epsilonr22,epsilonr32,epsilonr13,epsilonr23,epsilonr33]" description="" plot="false" summation="false" basename="root.comp1.mat2.def.epsilonr" size="3,3" symmetric="false" axisymmetric="false" unit="1" edims="-1">
      <scalar name="root.comp1.mat2.def.epsilonr11" description=""/>
      <scalar name="root.comp1.mat2.def.epsilonr21" description=""/>
      <scalar name="root.comp1.mat2.def.epsilonr31" description=""/>
      <scalar name="root.comp1.mat2.def.epsilonr12" description=""/>
      <scalar name="root.comp1.mat2.def.epsilonr22" description=""/>
      <scalar name="root.comp1.mat2.def.epsilonr32" description=""/>
      <scalar name="root.comp1.mat2.def.epsilonr13" description=""/>
      <scalar name="root.comp1.mat2.def.epsilonr23" description=""/>
      <scalar name="root.comp1.mat2.def.epsilonr33" description=""/>
    </tensor>
    <tensor name="root.comp1.mat2.def.[k11,k21,k31,k12,k22,k32,k13,k23,k33]" description="" plot="false" summation="false" basename="root.comp1.mat2.def.k" size="3,3" symmetric="false" axisymmetric="false" unit="W/(m*K)" edims="-1">
      <scalar name="root.comp1.mat2.def.k11" description=""/>
      <scalar name="root.comp1.mat2.def.k21" description=""/>
      <scalar name="root.comp1.mat2.def.k31" description=""/>
      <scalar name="root.comp1.mat2.def.k12" description=""/>
      <scalar name="root.comp1.mat2.def.k22" description=""/>
      <scalar name="root.comp1.mat2.def.k32" description=""/>
      <scalar name="root.comp1.mat2.def.k13" description=""/>
      <scalar name="root.comp1.mat2.def.k23" description=""/>
      <scalar name="root.comp1.mat2.def.k33" description=""/>
    </tensor>
    <tensor name="root.comp1.mat3.def.[sigma11,sigma21,sigma31,sigma12,sigma22,sigma32,sigma13,sigma23,sigma33]" description="" plot="false" summation="false" basename="root.comp1.mat3.def.sigma" size="3,3" symmetric="false" axisymmetric="false" unit="S/m" edims="-1">
      <scalar name="root.comp1.mat3.def.sigma11" description=""/>
      <scalar name="root.comp1.mat3.def.sigma21" description=""/>
      <scalar name="root.comp1.mat3.def.sigma31" description=""/>
      <scalar name="root.comp1.mat3.def.sigma12" description=""/>
      <scalar name="root.comp1.mat3.def.sigma22" description=""/>
      <scalar name="root.comp1.mat3.def.sigma32" description=""/>
      <scalar name="root.comp1.mat3.def.sigma13" description=""/>
      <scalar name="root.comp1.mat3.def.sigma23" description=""/>
      <scalar name="root.comp1.mat3.def.sigma33" description=""/>
    </tensor>
    <tensor name="root.comp1.mat3.def.[alpha11,alpha21,alpha31,alpha12,alpha22,alpha32,alpha13,alpha23,alpha33]" description="" plot="false" summation="false" basename="root.comp1.mat3.def.alpha" size="3,3" symmetric="false" axisymmetric="false" unit="1/K" edims="-1">
      <scalar name="root.comp1.mat3.def.alpha11" description=""/>
      <scalar name="root.comp1.mat3.def.alpha21" description=""/>
      <scalar name="root.comp1.mat3.def.alpha31" description=""/>
      <scalar name="root.comp1.mat3.def.alpha12" description=""/>
      <scalar name="root.comp1.mat3.def.alpha22" description=""/>
      <scalar name="root.comp1.mat3.def.alpha32" description=""/>
      <scalar name="root.comp1.mat3.def.alpha13" description=""/>
      <scalar name="root.comp1.mat3.def.alpha23" description=""/>
      <scalar name="root.comp1.mat3.def.alpha33" description=""/>
    </tensor>
    <tensor name="root.comp1.mat3.def.[epsilonr11,epsilonr21,epsilonr31,epsilonr12,epsilonr22,epsilonr32,epsilonr13,epsilonr23,epsilonr33]" description="" plot="false" summation="false" basename="root.comp1.mat3.def.epsilonr" size="3,3" symmetric="false" axisymmetric="false" unit="1" edims="-1">
      <scalar name="root.comp1.mat3.def.epsilonr11" description=""/>
      <scalar name="root.comp1.mat3.def.epsilonr21" description=""/>
      <scalar name="root.comp1.mat3.def.epsilonr31" description=""/>
      <scalar name="root.comp1.mat3.def.epsilonr12" description=""/>
      <scalar name="root.comp1.mat3.def.epsilonr22" description=""/>
      <scalar name="root.comp1.mat3.def.epsilonr32" description=""/>
      <scalar name="root.comp1.mat3.def.epsilonr13" description=""/>
      <scalar name="root.comp1.mat3.def.epsilonr23" description=""/>
      <scalar name="root.comp1.mat3.def.epsilonr33" description=""/>
    </tensor>
    <tensor name="root.comp1.mat3.def.[k11,k21,k31,k12,k22,k32,k13,k23,k33]" description="" plot="false" summation="false" basename="root.comp1.mat3.def.k" size="3,3" symmetric="false" axisymmetric="false" unit="W/(m*K)" edims="-1">
      <scalar name="root.comp1.mat3.def.k11" description=""/>
      <scalar name="root.comp1.mat3.def.k21" description=""/>
      <scalar name="root.comp1.mat3.def.k31" description=""/>
      <scalar name="root.comp1.mat3.def.k12" description=""/>
      <scalar name="root.comp1.mat3.def.k22" description=""/>
      <scalar name="root.comp1.mat3.def.k32" description=""/>
      <scalar name="root.comp1.mat3.def.k13" description=""/>
      <scalar name="root.comp1.mat3.def.k23" description=""/>
      <scalar name="root.comp1.mat3.def.k33" description=""/>
    </tensor>
    <group name="Built_in" description="Built_in" sort="1">
      <group name="Physical_constants" description="Physical_constants">
        <scalar name="root.g_const" description="Acceleration_of_gravity" plot="true" summation="false" unit="m/s^2" edims="-1"/>
        <scalar name="root.N_A_const" description="Avogadro_constant" plot="true" summation="false" unit="1/mol" edims="-1"/>
        <scalar name="root.k_B_const" description="Boltzmann_constant" plot="true" summation="false" unit="J/K" edims="-1"/>
        <scalar name="root.Z0_const" description="Characteristic_impedance_of_vacuum" plot="true" summation="false" unit="&#x3a9;" edims="-1"/>
        <scalar name="root.me_const" description="Electron_mass" plot="true" summation="false" unit="kg" edims="-1"/>
        <scalar name="root.e_const" description="Elementary_charge" plot="true" summation="false" unit="C" edims="-1"/>
        <scalar name="root.F_const" description="Faraday_constant" plot="true" summation="false" unit="C/mol" edims="-1"/>
        <scalar name="root.alpha_const" description="Fine_structure_constant" plot="true" summation="false" edims="-1"/>
        <scalar name="root.G_const" description="Gravitational_constant" plot="true" summation="false" unit="m^3/(kg*s^2)" edims="-1"/>
        <scalar name="root.hbar_const" description="Reduced_Planck's_constant" plot="true" summation="false" unit="J*s/rad" edims="-1"/>
        <scalar name="root.V_m_const" description="Molar_volume_of_ideal_gas" plot="true" summation="false" unit="m^3/mol" edims="-1"/>
        <scalar name="root.mn_const" description="Neutron_mass" plot="true" summation="false" unit="kg" edims="-1"/>
        <scalar name="root.epsilon0_const" description="Permittivity_of_vacuum" plot="true" summation="false" unit="F/m" edims="-1"/>
        <scalar name="root.mu0_const" description="Permeability_of_vacuum" plot="true" summation="false" unit="H/m" edims="-1"/>
        <scalar name="root.h_const" description="Planck's_constant" plot="true" summation="false" unit="J*s" edims="-1"/>
        <scalar name="root.mp_const" description="Proton_mass" plot="true" summation="false" unit="kg" edims="-1"/>
        <scalar name="root.c_const" description="Speed_of_light_in_vacuum" plot="true" summation="false" unit="m/s" edims="-1"/>
        <scalar name="root.sigma_const" description="Stefan-Boltzmann_constant" plot="true" summation="false" unit="kg/(s^3*K^4)" edims="-1"/>
        <scalar name="root.R_const" description="Universal_gas_constant" plot="true" summation="false" unit="J/(mol*K)" edims="-1"/>
        <scalar name="root.b_const" description="Wien_displacement_law_constant" plot="true" summation="false" unit="m*K" edims="-1"/>
      </group>
    </group>
    <group name="Global_definitions" description="Global_definitions">
      <scalar name="root.numberofdofs" description="Number_of_degrees_of_freedom" plot="true" summation="false" unit="1" edims="-1"/>
      <group name="Parameters" description="Parameters">
        <scalar name="root.T0" description="#temperature base" plot="true" summation="false" unit="K" edims="-1"/>
        <scalar name="root.kSi_base" description="#" plot="true" summation="false" unit="W/(m*K)" edims="-1"/>
        <scalar name="root.k_SiO2" description="#" plot="true" summation="false" unit="W/(m*K)" edims="-1"/>
        <scalar name="root.kxx_hBN" description="#" plot="true" summation="false" unit="W/(m*K)" edims="-1"/>
        <scalar name="root.kzz_hBN" description="#" plot="true" summation="false" unit="W/(m*K)" edims="-1"/>
        <scalar name="root.sigma_Si_base" description="#" plot="true" summation="false" unit="S/m" edims="-1"/>
        <scalar name="root.sigma_SiO2" description="#" plot="true" summation="false" unit="S/m" edims="-1"/>
        <scalar name="root.sigma_hBN" description="#" plot="true" summation="false" unit="S/m" edims="-1"/>
        <scalar name="root.thick_Si" description="#&#xe9;paisseur Si" plot="true" summation="false" unit="m" edims="-1"/>
        <scalar name="root.L1_Si" description="#longueur poutre" plot="true" summation="false" unit="m" edims="-1"/>
        <scalar name="root.L2_Si" description="#" plot="true" summation="false" unit="m" edims="-1"/>
        <scalar name="root.l_Si" description="#largeur poutre principale" plot="true" summation="false" unit="m" edims="-1"/>
        <scalar name="root.l2_Si" description="#largeur poutre en haut" plot="true" summation="false" unit="m" edims="-1"/>
        <scalar name="root.L_heater" description="#longueur heater" plot="true" summation="false" unit="m" edims="-1"/>
        <scalar name="root.l_heater1" description="#largeur heater" plot="true" summation="false" unit="m" edims="-1"/>
        <scalar name="root.l_heater2" description="#" plot="true" summation="false" unit="m" edims="-1"/>
        <scalar name="root.shifty_heater" description="#decalage heater" plot="true" summation="false" unit="m" edims="-1"/>
        <scalar name="root.Vin" description="#potentiel appliqu&#xe9;" plot="true" summation="false" unit="V" edims="-1"/>
        <scalar name="root.gap" description="#sp&#xe9;rartion entre &#xe9;lectrodes" plot="true" summation="false" unit="m" edims="-1"/>
        <scalar name="root.thick_SiO2" description="#&#xe9;paisseur isolant" plot="true" summation="false" unit="m" edims="-1"/>
        <scalar name="root.L_hBN" description="#longueur hBN" plot="true" summation="false" unit="m" edims="-1"/>
        <scalar name="root.l_hBN" description="#largeur hBN" plot="true" summation="false" unit="m" edims="-1"/>
        <scalar name="root.thick_hBN" description="#&#xe9;paisseur hBN" plot="true" summation="false" unit="m" edims="-1"/>
        <scalar name="root.T1" description="#" plot="true" summation="false" unit="K" edims="-1"/>
        <scalar name="root.shifty_hBN" description="#" plot="true" summation="false" unit="m" edims="-1"/>
      </group>
    </group>
    <group name="Geometry" description="Geometry">
      <scalar name="root.s1" description="Surface_parameter_x#1" plot="false" summation="false" edims="2"/>
      <scalar name="root.s2" description="Surface_parameter_x#2" plot="false" summation="false" edims="2"/>
      <scalar name="root.dom" description="Entity_index" plot="true" summation="false" edims="0,1,2,3"/>
      <tensor name="root.comp1.geometry.[nx,ny,nz]" description="Normal" plot="true" summation="false" basename="root.comp1.geometry.n" size="3,1" symmetric="false" axisymmetric="false" edims="2">
        <scalar name="root.nx" description="Normal@,_x_component#x"/>
        <scalar name="root.ny" description="Normal@,_x_component#y"/>
        <scalar name="root.nz" description="Normal@,_x_component#z"/>
      </tensor>
      <tensor name="root.comp1.geometry.[unx,uny,unz]" description="Normal_up" plot="false" summation="false" basename="root.comp1.geometry.un" size="3,1" symmetric="false" axisymmetric="false" edims="2">
        <scalar name="root.unx" description="Normal_up@,_x_component#x"/>
        <scalar name="root.uny" description="Normal_up@,_x_component#y"/>
        <scalar name="root.unz" description="Normal_up@,_x_component#z"/>
      </tensor>
      <tensor name="root.comp1.geometry.[dnx,dny,dnz]" description="Normal_down" plot="false" summation="false" basename="root.comp1.geometry.dn" size="3,1" symmetric="false" axisymmetric="false" edims="2">
        <scalar name="root.dnx" description="Normal_down@,_x_component#x"/>
        <scalar name="root.dny" description="Normal_down@,_x_component#y"/>
        <scalar name="root.dnz" description="Normal_down@,_x_component#z"/>
      </tensor>
      <tensor name="root.comp1.geometry.[t1x,t1y,t1z]" description="Tangent_1" plot="true" summation="false" basename="root.comp1.geometry.t1" size="3,1" symmetric="false" axisymmetric="false" edims="2">
        <scalar name="root.t1x" description="Tangent_1@,_x_component#x"/>
        <scalar name="root.t1y" description="Tangent_1@,_x_component#y"/>
        <scalar name="root.t1z" description="Tangent_1@,_x_component#z"/>
      </tensor>
      <tensor name="root.comp1.geometry.[t2x,t2y,t2z]" description="Tangent_2" plot="true" summation="false" basename="root.comp1.geometry.t2" size="3,1" symmetric="false" axisymmetric="false" edims="2">
        <scalar name="root.t2x" description="Tangent_2@,_x_component#x"/>
        <scalar name="root.t2y" description="Tangent_2@,_x_component#y"/>
        <scalar name="root.t2z" description="Tangent_2@,_x_component#z"/>
      </tensor>
      <group name="Curvature" description="Curvature">
        <scalar name="root.curv1" description="Principal_curvature" plot="true" summation="false" unit="1/m" edims="2"/>
        <scalar name="root.curv2" description="Principal_curvature" plot="true" summation="false" unit="1/m" edims="2"/>
        <tensor name="root.comp1.geometry.[tcurv1x,tcurv1y,tcurv1z]" description="Principal_curvature_direction_1" plot="true" summation="false" basename="root.comp1.geometry.tcurv1" size="3,1" symmetric="false" axisymmetric="false" edims="2">
          <scalar name="root.tcurv1x" description="Principal_curvature_direction_1@,_x_component#x"/>
          <scalar name="root.tcurv1y" description="Principal_curvature_direction_1@,_x_component#y"/>
          <scalar name="root.tcurv1z" description="Principal_curvature_direction_1@,_x_component#z"/>
        </tensor>
        <tensor name="root.comp1.geometry.[tcurv2x,tcurv2y,tcurv2z]" description="Principal_curvature_direction_2" plot="true" summation="false" basename="root.comp1.geometry.tcurv2" size="3,1" symmetric="false" axisymmetric="false" unit="1/m" edims="2">
          <scalar name="root.tcurv2x" description="Principal_curvature_direction_2@,_x_component#x"/>
          <scalar name="root.tcurv2y" description="Principal_curvature_direction_2@,_x_component#y"/>
          <scalar name="root.tcurv2z" description="Principal_curvature_direction_2@,_x_component#z"/>
        </tensor>
      </group>
      <group name="root.[x,y,z]" description="Coordinate">
        <scalar name="root.x" description="Coordinate_x#x" plot="true" summation="false" unit="m" edims="0,1,2,3"/>
        <scalar name="root.y" description="Coordinate_x#y" plot="true" summation="false" unit="m" edims="0,1,2,3"/>
        <scalar name="root.z" description="Coordinate_x#z" plot="true" summation="false" unit="m" edims="0,1,2,3"/>
      </group>
    </group>
    <group name="Mesh" description="Mesh">
      <scalar name="root.h" description="Element_size" plot="true" summation="false" unit="m" edims="0,1,2,3"/>
      <scalar name="root.qual" description="Element_quality" plot="true" summation="false" edims="0,1,2,3"/>
      <scalar name="root.dvol" description="Element_volume_scale_factor" plot="true" summation="false" edims="0,1,2,3"/>
      <scalar name="root.emetric2" description="Inner_product_of_covariant_element_metric_tensor" plot="false" summation="false" unit="1/m^4" edims="0,1,2,3"/>
      <scalar name="root.tremetric" description="Trace_of_covariant_element_metric_tensor" plot="false" summation="false" unit="1/m^2" edims="0,1,2,3"/>
      <scalar name="root.meshvol" description="Element_volume" plot="true" summation="false" edims="0,1,2,3"/>
    </group>
    <group name="Definitions" description="Definitions">
      <scalar name="root.comp1.kxx_hBN_2" description="Probe_variable_X#kxx_hBN_2" plot="true" summation="false" unit="W/(m*K)" edims="-1"/>
      <scalar name="root.comp1.kSi_base_2" description="Probe_variable_X#kSi_base_2" plot="true" summation="false" unit="W/(m*K)" edims="-1"/>
      <scalar name="root.comp1.bnd1" description="Probe_variable_X#bnd1" plot="true" summation="false" unit="A" edims="-1"/>
      <scalar name="root.comp1.k_SiO2_2" description="Probe_variable_X#k_SiO2_2" plot="true" summation="false" unit="W/(m*K)" edims="-1"/>
      <scalar name="root.comp1.TSiverycold" description="Probe_variable_X#TSiverycold" plot="true" summation="false" unit="K" edims="-1"/>
      <scalar name="root.comp1.TSicold" description="Probe_variable_X#TSicold" plot="true" summation="false" unit="K" edims="-1"/>
      <scalar name="root.comp1.TSihot" description="Probe_variable_X#TSihot" plot="true" summation="false" unit="K" edims="-1"/>
      <scalar name="root.comp1.TSiveryhot" description="Probe_variable_X#TSiveryhot" plot="true" summation="false" unit="K" edims="-1"/>
      <scalar name="root.comp1.TBN1hot" description="Probe_variable_X#TBN1hot" plot="true" summation="false" unit="K" edims="-1"/>
      <scalar name="root.comp1.TBN3" description="Probe_variable_X#TBN3" plot="true" summation="false" unit="K" edims="-1"/>
      <scalar name="root.comp1.TBN4" description="Probe_variable_X#TBN4" plot="true" summation="false" unit="K" edims="-1"/>
      <scalar name="root.comp1.TBN5" description="Probe_variable_X#TBN5" plot="true" summation="false" unit="K" edims="-1"/>
      <scalar name="root.comp1.TBN6" description="Probe_variable_X#TBN6" plot="true" summation="false" unit="K" edims="-1"/>
      <scalar name="root.comp1.TBN7" description="Probe_variable_X#TBN7" plot="true" summation="false" unit="K" edims="-1"/>
      <scalar name="root.comp1.TBN8cold" description="Probe_variable_X#TBN8cold" plot="true" summation="false" unit="K" edims="-1"/>
      <scalar name="root.comp1.dev_allSi_2" description="Probe_variable_X#dev_allSi_2" plot="true" summation="false" unit="K^2" edims="-1"/>
      <scalar name="root.comp1.dev_allSi_hBN_12points_2" description="Probe_variable_X#dev_allSi_hBN_12points_2" plot="true" summation="false" unit="K^2" edims="-1"/>
      <scalar name="root.comp1.dev_allSi_hBN_6points_2" description="Probe_variable_X#dev_allSi_hBN_6points_2" plot="true" summation="false" unit="K^2" edims="-1"/>
      <group name="sys1" description="#Boundary System 1">
        <scalar name="root.comp1.sys1.detT" description="Determinant_of_coordinate_transform_to_system" plot="true" summation="false" edims="2"/>
        <scalar name="root.comp1.sys1.detInvT" description="Determinant_of_coordinate_transform_from_system" plot="true" summation="false" edims="2"/>
        <tensor name="root.comp1.sys1.[Tdef11,Tdef21,Tdef31,Tdef12,Tdef22,Tdef32,Tdef13,Tdef23,Tdef33]" description="Coordinate_transform_to_system_x#(sys1)" plot="false" summation="false" basename="root.comp1.sys1.Tdef" size="3,3" symmetric="false" axisymmetric="false" unit="1" edims="2">
          <scalar name="root.comp1.sys1.Tdef11" description="Coordinate_transform_to_system_x#(sys1)@,_x_component#11"/>
          <scalar name="root.comp1.sys1.Tdef21" description="Coordinate_transform_to_system_x#(sys1)@,_x_component#21"/>
          <scalar name="root.comp1.sys1.Tdef31" description="Coordinate_transform_to_system_x#(sys1)@,_x_component#31"/>
          <scalar name="root.comp1.sys1.Tdef12" description="Coordinate_transform_to_system_x#(sys1)@,_x_component#12"/>
          <scalar name="root.comp1.sys1.Tdef22" description="Coordinate_transform_to_system_x#(sys1)@,_x_component#22"/>
          <scalar name="root.comp1.sys1.Tdef32" description="Coordinate_transform_to_system_x#(sys1)@,_x_component#32"/>
          <scalar name="root.comp1.sys1.Tdef13" description="Coordinate_transform_to_system_x#(sys1)@,_x_component#13"/>
          <scalar name="root.comp1.sys1.Tdef23" description="Coordinate_transform_to_system_x#(sys1)@,_x_component#23"/>
          <scalar name="root.comp1.sys1.Tdef33" description="Coordinate_transform_to_system_x#(sys1)@,_x_component#33"/>
        </tensor>
        <tensor name="root.comp1.sys1.[invTdef11,invTdef21,invTdef31,invTdef12,invTdef22,invTdef32,invTdef13,invTdef23,invTdef33]" description="Coordinate_transform_from_system_x#(sys1)" plot="false" summation="false" basename="root.comp1.sys1.invTdef" size="3,3" symmetric="false" axisymmetric="false" unit="1" edims="2">
          <scalar name="root.comp1.sys1.invTdef11" description="Coordinate_transform_from_system_x#(sys1)@,_x_component#11"/>
          <scalar name="root.comp1.sys1.invTdef21" description="Coordinate_transform_from_system_x#(sys1)@,_x_component#21"/>
          <scalar name="root.comp1.sys1.invTdef31" description="Coordinate_transform_from_system_x#(sys1)@,_x_component#31"/>
          <scalar name="root.comp1.sys1.invTdef12" description="Coordinate_transform_from_system_x#(sys1)@,_x_component#12"/>
          <scalar name="root.comp1.sys1.invTdef22" description="Coordinate_transform_from_system_x#(sys1)@,_x_component#22"/>
          <scalar name="root.comp1.sys1.invTdef32" description="Coordinate_transform_from_system_x#(sys1)@,_x_component#32"/>
          <scalar name="root.comp1.sys1.invTdef13" description="Coordinate_transform_from_system_x#(sys1)@,_x_component#13"/>
          <scalar name="root.comp1.sys1.invTdef23" description="Coordinate_transform_from_system_x#(sys1)@,_x_component#23"/>
          <scalar name="root.comp1.sys1.invTdef33" description="Coordinate_transform_from_system_x#(sys1)@,_x_component#33"/>
        </tensor>
        <tensor name="root.comp1.sys1.[Tref11,Tref21,Tref31,Tref12,Tref22,Tref32,Tref13,Tref23,Tref33]" description="Coordinate_transform_to_system_x#(sys1)" plot="false" summation="false" basename="root.comp1.sys1.Tref" size="3,3" symmetric="false" axisymmetric="false" unit="1" edims="2">
          <scalar name="root.comp1.sys1.Tref11" description="Coordinate_transform_to_system_x#(sys1)@,_x_component#11"/>
          <scalar name="root.comp1.sys1.Tref21" description="Coordinate_transform_to_system_x#(sys1)@,_x_component#21"/>
          <scalar name="root.comp1.sys1.Tref31" description="Coordinate_transform_to_system_x#(sys1)@,_x_component#31"/>
          <scalar name="root.comp1.sys1.Tref12" description="Coordinate_transform_to_system_x#(sys1)@,_x_component#12"/>
          <scalar name="root.comp1.sys1.Tref22" description="Coordinate_transform_to_system_x#(sys1)@,_x_component#22"/>
          <scalar name="root.comp1.sys1.Tref32" description="Coordinate_transform_to_system_x#(sys1)@,_x_component#32"/>
          <scalar name="root.comp1.sys1.Tref13" description="Coordinate_transform_to_system_x#(sys1)@,_x_component#13"/>
          <scalar name="root.comp1.sys1.Tref23" description="Coordinate_transform_to_system_x#(sys1)@,_x_component#23"/>
          <scalar name="root.comp1.sys1.Tref33" description="Coordinate_transform_to_system_x#(sys1)@,_x_component#33"/>
        </tensor>
        <tensor name="root.comp1.sys1.[invTref11,invTref21,invTref31,invTref12,invTref22,invTref32,invTref13,invTref23,invTref33]" description="Coordinate_transform_to_system_x#(sys1)" plot="false" summation="false" basename="root.comp1.sys1.invTref" size="3,3" symmetric="false" axisymmetric="false" unit="1" edims="2">
          <scalar name="root.comp1.sys1.invTref11" description="Coordinate_transform_to_system_x#(sys1)@,_x_component#11"/>
          <scalar name="root.comp1.sys1.invTref21" description="Coordinate_transform_to_system_x#(sys1)@,_x_component#21"/>
          <scalar name="root.comp1.sys1.invTref31" description="Coordinate_transform_to_system_x#(sys1)@,_x_component#31"/>
          <scalar name="root.comp1.sys1.invTref12" description="Coordinate_transform_to_system_x#(sys1)@,_x_component#12"/>
          <scalar name="root.comp1.sys1.invTref22" description="Coordinate_transform_to_system_x#(sys1)@,_x_component#22"/>
          <scalar name="root.comp1.sys1.invTref32" description="Coordinate_transform_to_system_x#(sys1)@,_x_component#32"/>
          <scalar name="root.comp1.sys1.invTref13" description="Coordinate_transform_to_system_x#(sys1)@,_x_component#13"/>
          <scalar name="root.comp1.sys1.invTref23" description="Coordinate_transform_to_system_x#(sys1)@,_x_component#23"/>
          <scalar name="root.comp1.sys1.invTref33" description="Coordinate_transform_to_system_x#(sys1)@,_x_component#33"/>
        </tensor>
        <tensor name="root.comp1.sys1.[Tgeom11,Tgeom21,Tgeom31,Tgeom12,Tgeom22,Tgeom32,Tgeom13,Tgeom23,Tgeom33]" description="Coordinate_transform_to_system_x#(sys1)" plot="false" summation="false" basename="root.comp1.sys1.Tgeom" size="3,3" symmetric="false" axisymmetric="false" unit="1" edims="2">
          <scalar name="root.comp1.sys1.Tgeom11" description="Coordinate_transform_to_system_x#(sys1)@,_x_component#11"/>
          <scalar name="root.comp1.sys1.Tgeom21" description="Coordinate_transform_to_system_x#(sys1)@,_x_component#21"/>
          <scalar name="root.comp1.sys1.Tgeom31" description="Coordinate_transform_to_system_x#(sys1)@,_x_component#31"/>
          <scalar name="root.comp1.sys1.Tgeom12" description="Coordinate_transform_to_system_x#(sys1)@,_x_component#12"/>
          <scalar name="root.comp1.sys1.Tgeom22" description="Coordinate_transform_to_system_x#(sys1)@,_x_component#22"/>
          <scalar name="root.comp1.sys1.Tgeom32" description="Coordinate_transform_to_system_x#(sys1)@,_x_component#32"/>
          <scalar name="root.comp1.sys1.Tgeom13" description="Coordinate_transform_to_system_x#(sys1)@,_x_component#13"/>
          <scalar name="root.comp1.sys1.Tgeom23" description="Coordinate_transform_to_system_x#(sys1)@,_x_component#23"/>
          <scalar name="root.comp1.sys1.Tgeom33" description="Coordinate_transform_to_system_x#(sys1)@,_x_component#33"/>
        </tensor>
        <tensor name="root.comp1.sys1.[invTgeom11,invTgeom21,invTgeom31,invTgeom12,invTgeom22,invTgeom32,invTgeom13,invTgeom23,invTgeom33]" description="Coordinate_transform_to_system_x#(sys1)" plot="false" summation="false" basename="root.comp1.sys1.invTgeom" size="3,3" symmetric="false" axisymmetric="false" unit="1" edims="2">
          <scalar name="root.comp1.sys1.invTgeom11" description="Coordinate_transform_to_system_x#(sys1)@,_x_component#11"/>
          <scalar name="root.comp1.sys1.invTgeom21" description="Coordinate_transform_to_system_x#(sys1)@,_x_component#21"/>
          <scalar name="root.comp1.sys1.invTgeom31" description="Coordinate_transform_to_system_x#(sys1)@,_x_component#31"/>
          <scalar name="root.comp1.sys1.invTgeom12" description="Coordinate_transform_to_system_x#(sys1)@,_x_component#12"/>
          <scalar name="root.comp1.sys1.invTgeom22" description="Coordinate_transform_to_system_x#(sys1)@,_x_component#22"/>
          <scalar name="root.comp1.sys1.invTgeom32" description="Coordinate_transform_to_system_x#(sys1)@,_x_component#32"/>
          <scalar name="root.comp1.sys1.invTgeom13" description="Coordinate_transform_to_system_x#(sys1)@,_x_component#13"/>
          <scalar name="root.comp1.sys1.invTgeom23" description="Coordinate_transform_to_system_x#(sys1)@,_x_component#23"/>
          <scalar name="root.comp1.sys1.invTgeom33" description="Coordinate_transform_to_system_x#(sys1)@,_x_component#33"/>
        </tensor>
        <tensor name="root.comp1.sys1.[T11,T21,T31,T12,T22,T32,T13,T23,T33]" description="Coordinate_transform_to_system_x#(sys1)" plot="true" summation="false" basename="root.comp1.sys1.T" size="3,3" symmetric="false" axisymmetric="false" unit="1" edims="2">
          <scalar name="root.comp1.sys1.T11" description="Coordinate_transform_to_system_x#(sys1)@,_x_component#11"/>
          <scalar name="root.comp1.sys1.T21" description="Coordinate_transform_to_system_x#(sys1)@,_x_component#21"/>
          <scalar name="root.comp1.sys1.T31" description="Coordinate_transform_to_system_x#(sys1)@,_x_component#31"/>
          <scalar name="root.comp1.sys1.T12" description="Coordinate_transform_to_system_x#(sys1)@,_x_component#12"/>
          <scalar name="root.comp1.sys1.T22" description="Coordinate_transform_to_system_x#(sys1)@,_x_component#22"/>
          <scalar name="root.comp1.sys1.T32" description="Coordinate_transform_to_system_x#(sys1)@,_x_component#32"/>
          <scalar name="root.comp1.sys1.T13" description="Coordinate_transform_to_system_x#(sys1)@,_x_component#13"/>
          <scalar name="root.comp1.sys1.T23" description="Coordinate_transform_to_system_x#(sys1)@,_x_component#23"/>
          <scalar name="root.comp1.sys1.T33" description="Coordinate_transform_to_system_x#(sys1)@,_x_component#33"/>
        </tensor>
        <tensor name="root.comp1.sys1.[invT11,invT21,invT31,invT12,invT22,invT32,invT13,invT23,invT33]" description="Coordinate_transform_from_system_x#(sys1)" plot="true" summation="false" basename="root.comp1.sys1.invT" size="3,3" symmetric="false" axisymmetric="false" unit="1" edims="2">
          <scalar name="root.comp1.sys1.invT11" description="Coordinate_transform_from_system_x#(sys1)@,_x_component#11"/>
          <scalar name="root.comp1.sys1.invT21" description="Coordinate_transform_from_system_x#(sys1)@,_x_component#21"/>
          <scalar name="root.comp1.sys1.invT31" description="Coordinate_transform_from_system_x#(sys1)@,_x_component#31"/>
          <scalar name="root.comp1.sys1.invT12" description="Coordinate_transform_from_system_x#(sys1)@,_x_component#12"/>
          <scalar name="root.comp1.sys1.invT22" description="Coordinate_transform_from_system_x#(sys1)@,_x_component#22"/>
          <scalar name="root.comp1.sys1.invT32" description="Coordinate_transform_from_system_x#(sys1)@,_x_component#32"/>
          <scalar name="root.comp1.sys1.invT13" description="Coordinate_transform_from_system_x#(sys1)@,_x_component#13"/>
          <scalar name="root.comp1.sys1.invT23" description="Coordinate_transform_from_system_x#(sys1)@,_x_component#23"/>
          <scalar name="root.comp1.sys1.invT33" description="Coordinate_transform_from_system_x#(sys1)@,_x_component#33"/>
        </tensor>
        <tensor name="root.comp1.sys1.[e_t11,e_t12,e_t13]" description="Base_vector_x#(sys1) t1" plot="true" summation="false" basename="root.comp1.sys1.e_t1" size="3,1" symmetric="false" axisymmetric="false" unit="1" edims="2">
          <scalar name="root.comp1.sys1.e_t11" description="Base_vector_x#(sys1) t1@,_x_component#x"/>
          <scalar name="root.comp1.sys1.e_t12" description="Base_vector_x#(sys1) t1@,_x_component#y"/>
          <scalar name="root.comp1.sys1.e_t13" description="Base_vector_x#(sys1) t1@,_x_component#z"/>
        </tensor>
        <tensor name="root.comp1.sys1.[e_t21,e_t22,e_t23]" description="Base_vector_x#(sys1) t2" plot="true" summation="false" basename="root.comp1.sys1.e_t2" size="3,1" symmetric="false" axisymmetric="false" unit="1" edims="2">
          <scalar name="root.comp1.sys1.e_t21" description="Base_vector_x#(sys1) t2@,_x_component#x"/>
          <scalar name="root.comp1.sys1.e_t22" description="Base_vector_x#(sys1) t2@,_x_component#y"/>
          <scalar name="root.comp1.sys1.e_t23" description="Base_vector_x#(sys1) t2@,_x_component#z"/>
        </tensor>
        <tensor name="root.comp1.sys1.[e_n1,e_n2,e_n3]" description="Base_vector_x#(sys1) n" plot="true" summation="false" basename="root.comp1.sys1.e_n" size="3,1" symmetric="false" axisymmetric="false" unit="1" edims="2">
          <scalar name="root.comp1.sys1.e_n1" description="Base_vector_x#(sys1) n@,_x_component#x"/>
          <scalar name="root.comp1.sys1.e_n2" description="Base_vector_x#(sys1) n@,_x_component#y"/>
          <scalar name="root.comp1.sys1.e_n3" description="Base_vector_x#(sys1) n@,_x_component#z"/>
        </tensor>
        <tensor name="root.comp1.sys1.[gSub11,gSub21,gSub31,gSub12,gSub22,gSub32,gSub13,gSub23,gSub33]" description="Covariant_metric_tensor" plot="false" summation="false" basename="root.comp1.sys1.gSub" size="3,3" symmetric="false" axisymmetric="false" edims="2">
          <scalar name="root.comp1.sys1.gSub11" description="Covariant_metric_tensor@,_x_component#11"/>
          <scalar name="root.comp1.sys1.gSub21" description="Covariant_metric_tensor@,_x_component#21"/>
          <scalar name="root.comp1.sys1.gSub31" description="Covariant_metric_tensor@,_x_component#31"/>
          <scalar name="root.comp1.sys1.gSub12" description="Covariant_metric_tensor@,_x_component#12"/>
          <scalar name="root.comp1.sys1.gSub22" description="Covariant_metric_tensor@,_x_component#22"/>
          <scalar name="root.comp1.sys1.gSub32" description="Covariant_metric_tensor@,_x_component#32"/>
          <scalar name="root.comp1.sys1.gSub13" description="Covariant_metric_tensor@,_x_component#13"/>
          <scalar name="root.comp1.sys1.gSub23" description="Covariant_metric_tensor@,_x_component#23"/>
          <scalar name="root.comp1.sys1.gSub33" description="Covariant_metric_tensor@,_x_component#33"/>
        </tensor>
        <tensor name="root.comp1.sys1.[gSup11,gSup21,gSup31,gSup12,gSup22,gSup32,gSup13,gSup23,gSup33]" description="Contravariant_metric_tensor" plot="false" summation="false" basename="root.comp1.sys1.gSup" size="3,3" symmetric="false" axisymmetric="false" edims="2">
          <scalar name="root.comp1.sys1.gSup11" description="Contravariant_metric_tensor@,_x_component#11"/>
          <scalar name="root.comp1.sys1.gSup21" description="Contravariant_metric_tensor@,_x_component#21"/>
          <scalar name="root.comp1.sys1.gSup31" description="Contravariant_metric_tensor@,_x_component#31"/>
          <scalar name="root.comp1.sys1.gSup12" description="Contravariant_metric_tensor@,_x_component#12"/>
          <scalar name="root.comp1.sys1.gSup22" description="Contravariant_metric_tensor@,_x_component#22"/>
          <scalar name="root.comp1.sys1.gSup32" description="Contravariant_metric_tensor@,_x_component#32"/>
          <scalar name="root.comp1.sys1.gSup13" description="Contravariant_metric_tensor@,_x_component#13"/>
          <scalar name="root.comp1.sys1.gSup23" description="Contravariant_metric_tensor@,_x_component#23"/>
          <scalar name="root.comp1.sys1.gSup33" description="Contravariant_metric_tensor@,_x_component#33"/>
        </tensor>
      </group>
      <group name="Variables" description="Variables">
        <scalar name="root.comp1.P" description="#" plot="true" summation="false" unit="W" edims="-1"/>
        <scalar name="root.comp1.TSiveryhotex" description="#" plot="true" summation="false" unit="K" edims="-1"/>
        <scalar name="root.comp1.TSihotex" description="#" plot="true" summation="false" unit="K" edims="-1"/>
        <scalar name="root.comp1.TSicoldex" description="#" plot="true" summation="false" unit="K" edims="-1"/>
        <scalar name="root.comp1.TSiverycoldex" description="#" plot="true" summation="false" unit="K" edims="-1"/>
        <scalar name="root.comp1.TBN1hotex" description="#" plot="true" summation="false" unit="K" edims="-1"/>
        <scalar name="root.comp1.TBN2ex" description="#" plot="true" summation="false" unit="K" edims="-1"/>
        <scalar name="root.comp1.TBN3ex" description="#" plot="true" summation="false" unit="K" edims="-1"/>
        <scalar name="root.comp1.TBN4ex" description="#" plot="true" summation="false" unit="K" edims="-1"/>
        <scalar name="root.comp1.TBN5ex" description="#" plot="true" summation="false" unit="K" edims="-1"/>
        <scalar name="root.comp1.TBN6ex" description="#" plot="true" summation="false" unit="K" edims="-1"/>
        <scalar name="root.comp1.TBN7ex" description="#" plot="true" summation="false" unit="K" edims="-1"/>
        <scalar name="root.comp1.TBN8coldex" description="#" plot="true" summation="false" unit="K" edims="-1"/>
        <scalar name="root.comp1.TBN9ex" description="#" plot="true" summation="false" unit="K" edims="-1"/>
        <scalar name="root.comp1.k_Si" description="#" plot="true" summation="false" unit="W/(m*K)" edims="-1"/>
        <scalar name="root.comp1.sigma_Si" description="#" plot="true" summation="false" unit="S/m" edims="-1"/>
        <scalar name="root.comp1.k_hBNT" description="#" plot="true" summation="false" unit="W/(m*K)" edims="-1"/>
        <scalar name="root.comp1.dev_allSi" description="#" plot="true" summation="false" unit="K^2" edims="-1"/>
        <scalar name="root.comp1.dev_allSi_hBN_12points" description="#" plot="true" summation="false" unit="K^2" edims="-1"/>
        <scalar name="root.comp1.dev_allSi_hBN_6points" description="#" plot="true" summation="false" unit="K^2" edims="-1"/>
      </group>
    </group>
    <group name="Extrusion_defined_variable" description="Extrusion_defined_variable">
      <scalar name="root.comp1.maxop1" description="Extrusion defined variable" plot="false" summation="false" edims="-1"/>
      <scalar name="root.comp1.intop1" description="Extrusion defined variable" plot="false" summation="false" edims="-1"/>
    </group>
    <group name="ec" description="#Electric Currents">
      <scalar name="root.comp1.V_fld_act" description="Electric_potential" plot="false" summation="false" edims="0,1,2,3"/>
      <scalar name="root.comp1.ec.d" description="Contribution" plot="false" summation="false" unit="1" edims="3"/>
      <scalar name="root.comp1.ec.dWe" description="Integrand_for_total_electric_energy" plot="false" summation="false" unit="J/m^3" edims="3"/>
      <scalar name="root.comp1.ec.V0" description="Electric_potential" plot="false" summation="false" unit="V" edims="2"/>
      <scalar name="root.comp1.ec.omega" description="Angular_frequency" plot="false" summation="false" unit="rad/s" edims="-1"/>
      <scalar name="root.comp1.ec.cucn1.minput_temperature" description="Temperature" plot="false" summation="false" unit="K" edims="3"/>
      <scalar name="root.comp1.ec.cucn1.minput_strainreferencetemperature" description="Strain_reference_temperature" plot="false" summation="false" unit="K" edims="3"/>
      <tensor name="root.comp1.ec.[nx,ny,nz]" description="Normal_vector" plot="true" summation="false" basename="root.comp1.ec.n" size="3,1" symmetric="false" axisymmetric="false" edims="2">
        <scalar name="root.comp1.ec.nx" description="Normal_vector@,_x_component#x"/>
        <scalar name="root.comp1.ec.ny" description="Normal_vector@,_x_component#y"/>
        <scalar name="root.comp1.ec.nz" description="Normal_vector@,_x_component#z"/>
      </tensor>
      <tensor name="root.comp1.ec.[nxmesh,nymesh,nzmesh]" description="#Mesh_normal" plot="false" summation="false" basename="root.comp1.ec.root_nmesh" size="3,1" symmetric="false" axisymmetric="false" edims="3">
        <scalar name="root.nxmesh" description="#Mesh_normal@,_x_component#x"/>
        <scalar name="root.nymesh" description="#Mesh_normal@,_x_component#y"/>
        <scalar name="root.nzmesh" description="#Mesh_normal@,_x_component#z"/>
      </tensor>
      <tensor name="root.comp1.ec.[unxmesh,unymesh,unzmesh]" description="#Mesh_normal_upside" plot="false" summation="false" basename="root.comp1.ec.root_unmesh" size="3,1" symmetric="false" axisymmetric="false" edims="3">
        <scalar name="root.unxmesh" description="#Mesh_normal_upside@,_x_component#x"/>
        <scalar name="root.unymesh" description="#Mesh_normal_upside@,_x_component#y"/>
        <scalar name="root.unzmesh" description="#Mesh_normal_upside@,_x_component#z"/>
      </tensor>
      <tensor name="root.comp1.ec.[dnxmesh,dnymesh,dnzmesh]" description="#Mesh_normal_downside" plot="false" summation="false" basename="root.comp1.ec.root_dnmesh" size="3,1" symmetric="false" axisymmetric="false" edims="3">
        <scalar name="root.dnxmesh" description="#Mesh_normal_downside@,_x_component#x"/>
        <scalar name="root.dnymesh" description="#Mesh_normal_downside@,_x_component#y"/>
        <scalar name="root.dnzmesh" description="#Mesh_normal_downside@,_x_component#z"/>
      </tensor>
      <tensor name="root.comp1.ec.[nmeshx,nmeshy,nmeshz]" description="Mesh_normal" plot="false" summation="false" basename="root.comp1.ec.nmesh" size="3,1" symmetric="false" axisymmetric="false" edims="2">
        <scalar name="root.comp1.ec.nmeshx" description="Mesh_normal@,_x_component#x"/>
        <scalar name="root.comp1.ec.nmeshy" description="Mesh_normal@,_x_component#y"/>
        <scalar name="root.comp1.ec.nmeshz" description="Mesh_normal@,_x_component#z"/>
      </tensor>
      <tensor name="root.comp1.ec.[unmeshx,unmeshy,unmeshz]" description="Mesh_normal_upside" plot="false" summation="false" basename="root.comp1.ec.unmesh" size="3,1" symmetric="false" axisymmetric="false" edims="2">
        <scalar name="root.comp1.ec.unmeshx" description="Mesh_normal_upside@,_x_component#x"/>
        <scalar name="root.comp1.ec.unmeshy" description="Mesh_normal_upside@,_x_component#y"/>
        <scalar name="root.comp1.ec.unmeshz" description="Mesh_normal_upside@,_x_component#z"/>
      </tensor>
      <tensor name="root.comp1.ec.[dnmeshx,dnmeshy,dnmeshz]" description="Mesh_normal_downside" plot="false" summation="false" basename="root.comp1.ec.dnmesh" size="3,1" symmetric="false" axisymmetric="false" edims="2">
        <scalar name="root.comp1.ec.dnmeshx" description="Mesh_normal_downside@,_x_component#x"/>
        <scalar name="root.comp1.ec.dnmeshy" description="Mesh_normal_downside@,_x_component#y"/>
        <scalar name="root.comp1.ec.dnmeshz" description="Mesh_normal_downside@,_x_component#z"/>
      </tensor>
      <tensor name="root.comp1.ec.[chixx,chiyx,chizx,chixy,chiyy,chizy,chixz,chiyz,chizz]" description="Electric_susceptibility" plot="false" summation="false" basename="root.comp1.ec.chi" size="3,3" symmetric="false" axisymmetric="false" unit="1" edims="3">
        <scalar name="root.comp1.ec.chixx" description="Electric_susceptibility@,_x_component#xx"/>
        <scalar name="root.comp1.ec.chiyx" description="Electric_susceptibility@,_x_component#yx"/>
        <scalar name="root.comp1.ec.chizx" description="Electric_susceptibility@,_x_component#zx"/>
        <scalar name="root.comp1.ec.chixy" description="Electric_susceptibility@,_x_component#xy"/>
        <scalar name="root.comp1.ec.chiyy" description="Electric_susceptibility@,_x_component#yy"/>
        <scalar name="root.comp1.ec.chizy" description="Electric_susceptibility@,_x_component#zy"/>
        <scalar name="root.comp1.ec.chixz" description="Electric_susceptibility@,_x_component#xz"/>
        <scalar name="root.comp1.ec.chiyz" description="Electric_susceptibility@,_x_component#yz"/>
        <scalar name="root.comp1.ec.chizz" description="Electric_susceptibility@,_x_component#zz"/>
      </tensor>
      <tensor name="root.comp1.ec.[Ixx,Iyx,Izx,Ixy,Iyy,Izy,Ixz,Iyz,Izz]" description="Spatial_identity" plot="false" summation="false" basename="root.comp1.ec.I" size="3,3" symmetric="false" axisymmetric="false" unit="1" edims="3">
        <scalar name="root.comp1.ec.Ixx" description="Spatial_identity@,_x_component#xx"/>
        <scalar name="root.comp1.ec.Iyx" description="Spatial_identity@,_x_component#yx"/>
        <scalar name="root.comp1.ec.Izx" description="Spatial_identity@,_x_component#zx"/>
        <scalar name="root.comp1.ec.Ixy" description="Spatial_identity@,_x_component#xy"/>
        <scalar name="root.comp1.ec.Iyy" description="Spatial_identity@,_x_component#yy"/>
        <scalar name="root.comp1.ec.Izy" description="Spatial_identity@,_x_component#zy"/>
        <scalar name="root.comp1.ec.Ixz" description="Spatial_identity@,_x_component#xz"/>
        <scalar name="root.comp1.ec.Iyz" description="Spatial_identity@,_x_component#yz"/>
        <scalar name="root.comp1.ec.Izz" description="Spatial_identity@,_x_component#zz"/>
      </tensor>
      <tensor name="root.comp1.ec.[unx,uny,unz]" description="Normal_vector_up_direction" plot="false" summation="false" basename="root.comp1.ec.un" size="3,1" symmetric="false" axisymmetric="false" edims="2">
        <scalar name="root.comp1.ec.unx" description="Normal_vector_up_direction@,_x_component#x"/>
        <scalar name="root.comp1.ec.uny" description="Normal_vector_up_direction@,_x_component#y"/>
        <scalar name="root.comp1.ec.unz" description="Normal_vector_up_direction@,_x_component#z"/>
      </tensor>
      <tensor name="root.comp1.ec.[dnx,dny,dnz]" description="Normal_vector_down_direction" plot="false" summation="false" basename="root.comp1.ec.dn" size="3,1" symmetric="false" axisymmetric="false" edims="2">
        <scalar name="root.comp1.ec.dnx" description="Normal_vector_down_direction@,_x_component#x"/>
        <scalar name="root.comp1.ec.dny" description="Normal_vector_down_direction@,_x_component#y"/>
        <scalar name="root.comp1.ec.dnz" description="Normal_vector_down_direction@,_x_component#z"/>
      </tensor>
      <tensor name="root.comp1.[VTx,VTy,VTz]" description="Tangential_gradient_of_X#V" plot="false" summation="false" basename="root.comp1.gradTV" size="3,1" symmetric="false" axisymmetric="false" unit="V/m" edims="2">
        <scalar name="root.comp1.VTx" description="Tangential_gradient_of_X_Y_component#V#x"/>
        <scalar name="root.comp1.VTy" description="Tangential_gradient_of_X_Y_component#V#y"/>
        <scalar name="root.comp1.VTz" description="Tangential_gradient_of_X_Y_component#V#z"/>
      </tensor>
      <tensor name="root.comp1.[VTxx,VTxy,VTxz]" description="Tangential_gradient_of_X#VTx" plot="false" summation="false" basename="root.comp1.gradTVTx" size="3,1" symmetric="false" axisymmetric="false" unit="V/m^2" edims="2">
        <scalar name="root.comp1.VTxx" description="Tangential_gradient_of_X_Y_component#VTx#x"/>
        <scalar name="root.comp1.VTxy" description="Tangential_gradient_of_X_Y_component#VTx#y"/>
        <scalar name="root.comp1.VTxz" description="Tangential_gradient_of_X_Y_component#VTx#z"/>
      </tensor>
      <tensor name="root.comp1.[VTyx,VTyy,VTyz]" description="Tangential_gradient_of_X#VTy" plot="false" summation="false" basename="root.comp1.gradTVTy" size="3,1" symmetric="false" axisymmetric="false" unit="V/m^2" edims="2">
        <scalar name="root.comp1.VTyx" description="Tangential_gradient_of_X_Y_component#VTy#x"/>
        <scalar name="root.comp1.VTyy" description="Tangential_gradient_of_X_Y_component#VTy#y"/>
        <scalar name="root.comp1.VTyz" description="Tangential_gradient_of_X_Y_component#VTy#z"/>
      </tensor>
      <tensor name="root.comp1.[VTzx,VTzy,VTzz]" description="Tangential_gradient_of_X#VTz" plot="false" summation="false" basename="root.comp1.gradTVTz" size="3,1" symmetric="false" axisymmetric="false" unit="V/m^2" edims="2">
        <scalar name="root.comp1.VTzx" description="Tangential_gradient_of_X_Y_component#VTz#x"/>
        <scalar name="root.comp1.VTzy" description="Tangential_gradient_of_X_Y_component#VTz#y"/>
        <scalar name="root.comp1.VTzz" description="Tangential_gradient_of_X_Y_component#VTz#z"/>
      </tensor>
      <tensor name="root.comp1.[Vx,Vy,Vz]" description="Gradient_of_X#V" plot="false" summation="false" basename="root.comp1.gradV" size="3,1" symmetric="false" axisymmetric="false" unit="V/m" edims="3">
        <scalar name="root.comp1.Vx" description="Gradient_of_X_Y_component#V#x"/>
        <scalar name="root.comp1.Vy" description="Gradient_of_X_Y_component#V#y"/>
        <scalar name="root.comp1.Vz" description="Gradient_of_X_Y_component#V#z"/>
      </tensor>
      <tensor name="root.comp1.[Vxx,Vxy,Vxz]" description="Gradient_of_X#Vx" plot="false" summation="false" basename="root.comp1.gradVx" size="3,1" symmetric="false" axisymmetric="false" unit="V/m^2" edims="3">
        <scalar name="root.comp1.Vxx" description="Gradient_of_X_Y_component#Vx#x"/>
        <scalar name="root.comp1.Vxy" description="Gradient_of_X_Y_component#Vx#y"/>
        <scalar name="root.comp1.Vxz" description="Gradient_of_X_Y_component#Vx#z"/>
      </tensor>
      <tensor name="root.comp1.[Vyx,Vyy,Vyz]" description="Gradient_of_X#Vy" plot="false" summation="false" basename="root.comp1.gradVy" size="3,1" symmetric="false" axisymmetric="false" unit="V/m^2" edims="3">
        <scalar name="root.comp1.Vyx" description="Gradient_of_X_Y_component#Vy#x"/>
        <scalar name="root.comp1.Vyy" description="Gradient_of_X_Y_component#Vy#y"/>
        <scalar name="root.comp1.Vyz" description="Gradient_of_X_Y_component#Vy#z"/>
      </tensor>
      <tensor name="root.comp1.[Vzx,Vzy,Vzz]" description="Gradient_of_X#Vz" plot="false" summation="false" basename="root.comp1.gradVz" size="3,1" symmetric="false" axisymmetric="false" unit="V/m^2" edims="3">
        <scalar name="root.comp1.Vzx" description="Gradient_of_X_Y_component#Vz#x"/>
        <scalar name="root.comp1.Vzy" description="Gradient_of_X_Y_component#Vz#y"/>
        <scalar name="root.comp1.Vzz" description="Gradient_of_X_Y_component#Vz#z"/>
      </tensor>
      <group name="ElectricGroup" description="Electric[EMVariableGroup]">
        <scalar name="root.comp1.V" description="Electric_potential" plot="true" summation="false" unit="V" edims="3"/>
        <scalar name="root.comp1.ec.normD" description="Electric_displacement_field_norm" plot="true" summation="false" unit="C/m^2" edims="3"/>
        <scalar name="root.comp1.ec.normP" description="Polarization_norm" plot="true" summation="false" unit="C/m^2" edims="3"/>
        <scalar name="root.comp1.ec.normE" description="Electric_field_norm" plot="true" summation="false" unit="V/m" edims="3"/>
        <tensor name="root.comp1.ec.[Dx,Dy,Dz]" description="Electric_displacement_field" plot="true" summation="false" basename="root.comp1.ec.D_s" size="3,1" symmetric="false" axisymmetric="false" unit="C/m^2" edims="3">
          <scalar name="root.comp1.ec.Dx" description="Electric_displacement_field@,_x_component#x"/>
          <scalar name="root.comp1.ec.Dy" description="Electric_displacement_field@,_x_component#y"/>
          <scalar name="root.comp1.ec.Dz" description="Electric_displacement_field@,_x_component#z"/>
        </tensor>
        <tensor name="root.comp1.ec.[Px,Py,Pz]" description="Polarization" plot="true" summation="false" basename="root.comp1.ec.P_s" size="3,1" symmetric="false" axisymmetric="false" unit="C/m^2" edims="3">
          <scalar name="root.comp1.ec.Px" description="Polarization@,_x_component#x"/>
          <scalar name="root.comp1.ec.Py" description="Polarization@,_x_component#y"/>
          <scalar name="root.comp1.ec.Pz" description="Polarization@,_x_component#z"/>
        </tensor>
        <tensor name="root.comp1.ec.[Ex,Ey,Ez]" description="Electric_field" plot="true" summation="false" basename="root.comp1.ec.E_s" size="3,1" symmetric="false" axisymmetric="false" unit="V/m" edims="3">
          <scalar name="root.comp1.ec.Ex" description="Electric_field@,_x_component#x"/>
          <scalar name="root.comp1.ec.Ey" description="Electric_field@,_x_component#y"/>
          <scalar name="root.comp1.ec.Ez" description="Electric_field@,_x_component#z"/>
        </tensor>
        <tensor name="root.comp1.ec.[tEx,tEy,tEz]" description="Tangential_electric_field" plot="true" summation="false" basename="root.comp1.ec.tE_s" size="3,1" symmetric="false" axisymmetric="false" unit="V/m" edims="2">
          <scalar name="root.comp1.ec.tEx" description="Tangential_electric_field@,_x_component#x"/>
          <scalar name="root.comp1.ec.tEy" description="Tangential_electric_field@,_x_component#y"/>
          <scalar name="root.comp1.ec.tEz" description="Tangential_electric_field@,_x_component#z"/>
        </tensor>
      </group>
      <group name="MechanicalGroup" description="Mechanical[EMVariableGroup]">
        <tensor name="root.comp1.ec.[unTex,unTey,unTez]" description="Maxwell_upward_electric_surface_stress_tensor" plot="true" summation="false" basename="root.comp1.ec.unTe" size="3,1" symmetric="false" axisymmetric="false" unit="Pa" edims="2">
          <scalar name="root.comp1.ec.unTex" description="Maxwell_upward_electric_surface_stress_tensor@,_x_component#x"/>
          <scalar name="root.comp1.ec.unTey" description="Maxwell_upward_electric_surface_stress_tensor@,_x_component#y"/>
          <scalar name="root.comp1.ec.unTez" description="Maxwell_upward_electric_surface_stress_tensor@,_x_component#z"/>
        </tensor>
        <tensor name="root.comp1.ec.[dnTex,dnTey,dnTez]" description="Maxwell_downward_electric_surface_stress_tensor" plot="true" summation="false" basename="root.comp1.ec.dnTe" size="3,1" symmetric="false" axisymmetric="false" unit="Pa" edims="2">
          <scalar name="root.comp1.ec.dnTex" description="Maxwell_downward_electric_surface_stress_tensor@,_x_component#x"/>
          <scalar name="root.comp1.ec.dnTey" description="Maxwell_downward_electric_surface_stress_tensor@,_x_component#y"/>
          <scalar name="root.comp1.ec.dnTez" description="Maxwell_downward_electric_surface_stress_tensor@,_x_component#z"/>
        </tensor>
        <tensor name="root.comp1.ec.[unTx,unTy,unTz]" description="Maxwell_upward_surface_stress_tensor" plot="true" summation="false" basename="root.comp1.ec.unT" size="3,1" symmetric="false" axisymmetric="false" unit="Pa" edims="2">
          <scalar name="root.comp1.ec.unTx" description="Maxwell_upward_surface_stress_tensor@,_x_component#x"/>
          <scalar name="root.comp1.ec.unTy" description="Maxwell_upward_surface_stress_tensor@,_x_component#y"/>
          <scalar name="root.comp1.ec.unTz" description="Maxwell_upward_surface_stress_tensor@,_x_component#z"/>
        </tensor>
        <tensor name="root.comp1.ec.[dnTx,dnTy,dnTz]" description="Maxwell_downward_surface_stress_tensor" plot="true" summation="false" basename="root.comp1.ec.dnT" size="3,1" symmetric="false" axisymmetric="false" unit="Pa" edims="2">
          <scalar name="root.comp1.ec.dnTx" description="Maxwell_downward_surface_stress_tensor@,_x_component#x"/>
          <scalar name="root.comp1.ec.dnTy" description="Maxwell_downward_surface_stress_tensor@,_x_component#y"/>
          <scalar name="root.comp1.ec.dnTz" description="Maxwell_downward_surface_stress_tensor@,_x_component#z"/>
        </tensor>
      </group>
      <group name="EnergyAndPowerGroup" description="Energy_and_power">
        <scalar name="root.comp1.ec.intWe" description="Total_electric_energy" plot="true" summation="false" unit="J" edims="-1"/>
        <scalar name="root.comp1.ec.W" description="Energy_density" plot="true" summation="false" unit="J/m^3" edims="3"/>
        <scalar name="root.comp1.ec.We" description="Electric_energy_density" plot="true" summation="false" unit="J/m^3" edims="3"/>
      </group>
      <group name="HeatGroup" description="Heat[EMVariableGroup]">
        <scalar name="root.comp1.ec.Qh" description="Total_power_dissipation_density" plot="true" summation="false" unit="W/m^3" edims="3"/>
        <scalar name="root.comp1.ec.Qsh" description="Surface_losses" plot="true" summation="false" unit="W/m^2" edims="2"/>
        <scalar name="root.comp1.ec.Qrh" description="Resistive_losses" plot="true" summation="false" unit="W/m^3" edims="3"/>
      </group>
      <group name="MaterialPropsGroup" description="Material_properties[EMVariableGroup]">
        <tensor name="root.comp1.ec.[sigmaxx,sigmayx,sigmazx,sigmaxy,sigmayy,sigmazy,sigmaxz,sigmayz,sigmazz]" description="Electrical_conductivity" plot="true" summation="false" basename="root.comp1.ec.sigma_s" size="3,3" symmetric="false" axisymmetric="false" unit="S/m" edims="3">
          <scalar name="root.comp1.ec.sigmaxx" description="Electrical_conductivity@,_x_component#xx"/>
          <scalar name="root.comp1.ec.sigmayx" description="Electrical_conductivity@,_x_component#yx"/>
          <scalar name="root.comp1.ec.sigmazx" description="Electrical_conductivity@,_x_component#zx"/>
          <scalar name="root.comp1.ec.sigmaxy" description="Electrical_conductivity@,_x_component#xy"/>
          <scalar name="root.comp1.ec.sigmayy" description="Electrical_conductivity@,_x_component#yy"/>
          <scalar name="root.comp1.ec.sigmazy" description="Electrical_conductivity@,_x_component#zy"/>
          <scalar name="root.comp1.ec.sigmaxz" description="Electrical_conductivity@,_x_component#xz"/>
          <scalar name="root.comp1.ec.sigmayz" description="Electrical_conductivity@,_x_component#yz"/>
          <scalar name="root.comp1.ec.sigmazz" description="Electrical_conductivity@,_x_component#zz"/>
        </tensor>
        <tensor name="root.comp1.ec.[epsilonrxx,epsilonryx,epsilonrzx,epsilonrxy,epsilonryy,epsilonrzy,epsilonrxz,epsilonryz,epsilonrzz]" description="Relative_permittivity" plot="true" summation="false" basename="root.comp1.ec.epsilonr" size="3,3" symmetric="false" axisymmetric="false" unit="1" edims="3">
          <scalar name="root.comp1.ec.epsilonrxx" description="Relative_permittivity@,_x_component#xx"/>
          <scalar name="root.comp1.ec.epsilonryx" description="Relative_permittivity@,_x_component#yx"/>
          <scalar name="root.comp1.ec.epsilonrzx" description="Relative_permittivity@,_x_component#zx"/>
          <scalar name="root.comp1.ec.epsilonrxy" description="Relative_permittivity@,_x_component#xy"/>
          <scalar name="root.comp1.ec.epsilonryy" description="Relative_permittivity@,_x_component#yy"/>
          <scalar name="root.comp1.ec.epsilonrzy" description="Relative_permittivity@,_x_component#zy"/>
          <scalar name="root.comp1.ec.epsilonrxz" description="Relative_permittivity@,_x_component#xz"/>
          <scalar name="root.comp1.ec.epsilonryz" description="Relative_permittivity@,_x_component#yz"/>
          <scalar name="root.comp1.ec.epsilonrzz" description="Relative_permittivity@,_x_component#zz"/>
        </tensor>
      </group>
      <group name="CurrentsAndChargeGroup" description="Currents_and_charge">
        <scalar name="root.comp1.ec.normJ" description="Current_density_norm" plot="true" summation="false" unit="A/m^2" edims="3"/>
        <scalar name="root.comp1.ec.nJ" description="Normal_current_density" plot="true" summation="false" unit="A/m^2" edims="2"/>
        <scalar name="root.comp1.ec.rhoq" description="Space_charge_density" plot="true" summation="false" unit="C/m^3" edims="3"/>
        <tensor name="root.comp1.ec.[Jix,Jiy,Jiz]" description="Induced_current_density" plot="true" summation="false" basename="root.comp1.ec.Ji" size="3,1" symmetric="false" axisymmetric="false" unit="A/m^2" edims="3">
          <scalar name="root.comp1.ec.Jix" description="Induced_current_density@,_x_component#x"/>
          <scalar name="root.comp1.ec.Jiy" description="Induced_current_density@,_x_component#y"/>
          <scalar name="root.comp1.ec.Jiz" description="Induced_current_density@,_x_component#z"/>
        </tensor>
        <tensor name="root.comp1.ec.[Jdx,Jdy,Jdz]" description="Displacement_current_density" plot="true" summation="false" basename="root.comp1.ec.Jd" size="3,1" symmetric="false" axisymmetric="false" unit="A/m^2" edims="3">
          <scalar name="root.comp1.ec.Jdx" description="Displacement_current_density@,_x_component#x"/>
          <scalar name="root.comp1.ec.Jdy" description="Displacement_current_density@,_x_component#y"/>
          <scalar name="root.comp1.ec.Jdz" description="Displacement_current_density@,_x_component#z"/>
        </tensor>
        <tensor name="root.comp1.ec.[Jex,Jey,Jez]" description="External_current_density" plot="true" summation="false" basename="root.comp1.ec.Je" size="3,1" symmetric="false" axisymmetric="false" unit="A/m^2" edims="3">
          <scalar name="root.comp1.ec.Jex" description="External_current_density@,_x_component#x"/>
          <scalar name="root.comp1.ec.Jey" description="External_current_density@,_x_component#y"/>
          <scalar name="root.comp1.ec.Jez" description="External_current_density@,_x_component#z"/>
        </tensor>
        <tensor name="root.comp1.ec.[Jx,Jy,Jz]" description="Current_density" plot="true" summation="false" basename="root.comp1.ec.J_s" size="3,1" symmetric="false" axisymmetric="false" unit="A/m^2" edims="3">
          <scalar name="root.comp1.ec.Jx" description="Current_density@,_x_component#x"/>
          <scalar name="root.comp1.ec.Jy" description="Current_density@,_x_component#y"/>
          <scalar name="root.comp1.ec.Jz" description="Current_density@,_x_component#z"/>
        </tensor>
      </group>
      <group name="GlobalGroup" description="Global">
        <scalar name="root.comp1.ec.zref" description="Reference_impedance" plot="true" summation="false" unit="&#x3a9;" edims="-1"/>
      </group>
    </group>
    <group name="ht" description="#Heat Transfer in Solids">
      <scalar name="root.comp1.T_fld_act" description="Temperature" plot="false" summation="false" edims="0,1,2,3"/>
      <scalar name="root.comp1.domflux.Tx" description="Domain_flux_x#x" plot="false" summation="false" unit="W/m^2" edims="3"/>
      <scalar name="root.comp1.domflux.Ty" description="Domain_flux_x#y" plot="false" summation="false" unit="W/m^2" edims="3"/>
      <scalar name="root.comp1.domflux.Tz" description="Domain_flux_x#z" plot="false" summation="false" unit="W/m^2" edims="3"/>
      <scalar name="root.comp1.ht.q0" description="Inward_heat_flux" plot="false" summation="false" unit="W/m^2" edims="2"/>
      <scalar name="root.comp1.ht.Tu" description="Temperature" plot="false" summation="false" unit="K" edims="2"/>
      <scalar name="root.comp1.ht.Td" description="Temperature" plot="false" summation="false" unit="K" edims="2"/>
      <scalar name="root.comp1.ht.opaqueLayer" description="Thin_layer_opacity" plot="false" summation="false" edims="2"/>
      <scalar name="root.comp1.ht.Tvar" description="Temperature" plot="false" summation="false" unit="K" edims="2,3"/>
      <scalar name="root.comp1.ht.d" description="Thickness" plot="false" summation="false" unit="1" edims="3"/>
      <scalar name="root.comp1.ht.Pc" description="Cross_sectional_perimeter" plot="false" summation="false" unit="1" edims="3"/>
      <scalar name="root.comp1.ht.varIntSpa" description="Intermediate_variable" plot="false" summation="false" unit="1" edims="3"/>
      <scalar name="root.comp1.uflux.T" description="Boundary_flux_up_direction" plot="false" summation="false" edims="2"/>
      <scalar name="root.comp1.dflux.T" description="Boundary_flux_down_direction" plot="false" summation="false" edims="2"/>
      <scalar name="root.comp1.Tt" description="Temperature@,_first_time_derivative" plot="false" summation="false" unit="K/s" edims="3"/>
      <scalar name="root.comp1.Ttt" description="Temperature@,_second_time_derivative" plot="false" summation="false" unit="K/s^2" edims="3"/>
      <scalar name="root.comp1.ht.solid1.pRef" description="Reference_pressure_level" plot="false" summation="false" unit="Pa" edims="3"/>
      <scalar name="root.comp1.ht.alphap" description="Isobaric_compressibility_coefficient" plot="false" summation="false" unit="1/K" edims="3"/>
      <scalar name="root.comp1.ht.Q" description="Heat_source" plot="false" summation="false" unit="W/m^3" edims="3"/>
      <scalar name="root.comp1.ht.qs" description="Production/absorption_coefficient" plot="false" summation="false" unit="W/(m^3*K)" edims="3"/>
      <scalar name="root.comp1.ht.Qmet" description="Metabolic_heat_source" plot="false" summation="false" unit="W/m^3" edims="3"/>
      <scalar name="root.comp1.ht.qs_oop" description="Out-of-plane_production/absorption_coefficient" plot="false" summation="false" unit="W/(m^3*K)" edims="3"/>
      <scalar name="root.comp1.ht.Qoop" description="Out-of-plane_heat_source" plot="false" summation="false" unit="W/m^3" edims="3"/>
      <scalar name="root.comp1.ht.rhoInt" description="Density_for_integration" plot="false" summation="false" unit="kg/m^3" edims="3"/>
      <scalar name="root.comp1.ht.CpInt" description="Specific_heat_capacity_for_integration" plot="false" summation="false" unit="J/(kg*K)" edims="3"/>
      <scalar name="root.comp1.ht.gammaInt" description="Ratio_of_specific_heats_for_integration" plot="false" summation="false" unit="1" edims="3"/>
      <scalar name="root.comp1.ht.TRef" description="Reference_temperature" plot="false" summation="false" unit="K" edims="3"/>
      <scalar name="root.comp1.ht.pRef" description="Reference_pressure_level" plot="false" summation="false" unit="Pa" edims="3"/>
      <scalar name="root.comp1.ht.Qltot" description="Total_line_heat_source" plot="false" summation="false" unit="W/m" edims="1"/>
      <scalar name="root.comp1.ht.Qptot" description="Total_point_heat_source" plot="false" summation="false" unit="W" edims="0"/>
      <scalar name="root.comp1.ht.hfPW" description="Full_pressure_work_indicator" plot="false" summation="false" unit="1" edims="3"/>
      <scalar name="root.comp1.ht.ndflux_acc" description="Normal_conductive_heat_flux" plot="false" summation="false" unit="W/m^2" edims="2"/>
      <scalar name="root.comp1.ht.ndflux_acc_u" description="Internal_normal_conductive_heat_flux,_upside" plot="false" summation="false" unit="W/m^2" edims="2"/>
      <scalar name="root.comp1.ht.ndflux_acc_d" description="Internal_normal_conductive_heat_flux,_downside" plot="false" summation="false" unit="W/m^2" edims="2"/>
      <scalar name="root.comp1.ht.ntflux_acc" description="Normal_total_heat_flux" plot="false" summation="false" unit="W/m^2" edims="2"/>
      <scalar name="root.comp1.ht.ntflux_acc_u" description="Internal_normal_total_heat_flux,_upside" plot="false" summation="false" unit="W/m^2" edims="2"/>
      <scalar name="root.comp1.ht.ntflux_acc_d" description="Internal_normal_total_heat_flux,_downside" plot="false" summation="false" unit="W/m^2" edims="2"/>
      <scalar name="root.comp1.ht.nteflux_acc" description="Normal_total_energy_flux" plot="false" summation="false" unit="W/m^2" edims="2"/>
      <scalar name="root.comp1.ht.nteflux_acc_u" description="Internal_normal_total_energy_flux,_upside" plot="false" summation="false" unit="W/m^2" edims="2"/>
      <scalar name="root.comp1.ht.nteflux_acc_d" description="Internal_normal_total_energy_flux,_downside" plot="false" summation="false" unit="W/m^2" edims="2"/>
      <scalar name="root.comp1.ht.solid1.varIntSpa" description="Intermediate_variable" plot="false" summation="false" unit="1" edims="3"/>
      <scalar name="root.comp1.ht.isSolid" description="Solid_boolean" plot="false" summation="false" unit="1" edims="3"/>
      <scalar name="root.comp1.ht.Tinit" description="Temperature" plot="false" summation="false" unit="K" edims="3"/>
      <scalar name="root.comp1.ht.ins1.varIntSpa" description="Intermediate_variable" plot="false" summation="false" unit="1" edims="2"/>
      <scalar name="root.comp1.ht.T0" description="Temperature" plot="false" summation="false" unit="K" edims="2"/>
      <scalar name="root.comp1.ht.temp1.varIntSpa" description="Intermediate_variable" plot="false" summation="false" unit="1" edims="2"/>
      <scalar name="root.comp1.ht.omega" description="Angular_frequency" plot="false" summation="false" unit="rad/s" edims="-1"/>
      <scalar name="root.comp1.ht.solid1.minput_temperature" description="Temperature" plot="false" summation="false" unit="K" edims="3"/>
      <scalar name="root.comp1.ht.solid1.minput_strainreferencetemperature" description="Strain_reference_temperature" plot="false" summation="false" unit="K" edims="3"/>
      <scalar name="root.comp1.ht.tau_prime" description="GLS_time_scale" plot="false" summation="false" unit="m^3*s/kg" edims="3"/>
      <scalar name="root.comp1.ht.res_prime" description="Additional_conservative_advective_contribution" plot="false" summation="false" unit="W/m^3" edims="3"/>
      <scalar name="root.comp1.ht.testOp_T" description="" plot="false" summation="false" unit="W/m^3" edims="3"/>
      <scalar name="root.comp1.ht.tauScStr_T" description="" plot="false" summation="false" unit="m*s^3*K/kg" edims="3"/>
      <scalar name="root.comp1.ht.streamline" description="Streamline_diffusion" plot="false" summation="false" unit="kg*K/(m*s^3)" edims="3"/>
      <scalar name="root.comp1.ht.helem" description="Element_size" plot="false" summation="false" unit="m" edims="3"/>
      <scalar name="root.comp1.ht.res_T" description="Equation_residual" plot="false" summation="false" unit="W/m^3" edims="3"/>
      <scalar name="root.comp1.ht.tau_e" description="GLS_time_scale" plot="false" summation="false" unit="m*s^3*K/kg" edims="3"/>
      <scalar name="root.comp1.ht.tau_eCross" description="" plot="false" summation="false" unit="m*s^3*K/kg" edims="3"/>
      <scalar name="root.comp1.ht.gTgijgT" description="" plot="false" summation="false" unit="K^2" edims="3"/>
      <scalar name="root.comp1.ht.h2GT" description="" plot="false" summation="false" unit="m^2" edims="3"/>
      <scalar name="root.comp1.ht.xiT" description="Stabilization_switch_variable" plot="false" summation="false" unit="1" edims="3"/>
      <scalar name="root.comp1.ht.xiTt" description="" plot="false" summation="false" unit="1" edims="3"/>
      <scalar name="root.comp1.ht.gijij" description="" plot="false" summation="false" unit="m^4" edims="3"/>
      <tensor name="root.comp1.ht.[F_mat11,F_mat21,F_mat31,F_mat12,F_mat22,F_mat32,F_mat13,F_mat23,F_mat33]" description="Coordinate_transform_from_X_frame_to_Y_frame#Material#Spatial" plot="false" summation="false" basename="root.comp1.ht.F_mat" size="3,3" symmetric="false" axisymmetric="false" edims="">
        <scalar name="root.comp1.ht.F_mat11" description="Coordinate_transform_from_X_frame_to_Y_frame#Material#Spatial@,_x_component#xx"/>
        <scalar name="root.comp1.ht.F_mat21" description="Coordinate_transform_from_X_frame_to_Y_frame#Material#Spatial@,_x_component#yx"/>
        <scalar name="root.comp1.ht.F_mat31" description="Coordinate_transform_from_X_frame_to_Y_frame#Material#Spatial@,_x_component#zx"/>
        <scalar name="root.comp1.ht.F_mat12" description="Coordinate_transform_from_X_frame_to_Y_frame#Material#Spatial@,_x_component#xy"/>
        <scalar name="root.comp1.ht.F_mat22" description="Coordinate_transform_from_X_frame_to_Y_frame#Material#Spatial@,_x_component#yy"/>
        <scalar name="root.comp1.ht.F_mat32" description="Coordinate_transform_from_X_frame_to_Y_frame#Material#Spatial@,_x_component#zy"/>
        <scalar name="root.comp1.ht.F_mat13" description="Coordinate_transform_from_X_frame_to_Y_frame#Material#Spatial@,_x_component#xz"/>
        <scalar name="root.comp1.ht.F_mat23" description="Coordinate_transform_from_X_frame_to_Y_frame#Material#Spatial@,_x_component#yz"/>
        <scalar name="root.comp1.ht.F_mat33" description="Coordinate_transform_from_X_frame_to_Y_frame#Material#Spatial@,_x_component#zz"/>
      </tensor>
      <tensor name="root.comp1.ht.[invF_mat11,invF_mat21,invF_mat31,invF_mat12,invF_mat22,invF_mat32,invF_mat13,invF_mat23,invF_mat33]" description="Coordinate_transform_from_X_frame_to_Y_frame#Spatial#Material" plot="false" summation="false" basename="root.comp1.ht.invF_mat" size="3,3" symmetric="false" axisymmetric="false" edims="">
        <scalar name="root.comp1.ht.invF_mat11" description="Coordinate_transform_from_X_frame_to_Y_frame#Spatial#Material@,_x_component#xx"/>
        <scalar name="root.comp1.ht.invF_mat21" description="Coordinate_transform_from_X_frame_to_Y_frame#Spatial#Material@,_x_component#yx"/>
        <scalar name="root.comp1.ht.invF_mat31" description="Coordinate_transform_from_X_frame_to_Y_frame#Spatial#Material@,_x_component#zx"/>
        <scalar name="root.comp1.ht.invF_mat12" description="Coordinate_transform_from_X_frame_to_Y_frame#Spatial#Material@,_x_component#xy"/>
        <scalar name="root.comp1.ht.invF_mat22" description="Coordinate_transform_from_X_frame_to_Y_frame#Spatial#Material@,_x_component#yy"/>
        <scalar name="root.comp1.ht.invF_mat32" description="Coordinate_transform_from_X_frame_to_Y_frame#Spatial#Material@,_x_component#zy"/>
        <scalar name="root.comp1.ht.invF_mat13" description="Coordinate_transform_from_X_frame_to_Y_frame#Spatial#Material@,_x_component#xz"/>
        <scalar name="root.comp1.ht.invF_mat23" description="Coordinate_transform_from_X_frame_to_Y_frame#Spatial#Material@,_x_component#yz"/>
        <scalar name="root.comp1.ht.invF_mat33" description="Coordinate_transform_from_X_frame_to_Y_frame#Spatial#Material@,_x_component#zz"/>
      </tensor>
      <tensor name="root.comp1.ht.[Ftang_mat11,Ftang_mat21,Ftang_mat31,Ftang_mat12,Ftang_mat22,Ftang_mat32,Ftang_mat13,Ftang_mat23,Ftang_mat33]" description="Coordinate_transform_from_X_frame_to_Y_frame#Material#Spatial" plot="false" summation="false" basename="root.comp1.ht.Ftang_mat" size="3,3" symmetric="false" axisymmetric="false" edims="">
        <scalar name="root.comp1.ht.Ftang_mat11" description="Coordinate_transform_from_X_frame_to_Y_frame#Material#Spatial@,_x_component#xx"/>
        <scalar name="root.comp1.ht.Ftang_mat21" description="Coordinate_transform_from_X_frame_to_Y_frame#Material#Spatial@,_x_component#yx"/>
        <scalar name="root.comp1.ht.Ftang_mat31" description="Coordinate_transform_from_X_frame_to_Y_frame#Material#Spatial@,_x_component#zx"/>
        <scalar name="root.comp1.ht.Ftang_mat12" description="Coordinate_transform_from_X_frame_to_Y_frame#Material#Spatial@,_x_component#xy"/>
        <scalar name="root.comp1.ht.Ftang_mat22" description="Coordinate_transform_from_X_frame_to_Y_frame#Material#Spatial@,_x_component#yy"/>
        <scalar name="root.comp1.ht.Ftang_mat32" description="Coordinate_transform_from_X_frame_to_Y_frame#Material#Spatial@,_x_component#zy"/>
        <scalar name="root.comp1.ht.Ftang_mat13" description="Coordinate_transform_from_X_frame_to_Y_frame#Material#Spatial@,_x_component#xz"/>
        <scalar name="root.comp1.ht.Ftang_mat23" description="Coordinate_transform_from_X_frame_to_Y_frame#Material#Spatial@,_x_component#yz"/>
        <scalar name="root.comp1.ht.Ftang_mat33" description="Coordinate_transform_from_X_frame_to_Y_frame#Material#Spatial@,_x_component#zz"/>
      </tensor>
      <tensor name="root.comp1.ht.[nx,ny,nz]" description="Normal_vector" plot="true" summation="false" basename="root.comp1.ht.n" size="3,1" symmetric="false" axisymmetric="false" unit="1" edims="2">
        <scalar name="root.comp1.ht.nx" description="Normal_vector@,_x_component#x"/>
        <scalar name="root.comp1.ht.ny" description="Normal_vector@,_x_component#y"/>
        <scalar name="root.comp1.ht.nz" description="Normal_vector@,_x_component#z"/>
      </tensor>
      <tensor name="root.comp1.ht.[nxmesh,nymesh,nzmesh]" description="Normal_vector_(mesh)" plot="false" summation="false" basename="root.comp1.ht.nmesh" size="3,1" symmetric="false" axisymmetric="false" unit="1" edims="2">
        <scalar name="root.comp1.ht.nxmesh" description="Normal_vector_(mesh)@,_x_component#x"/>
        <scalar name="root.comp1.ht.nymesh" description="Normal_vector_(mesh)@,_x_component#y"/>
        <scalar name="root.comp1.ht.nzmesh" description="Normal_vector_(mesh)@,_x_component#z"/>
      </tensor>
      <tensor name="root.comp1.ht.[dnx,dny,dnz]" description="Normal_vector_down_direction" plot="true" summation="false" basename="root.comp1.ht.dn" size="3,1" symmetric="false" axisymmetric="false" unit="1" edims="2">
        <scalar name="root.comp1.ht.dnx" description="Normal_vector_down_direction@,_x_component#x"/>
        <scalar name="root.comp1.ht.dny" description="Normal_vector_down_direction@,_x_component#y"/>
        <scalar name="root.comp1.ht.dnz" description="Normal_vector_down_direction@,_x_component#z"/>
      </tensor>
      <tensor name="root.comp1.ht.[unx,uny,unz]" description="Normal_vector_up_direction" plot="true" summation="false" basename="root.comp1.ht.un" size="3,1" symmetric="false" axisymmetric="false" unit="1" edims="2">
        <scalar name="root.comp1.ht.unx" description="Normal_vector_up_direction@,_x_component#x"/>
        <scalar name="root.comp1.ht.uny" description="Normal_vector_up_direction@,_x_component#y"/>
        <scalar name="root.comp1.ht.unz" description="Normal_vector_up_direction@,_x_component#z"/>
      </tensor>
      <tensor name="root.comp1.ht.[x,y,z]" description="Spatial_coordinate" plot="false" summation="false" basename="root.comp1.ht.coord_spatial" size="3,1" symmetric="false" axisymmetric="false" unit="m" edims="">
        <scalar name="root.x" description="Coordinate_x#x"/>
        <scalar name="root.y" description="Coordinate_x#y"/>
        <scalar name="root.z" description="Coordinate_x#z"/>
      </tensor>
      <tensor name="root.comp1.[TTx,TTy,TTz]" description="Tangential_gradient_of_X#T" plot="false" summation="false" basename="root.comp1.gradTT" size="3,1" symmetric="false" axisymmetric="false" unit="K/m" edims="2">
        <scalar name="root.comp1.TTx" description="Tangential_gradient_of_X_Y_component#T#x"/>
        <scalar name="root.comp1.TTy" description="Tangential_gradient_of_X_Y_component#T#y"/>
        <scalar name="root.comp1.TTz" description="Tangential_gradient_of_X_Y_component#T#z"/>
      </tensor>
      <tensor name="root.comp1.[TTxx,TTxy,TTxz]" description="Tangential_gradient_of_X#TTx" plot="false" summation="false" basename="root.comp1.gradTTTx" size="3,1" symmetric="false" axisymmetric="false" unit="K/m^2" edims="2">
        <scalar name="root.comp1.TTxx" description="Tangential_gradient_of_X_Y_component#TTx#x"/>
        <scalar name="root.comp1.TTxy" description="Tangential_gradient_of_X_Y_component#TTx#y"/>
        <scalar name="root.comp1.TTxz" description="Tangential_gradient_of_X_Y_component#TTx#z"/>
      </tensor>
      <tensor name="root.comp1.[TTyx,TTyy,TTyz]" description="Tangential_gradient_of_X#TTy" plot="false" summation="false" basename="root.comp1.gradTTTy" size="3,1" symmetric="false" axisymmetric="false" unit="K/m^2" edims="2">
        <scalar name="root.comp1.TTyx" description="Tangential_gradient_of_X_Y_component#TTy#x"/>
        <scalar name="root.comp1.TTyy" description="Tangential_gradient_of_X_Y_component#TTy#y"/>
        <scalar name="root.comp1.TTyz" description="Tangential_gradient_of_X_Y_component#TTy#z"/>
      </tensor>
      <tensor name="root.comp1.[TTzx,TTzy,TTzz]" description="Tangential_gradient_of_X#TTz" plot="false" summation="false" basename="root.comp1.gradTTTz" size="3,1" symmetric="false" axisymmetric="false" unit="K/m^2" edims="2">
        <scalar name="root.comp1.TTzx" description="Tangential_gradient_of_X_Y_component#TTz#x"/>
        <scalar name="root.comp1.TTzy" description="Tangential_gradient_of_X_Y_component#TTz#y"/>
        <scalar name="root.comp1.TTzz" description="Tangential_gradient_of_X_Y_component#TTz#z"/>
      </tensor>
      <tensor name="root.comp1.[TTxt,TTyt,TTzt]" description="Tangential_gradient_of_X#T@,_first_time_derivative" plot="false" summation="false" basename="root.comp1.gradTTt" size="3,1" symmetric="false" axisymmetric="false" unit="K/(m*s)" edims="2">
        <scalar name="root.comp1.TTxt" description="Tangential_gradient_of_X#T@,_first_time_derivative@,_x_component#x"/>
        <scalar name="root.comp1.TTyt" description="Tangential_gradient_of_X#T@,_first_time_derivative@,_x_component#y"/>
        <scalar name="root.comp1.TTzt" description="Tangential_gradient_of_X#T@,_first_time_derivative@,_x_component#z"/>
      </tensor>
      <tensor name="root.comp1.[TTxtt,TTytt,TTztt]" description="Tangential_gradient_of_X#T@,_second_time_derivative" plot="false" summation="false" basename="root.comp1.gradTTtt" size="3,1" symmetric="false" axisymmetric="false" unit="K/(m*s^2)" edims="2">
        <scalar name="root.comp1.TTxtt" description="Tangential_gradient_of_X#T@,_second_time_derivative@,_x_component#x"/>
        <scalar name="root.comp1.TTytt" description="Tangential_gradient_of_X#T@,_second_time_derivative@,_x_component#y"/>
        <scalar name="root.comp1.TTztt" description="Tangential_gradient_of_X#T@,_second_time_derivative@,_x_component#z"/>
      </tensor>
      <tensor name="root.comp1.[Tx,Ty,Tz]" description="Gradient_of_X#T" plot="false" summation="false" basename="root.comp1.gradT" size="3,1" symmetric="false" axisymmetric="false" unit="K/m" edims="3">
        <scalar name="root.comp1.Tx" description="Gradient_of_X_Y_component#T#x"/>
        <scalar name="root.comp1.Ty" description="Gradient_of_X_Y_component#T#y"/>
        <scalar name="root.comp1.Tz" description="Gradient_of_X_Y_component#T#z"/>
      </tensor>
      <tensor name="root.comp1.[Txx,Txy,Txz]" description="Gradient_of_X#Tx" plot="false" summation="false" basename="root.comp1.gradTx" size="3,1" symmetric="false" axisymmetric="false" unit="K/m^2" edims="3">
        <scalar name="root.comp1.Txx" description="Gradient_of_X_Y_component#Tx#x"/>
        <scalar name="root.comp1.Txy" description="Gradient_of_X_Y_component#Tx#y"/>
        <scalar name="root.comp1.Txz" description="Gradient_of_X_Y_component#Tx#z"/>
      </tensor>
      <tensor name="root.comp1.[Tyx,Tyy,Tyz]" description="Gradient_of_X#Ty" plot="false" summation="false" basename="root.comp1.gradTy" size="3,1" symmetric="false" axisymmetric="false" unit="K/m^2" edims="3">
        <scalar name="root.comp1.Tyx" description="Gradient_of_X_Y_component#Ty#x"/>
        <scalar name="root.comp1.Tyy" description="Gradient_of_X_Y_component#Ty#y"/>
        <scalar name="root.comp1.Tyz" description="Gradient_of_X_Y_component#Ty#z"/>
      </tensor>
      <tensor name="root.comp1.[Tzx,Tzy,Tzz]" description="Gradient_of_X#Tz" plot="false" summation="false" basename="root.comp1.gradTz" size="3,1" symmetric="false" axisymmetric="false" unit="K/m^2" edims="3">
        <scalar name="root.comp1.Tzx" description="Gradient_of_X_Y_component#Tz#x"/>
        <scalar name="root.comp1.Tzy" description="Gradient_of_X_Y_component#Tz#y"/>
        <scalar name="root.comp1.Tzz" description="Gradient_of_X_Y_component#Tz#z"/>
      </tensor>
      <tensor name="root.comp1.[Txt,Tyt,Tzt]" description="Gradient_of_X#T@,_first_time_derivative" plot="false" summation="false" basename="root.comp1.gradTt" size="3,1" symmetric="false" axisymmetric="false" unit="K/(m*s)" edims="3">
        <scalar name="root.comp1.Txt" description="Gradient_of_X#T@,_first_time_derivative@,_x_component#x"/>
        <scalar name="root.comp1.Tyt" description="Gradient_of_X#T@,_first_time_derivative@,_x_component#y"/>
        <scalar name="root.comp1.Tzt" description="Gradient_of_X#T@,_first_time_derivative@,_x_component#z"/>
      </tensor>
      <tensor name="root.comp1.[Txtt,Tytt,Tztt]" description="Gradient_of_X#T@,_second_time_derivative" plot="false" summation="false" basename="root.comp1.gradTtt" size="3,1" symmetric="false" axisymmetric="false" unit="K/(m*s^2)" edims="3">
        <scalar name="root.comp1.Txtt" description="Gradient_of_X#T@,_second_time_derivative@,_x_component#x"/>
        <scalar name="root.comp1.Tytt" description="Gradient_of_X#T@,_second_time_derivative@,_x_component#y"/>
        <scalar name="root.comp1.Tztt" description="Gradient_of_X#T@,_second_time_derivative@,_x_component#z"/>
      </tensor>
      <tensor name="root.comp1.ht.[u_primex,u_primey,u_primez]" description="Subgrid_velocity_component" plot="false" summation="false" basename="root.comp1.ht.u_prime" size="3,1" symmetric="false" axisymmetric="false" unit="m/s" edims="3">
        <scalar name="root.comp1.ht.u_primex" description="Subgrid_velocity_component@,_x_component#x"/>
        <scalar name="root.comp1.ht.u_primey" description="Subgrid_velocity_component@,_x_component#y"/>
        <scalar name="root.comp1.ht.u_primez" description="Subgrid_velocity_component@,_x_component#z"/>
      </tensor>
      <tensor name="root.comp1.ht.[ux,uy,uz]" description="Velocity_field" plot="true" summation="false" basename="root.comp1.ht.u" size="3,1" symmetric="false" axisymmetric="false" unit="m/s" edims="3">
        <scalar name="root.comp1.ht.ux" description="Velocity_field@,_x_component#x"/>
        <scalar name="root.comp1.ht.uy" description="Velocity_field@,_x_component#y"/>
        <scalar name="root.comp1.ht.uz" description="Velocity_field@,_x_component#z"/>
      </tensor>
      <tensor name="root.comp1.ht.[rhoGradH0x,rhoGradH0y,rhoGradH0z]" description="Volumetric_total_enthalpy_gradient" plot="false" summation="false" basename="root.comp1.ht.rhoGradH0" size="3,1" symmetric="false" axisymmetric="false" unit="N/m^3" edims="3">
        <scalar name="root.comp1.ht.rhoGradH0x" description="Volumetric_total_enthalpy_gradient@,_x_component#x"/>
        <scalar name="root.comp1.ht.rhoGradH0y" description="Volumetric_total_enthalpy_gradient@,_x_component#y"/>
        <scalar name="root.comp1.ht.rhoGradH0z" description="Volumetric_total_enthalpy_gradient@,_x_component#z"/>
      </tensor>
      <tensor name="root.comp1.ht.[gijxx,gijyx,gijzx,gijxy,gijyy,gijzy,gijxz,gijyz,gijzz]" description="Contravariant_metric_tensor" plot="false" summation="false" basename="root.comp1.ht.gij" size="3,3" symmetric="false" axisymmetric="false" unit="m^2" edims="3">
        <scalar name="root.comp1.ht.gijxx" description="Contravariant_metric_tensor@,_x_component#xx"/>
        <scalar name="root.comp1.ht.gijyx" description="Contravariant_metric_tensor@,_x_component#yx"/>
        <scalar name="root.comp1.ht.gijzx" description="Contravariant_metric_tensor@,_x_component#zx"/>
        <scalar name="root.comp1.ht.gijxy" description="Contravariant_metric_tensor@,_x_component#xy"/>
        <scalar name="root.comp1.ht.gijyy" description="Contravariant_metric_tensor@,_x_component#yy"/>
        <scalar name="root.comp1.ht.gijzy" description="Contravariant_metric_tensor@,_x_component#zy"/>
        <scalar name="root.comp1.ht.gijxz" description="Contravariant_metric_tensor@,_x_component#xz"/>
        <scalar name="root.comp1.ht.gijyz" description="Contravariant_metric_tensor@,_x_component#yz"/>
        <scalar name="root.comp1.ht.gijzz" description="Contravariant_metric_tensor@,_x_component#zz"/>
      </tensor>
      <group name="Temp" description="Temperature">
        <scalar name="root.comp1.T" description="Temperature" plot="true" summation="false" unit="K" edims="3"/>
        <scalar name="root.comp1.ht.gradTmag" description="Temperature_gradient_magnitude" plot="true" summation="false" unit="K/m" edims="3"/>
        <tensor name="root.comp1.ht.[gradTx,gradTy,gradTz]" description="Temperature_gradient" plot="true" summation="false" basename="root.comp1.ht.gradT" size="3,1" symmetric="false" axisymmetric="false" unit="K/m" edims="3">
          <scalar name="root.comp1.ht.gradTx" description="Temperature_gradient@,_x_component#x"/>
          <scalar name="root.comp1.ht.gradTy" description="Temperature_gradient@,_x_component#y"/>
          <scalar name="root.comp1.ht.gradTz" description="Temperature_gradient@,_x_component#z"/>
        </tensor>
      </group>
      <group name="Ordinates" description="Ordinates">
        <tensor name="root.comp1.ht.[s1x,s1y,s1z]" description="Discrete_ordinate" plot="true" summation="false" basename="root.comp1.ht.s1" size="3,1" symmetric="false" axisymmetric="false" edims="">
          <scalar name="root.comp1.ht.s1x" description="Discrete_ordinate@,_x_component#x"/>
          <scalar name="root.comp1.ht.s1y" description="Discrete_ordinate@,_x_component#y"/>
          <scalar name="root.comp1.ht.s1z" description="Discrete_ordinate@,_x_component#z"/>
        </tensor>
        <tensor name="root.comp1.ht.[s2x,s2y,s2z]" description="Discrete_ordinate" plot="true" summation="false" basename="root.comp1.ht.s2" size="3,1" symmetric="false" axisymmetric="false" edims="">
          <scalar name="root.comp1.ht.s2x" description="Discrete_ordinate@,_x_component#x"/>
          <scalar name="root.comp1.ht.s2y" description="Discrete_ordinate@,_x_component#y"/>
          <scalar name="root.comp1.ht.s2z" description="Discrete_ordinate@,_x_component#z"/>
        </tensor>
        <tensor name="root.comp1.ht.[s3x,s3y,s3z]" description="Discrete_ordinate" plot="true" summation="false" basename="root.comp1.ht.s3" size="3,1" symmetric="false" axisymmetric="false" edims="">
          <scalar name="root.comp1.ht.s3x" description="Discrete_ordinate@,_x_component#x"/>
          <scalar name="root.comp1.ht.s3y" description="Discrete_ordinate@,_x_component#y"/>
          <scalar name="root.comp1.ht.s3z" description="Discrete_ordinate@,_x_component#z"/>
        </tensor>
        <tensor name="root.comp1.ht.[s4x,s4y,s4z]" description="Discrete_ordinate" plot="true" summation="false" basename="root.comp1.ht.s4" size="3,1" symmetric="false" axisymmetric="false" edims="">
          <scalar name="root.comp1.ht.s4x" description="Discrete_ordinate@,_x_component#x"/>
          <scalar name="root.comp1.ht.s4y" description="Discrete_ordinate@,_x_component#y"/>
          <scalar name="root.comp1.ht.s4z" description="Discrete_ordinate@,_x_component#z"/>
        </tensor>
        <tensor name="root.comp1.ht.[s5x,s5y,s5z]" description="Discrete_ordinate" plot="true" summation="false" basename="root.comp1.ht.s5" size="3,1" symmetric="false" axisymmetric="false" edims="">
          <scalar name="root.comp1.ht.s5x" description="Discrete_ordinate@,_x_component#x"/>
          <scalar name="root.comp1.ht.s5y" description="Discrete_ordinate@,_x_component#y"/>
          <scalar name="root.comp1.ht.s5z" description="Discrete_ordinate@,_x_component#z"/>
        </tensor>
        <tensor name="root.comp1.ht.[s6x,s6y,s6z]" description="Discrete_ordinate" plot="true" summation="false" basename="root.comp1.ht.s6" size="3,1" symmetric="false" axisymmetric="false" edims="">
          <scalar name="root.comp1.ht.s6x" description="Discrete_ordinate@,_x_component#x"/>
          <scalar name="root.comp1.ht.s6y" description="Discrete_ordinate@,_x_component#y"/>
          <scalar name="root.comp1.ht.s6z" description="Discrete_ordinate@,_x_component#z"/>
        </tensor>
        <tensor name="root.comp1.ht.[s7x,s7y,s7z]" description="Discrete_ordinate" plot="true" summation="false" basename="root.comp1.ht.s7" size="3,1" symmetric="false" axisymmetric="false" edims="">
          <scalar name="root.comp1.ht.s7x" description="Discrete_ordinate@,_x_component#x"/>
          <scalar name="root.comp1.ht.s7y" description="Discrete_ordinate@,_x_component#y"/>
          <scalar name="root.comp1.ht.s7z" description="Discrete_ordinate@,_x_component#z"/>
        </tensor>
        <tensor name="root.comp1.ht.[s8x,s8y,s8z]" description="Discrete_ordinate" plot="true" summation="false" basename="root.comp1.ht.s8" size="3,1" symmetric="false" axisymmetric="false" edims="">
          <scalar name="root.comp1.ht.s8x" description="Discrete_ordinate@,_x_component#x"/>
          <scalar name="root.comp1.ht.s8y" description="Discrete_ordinate@,_x_component#y"/>
          <scalar name="root.comp1.ht.s8z" description="Discrete_ordinate@,_x_component#z"/>
        </tensor>
        <tensor name="root.comp1.ht.[s9x,s9y,s9z]" description="Discrete_ordinate" plot="true" summation="false" basename="root.comp1.ht.s9" size="3,1" symmetric="false" axisymmetric="false" edims="">
          <scalar name="root.comp1.ht.s9x" description="Discrete_ordinate@,_x_component#x"/>
          <scalar name="root.comp1.ht.s9y" description="Discrete_ordinate@,_x_component#y"/>
          <scalar name="root.comp1.ht.s9z" description="Discrete_ordinate@,_x_component#z"/>
        </tensor>
        <tensor name="root.comp1.ht.[s10x,s10y,s10z]" description="Discrete_ordinate" plot="true" summation="false" basename="root.comp1.ht.s10" size="3,1" symmetric="false" axisymmetric="false" edims="">
          <scalar name="root.comp1.ht.s10x" description="Discrete_ordinate@,_x_component#x"/>
          <scalar name="root.comp1.ht.s10y" description="Discrete_ordinate@,_x_component#y"/>
          <scalar name="root.comp1.ht.s10z" description="Discrete_ordinate@,_x_component#z"/>
        </tensor>
        <tensor name="root.comp1.ht.[s11x,s11y,s11z]" description="Discrete_ordinate" plot="true" summation="false" basename="root.comp1.ht.s11" size="3,1" symmetric="false" axisymmetric="false" edims="">
          <scalar name="root.comp1.ht.s11x" description="Discrete_ordinate@,_x_component#x"/>
          <scalar name="root.comp1.ht.s11y" description="Discrete_ordinate@,_x_component#y"/>
          <scalar name="root.comp1.ht.s11z" description="Discrete_ordinate@,_x_component#z"/>
        </tensor>
        <tensor name="root.comp1.ht.[s12x,s12y,s12z]" description="Discrete_ordinate" plot="true" summation="false" basename="root.comp1.ht.s12" size="3,1" symmetric="false" axisymmetric="false" edims="">
          <scalar name="root.comp1.ht.s12x" description="Discrete_ordinate@,_x_component#x"/>
          <scalar name="root.comp1.ht.s12y" description="Discrete_ordinate@,_x_component#y"/>
          <scalar name="root.comp1.ht.s12z" description="Discrete_ordinate@,_x_component#z"/>
        </tensor>
        <tensor name="root.comp1.ht.[s13x,s13y,s13z]" description="Discrete_ordinate" plot="true" summation="false" basename="root.comp1.ht.s13" size="3,1" symmetric="false" axisymmetric="false" edims="">
          <scalar name="root.comp1.ht.s13x" description="Discrete_ordinate@,_x_component#x"/>
          <scalar name="root.comp1.ht.s13y" description="Discrete_ordinate@,_x_component#y"/>
          <scalar name="root.comp1.ht.s13z" description="Discrete_ordinate@,_x_component#z"/>
        </tensor>
        <tensor name="root.comp1.ht.[s14x,s14y,s14z]" description="Discrete_ordinate" plot="true" summation="false" basename="root.comp1.ht.s14" size="3,1" symmetric="false" axisymmetric="false" edims="">
          <scalar name="root.comp1.ht.s14x" description="Discrete_ordinate@,_x_component#x"/>
          <scalar name="root.comp1.ht.s14y" description="Discrete_ordinate@,_x_component#y"/>
          <scalar name="root.comp1.ht.s14z" description="Discrete_ordinate@,_x_component#z"/>
        </tensor>
        <tensor name="root.comp1.ht.[s15x,s15y,s15z]" description="Discrete_ordinate" plot="true" summation="false" basename="root.comp1.ht.s15" size="3,1" symmetric="false" axisymmetric="false" edims="">
          <scalar name="root.comp1.ht.s15x" description="Discrete_ordinate@,_x_component#x"/>
          <scalar name="root.comp1.ht.s15y" description="Discrete_ordinate@,_x_component#y"/>
          <scalar name="root.comp1.ht.s15z" description="Discrete_ordinate@,_x_component#z"/>
        </tensor>
        <tensor name="root.comp1.ht.[s16x,s16y,s16z]" description="Discrete_ordinate" plot="true" summation="false" basename="root.comp1.ht.s16" size="3,1" symmetric="false" axisymmetric="false" edims="">
          <scalar name="root.comp1.ht.s16x" description="Discrete_ordinate@,_x_component#x"/>
          <scalar name="root.comp1.ht.s16y" description="Discrete_ordinate@,_x_component#y"/>
          <scalar name="root.comp1.ht.s16z" description="Discrete_ordinate@,_x_component#z"/>
        </tensor>
        <tensor name="root.comp1.ht.[s17x,s17y,s17z]" description="Discrete_ordinate" plot="true" summation="false" basename="root.comp1.ht.s17" size="3,1" symmetric="false" axisymmetric="false" edims="">
          <scalar name="root.comp1.ht.s17x" description="Discrete_ordinate@,_x_component#x"/>
          <scalar name="root.comp1.ht.s17y" description="Discrete_ordinate@,_x_component#y"/>
          <scalar name="root.comp1.ht.s17z" description="Discrete_ordinate@,_x_component#z"/>
        </tensor>
        <tensor name="root.comp1.ht.[s18x,s18y,s18z]" description="Discrete_ordinate" plot="true" summation="false" basename="root.comp1.ht.s18" size="3,1" symmetric="false" axisymmetric="false" edims="">
          <scalar name="root.comp1.ht.s18x" description="Discrete_ordinate@,_x_component#x"/>
          <scalar name="root.comp1.ht.s18y" description="Discrete_ordinate@,_x_component#y"/>
          <scalar name="root.comp1.ht.s18z" description="Discrete_ordinate@,_x_component#z"/>
        </tensor>
        <tensor name="root.comp1.ht.[s19x,s19y,s19z]" description="Discrete_ordinate" plot="true" summation="false" basename="root.comp1.ht.s19" size="3,1" symmetric="false" axisymmetric="false" edims="">
          <scalar name="root.comp1.ht.s19x" description="Discrete_ordinate@,_x_component#x"/>
          <scalar name="root.comp1.ht.s19y" description="Discrete_ordinate@,_x_component#y"/>
          <scalar name="root.comp1.ht.s19z" description="Discrete_ordinate@,_x_component#z"/>
        </tensor>
        <tensor name="root.comp1.ht.[s20x,s20y,s20z]" description="Discrete_ordinate" plot="true" summation="false" basename="root.comp1.ht.s20" size="3,1" symmetric="false" axisymmetric="false" edims="">
          <scalar name="root.comp1.ht.s20x" description="Discrete_ordinate@,_x_component#x"/>
          <scalar name="root.comp1.ht.s20y" description="Discrete_ordinate@,_x_component#y"/>
          <scalar name="root.comp1.ht.s20z" description="Discrete_ordinate@,_x_component#z"/>
        </tensor>
        <tensor name="root.comp1.ht.[s21x,s21y,s21z]" description="Discrete_ordinate" plot="true" summation="false" basename="root.comp1.ht.s21" size="3,1" symmetric="false" axisymmetric="false" edims="">
          <scalar name="root.comp1.ht.s21x" description="Discrete_ordinate@,_x_component#x"/>
          <scalar name="root.comp1.ht.s21y" description="Discrete_ordinate@,_x_component#y"/>
          <scalar name="root.comp1.ht.s21z" description="Discrete_ordinate@,_x_component#z"/>
        </tensor>
        <tensor name="root.comp1.ht.[s22x,s22y,s22z]" description="Discrete_ordinate" plot="true" summation="false" basename="root.comp1.ht.s22" size="3,1" symmetric="false" axisymmetric="false" edims="">
          <scalar name="root.comp1.ht.s22x" description="Discrete_ordinate@,_x_component#x"/>
          <scalar name="root.comp1.ht.s22y" description="Discrete_ordinate@,_x_component#y"/>
          <scalar name="root.comp1.ht.s22z" description="Discrete_ordinate@,_x_component#z"/>
        </tensor>
        <tensor name="root.comp1.ht.[s23x,s23y,s23z]" description="Discrete_ordinate" plot="true" summation="false" basename="root.comp1.ht.s23" size="3,1" symmetric="false" axisymmetric="false" edims="">
          <scalar name="root.comp1.ht.s23x" description="Discrete_ordinate@,_x_component#x"/>
          <scalar name="root.comp1.ht.s23y" description="Discrete_ordinate@,_x_component#y"/>
          <scalar name="root.comp1.ht.s23z" description="Discrete_ordinate@,_x_component#z"/>
        </tensor>
        <tensor name="root.comp1.ht.[s24x,s24y,s24z]" description="Discrete_ordinate" plot="true" summation="false" basename="root.comp1.ht.s24" size="3,1" symmetric="false" axisymmetric="false" edims="">
          <scalar name="root.comp1.ht.s24x" description="Discrete_ordinate@,_x_component#x"/>
          <scalar name="root.comp1.ht.s24y" description="Discrete_ordinate@,_x_component#y"/>
          <scalar name="root.comp1.ht.s24z" description="Discrete_ordinate@,_x_component#z"/>
        </tensor>
        <tensor name="root.comp1.ht.[s25x,s25y,s25z]" description="Discrete_ordinate" plot="true" summation="false" basename="root.comp1.ht.s25" size="3,1" symmetric="false" axisymmetric="false" edims="">
          <scalar name="root.comp1.ht.s25x" description="Discrete_ordinate@,_x_component#x"/>
          <scalar name="root.comp1.ht.s25y" description="Discrete_ordinate@,_x_component#y"/>
          <scalar name="root.comp1.ht.s25z" description="Discrete_ordinate@,_x_component#z"/>
        </tensor>
        <tensor name="root.comp1.ht.[s26x,s26y,s26z]" description="Discrete_ordinate" plot="true" summation="false" basename="root.comp1.ht.s26" size="3,1" symmetric="false" axisymmetric="false" edims="">
          <scalar name="root.comp1.ht.s26x" description="Discrete_ordinate@,_x_component#x"/>
          <scalar name="root.comp1.ht.s26y" description="Discrete_ordinate@,_x_component#y"/>
          <scalar name="root.comp1.ht.s26z" description="Discrete_ordinate@,_x_component#z"/>
        </tensor>
        <tensor name="root.comp1.ht.[s27x,s27y,s27z]" description="Discrete_ordinate" plot="true" summation="false" basename="root.comp1.ht.s27" size="3,1" symmetric="false" axisymmetric="false" edims="">
          <scalar name="root.comp1.ht.s27x" description="Discrete_ordinate@,_x_component#x"/>
          <scalar name="root.comp1.ht.s27y" description="Discrete_ordinate@,_x_component#y"/>
          <scalar name="root.comp1.ht.s27z" description="Discrete_ordinate@,_x_component#z"/>
        </tensor>
        <tensor name="root.comp1.ht.[s28x,s28y,s28z]" description="Discrete_ordinate" plot="true" summation="false" basename="root.comp1.ht.s28" size="3,1" symmetric="false" axisymmetric="false" edims="">
          <scalar name="root.comp1.ht.s28x" description="Discrete_ordinate@,_x_component#x"/>
          <scalar name="root.comp1.ht.s28y" description="Discrete_ordinate@,_x_component#y"/>
          <scalar name="root.comp1.ht.s28z" description="Discrete_ordinate@,_x_component#z"/>
        </tensor>
        <tensor name="root.comp1.ht.[s29x,s29y,s29z]" description="Discrete_ordinate" plot="true" summation="false" basename="root.comp1.ht.s29" size="3,1" symmetric="false" axisymmetric="false" edims="">
          <scalar name="root.comp1.ht.s29x" description="Discrete_ordinate@,_x_component#x"/>
          <scalar name="root.comp1.ht.s29y" description="Discrete_ordinate@,_x_component#y"/>
          <scalar name="root.comp1.ht.s29z" description="Discrete_ordinate@,_x_component#z"/>
        </tensor>
        <tensor name="root.comp1.ht.[s30x,s30y,s30z]" description="Discrete_ordinate" plot="true" summation="false" basename="root.comp1.ht.s30" size="3,1" symmetric="false" axisymmetric="false" edims="">
          <scalar name="root.comp1.ht.s30x" description="Discrete_ordinate@,_x_component#x"/>
          <scalar name="root.comp1.ht.s30y" description="Discrete_ordinate@,_x_component#y"/>
          <scalar name="root.comp1.ht.s30z" description="Discrete_ordinate@,_x_component#z"/>
        </tensor>
        <tensor name="root.comp1.ht.[s31x,s31y,s31z]" description="Discrete_ordinate" plot="true" summation="false" basename="root.comp1.ht.s31" size="3,1" symmetric="false" axisymmetric="false" edims="">
          <scalar name="root.comp1.ht.s31x" description="Discrete_ordinate@,_x_component#x"/>
          <scalar name="root.comp1.ht.s31y" description="Discrete_ordinate@,_x_component#y"/>
          <scalar name="root.comp1.ht.s31z" description="Discrete_ordinate@,_x_component#z"/>
        </tensor>
        <tensor name="root.comp1.ht.[s32x,s32y,s32z]" description="Discrete_ordinate" plot="true" summation="false" basename="root.comp1.ht.s32" size="3,1" symmetric="false" axisymmetric="false" edims="">
          <scalar name="root.comp1.ht.s32x" description="Discrete_ordinate@,_x_component#x"/>
          <scalar name="root.comp1.ht.s32y" description="Discrete_ordinate@,_x_component#y"/>
          <scalar name="root.comp1.ht.s32z" description="Discrete_ordinate@,_x_component#z"/>
        </tensor>
        <tensor name="root.comp1.ht.[s33x,s33y,s33z]" description="Discrete_ordinate" plot="true" summation="false" basename="root.comp1.ht.s33" size="3,1" symmetric="false" axisymmetric="false" edims="">
          <scalar name="root.comp1.ht.s33x" description="Discrete_ordinate@,_x_component#x"/>
          <scalar name="root.comp1.ht.s33y" description="Discrete_ordinate@,_x_component#y"/>
          <scalar name="root.comp1.ht.s33z" description="Discrete_ordinate@,_x_component#z"/>
        </tensor>
        <tensor name="root.comp1.ht.[s34x,s34y,s34z]" description="Discrete_ordinate" plot="true" summation="false" basename="root.comp1.ht.s34" size="3,1" symmetric="false" axisymmetric="false" edims="">
          <scalar name="root.comp1.ht.s34x" description="Discrete_ordinate@,_x_component#x"/>
          <scalar name="root.comp1.ht.s34y" description="Discrete_ordinate@,_x_component#y"/>
          <scalar name="root.comp1.ht.s34z" description="Discrete_ordinate@,_x_component#z"/>
        </tensor>
        <tensor name="root.comp1.ht.[s35x,s35y,s35z]" description="Discrete_ordinate" plot="true" summation="false" basename="root.comp1.ht.s35" size="3,1" symmetric="false" axisymmetric="false" edims="">
          <scalar name="root.comp1.ht.s35x" description="Discrete_ordinate@,_x_component#x"/>
          <scalar name="root.comp1.ht.s35y" description="Discrete_ordinate@,_x_component#y"/>
          <scalar name="root.comp1.ht.s35z" description="Discrete_ordinate@,_x_component#z"/>
        </tensor>
        <tensor name="root.comp1.ht.[s36x,s36y,s36z]" description="Discrete_ordinate" plot="true" summation="false" basename="root.comp1.ht.s36" size="3,1" symmetric="false" axisymmetric="false" edims="">
          <scalar name="root.comp1.ht.s36x" description="Discrete_ordinate@,_x_component#x"/>
          <scalar name="root.comp1.ht.s36y" description="Discrete_ordinate@,_x_component#y"/>
          <scalar name="root.comp1.ht.s36z" description="Discrete_ordinate@,_x_component#z"/>
        </tensor>
        <tensor name="root.comp1.ht.[s37x,s37y,s37z]" description="Discrete_ordinate" plot="true" summation="false" basename="root.comp1.ht.s37" size="3,1" symmetric="false" axisymmetric="false" edims="">
          <scalar name="root.comp1.ht.s37x" description="Discrete_ordinate@,_x_component#x"/>
          <scalar name="root.comp1.ht.s37y" description="Discrete_ordinate@,_x_component#y"/>
          <scalar name="root.comp1.ht.s37z" description="Discrete_ordinate@,_x_component#z"/>
        </tensor>
        <tensor name="root.comp1.ht.[s38x,s38y,s38z]" description="Discrete_ordinate" plot="true" summation="false" basename="root.comp1.ht.s38" size="3,1" symmetric="false" axisymmetric="false" edims="">
          <scalar name="root.comp1.ht.s38x" description="Discrete_ordinate@,_x_component#x"/>
          <scalar name="root.comp1.ht.s38y" description="Discrete_ordinate@,_x_component#y"/>
          <scalar name="root.comp1.ht.s38z" description="Discrete_ordinate@,_x_component#z"/>
        </tensor>
        <tensor name="root.comp1.ht.[s39x,s39y,s39z]" description="Discrete_ordinate" plot="true" summation="false" basename="root.comp1.ht.s39" size="3,1" symmetric="false" axisymmetric="false" edims="">
          <scalar name="root.comp1.ht.s39x" description="Discrete_ordinate@,_x_component#x"/>
          <scalar name="root.comp1.ht.s39y" description="Discrete_ordinate@,_x_component#y"/>
          <scalar name="root.comp1.ht.s39z" description="Discrete_ordinate@,_x_component#z"/>
        </tensor>
        <tensor name="root.comp1.ht.[s40x,s40y,s40z]" description="Discrete_ordinate" plot="true" summation="false" basename="root.comp1.ht.s40" size="3,1" symmetric="false" axisymmetric="false" edims="">
          <scalar name="root.comp1.ht.s40x" description="Discrete_ordinate@,_x_component#x"/>
          <scalar name="root.comp1.ht.s40y" description="Discrete_ordinate@,_x_component#y"/>
          <scalar name="root.comp1.ht.s40z" description="Discrete_ordinate@,_x_component#z"/>
        </tensor>
        <tensor name="root.comp1.ht.[s41x,s41y,s41z]" description="Discrete_ordinate" plot="true" summation="false" basename="root.comp1.ht.s41" size="3,1" symmetric="false" axisymmetric="false" edims="">
          <scalar name="root.comp1.ht.s41x" description="Discrete_ordinate@,_x_component#x"/>
          <scalar name="root.comp1.ht.s41y" description="Discrete_ordinate@,_x_component#y"/>
          <scalar name="root.comp1.ht.s41z" description="Discrete_ordinate@,_x_component#z"/>
        </tensor>
        <tensor name="root.comp1.ht.[s42x,s42y,s42z]" description="Discrete_ordinate" plot="true" summation="false" basename="root.comp1.ht.s42" size="3,1" symmetric="false" axisymmetric="false" edims="">
          <scalar name="root.comp1.ht.s42x" description="Discrete_ordinate@,_x_component#x"/>
          <scalar name="root.comp1.ht.s42y" description="Discrete_ordinate@,_x_component#y"/>
          <scalar name="root.comp1.ht.s42z" description="Discrete_ordinate@,_x_component#z"/>
        </tensor>
        <tensor name="root.comp1.ht.[s43x,s43y,s43z]" description="Discrete_ordinate" plot="true" summation="false" basename="root.comp1.ht.s43" size="3,1" symmetric="false" axisymmetric="false" edims="">
          <scalar name="root.comp1.ht.s43x" description="Discrete_ordinate@,_x_component#x"/>
          <scalar name="root.comp1.ht.s43y" description="Discrete_ordinate@,_x_component#y"/>
          <scalar name="root.comp1.ht.s43z" description="Discrete_ordinate@,_x_component#z"/>
        </tensor>
        <tensor name="root.comp1.ht.[s44x,s44y,s44z]" description="Discrete_ordinate" plot="true" summation="false" basename="root.comp1.ht.s44" size="3,1" symmetric="false" axisymmetric="false" edims="">
          <scalar name="root.comp1.ht.s44x" description="Discrete_ordinate@,_x_component#x"/>
          <scalar name="root.comp1.ht.s44y" description="Discrete_ordinate@,_x_component#y"/>
          <scalar name="root.comp1.ht.s44z" description="Discrete_ordinate@,_x_component#z"/>
        </tensor>
        <tensor name="root.comp1.ht.[s45x,s45y,s45z]" description="Discrete_ordinate" plot="true" summation="false" basename="root.comp1.ht.s45" size="3,1" symmetric="false" axisymmetric="false" edims="">
          <scalar name="root.comp1.ht.s45x" description="Discrete_ordinate@,_x_component#x"/>
          <scalar name="root.comp1.ht.s45y" description="Discrete_ordinate@,_x_component#y"/>
          <scalar name="root.comp1.ht.s45z" description="Discrete_ordinate@,_x_component#z"/>
        </tensor>
        <tensor name="root.comp1.ht.[s46x,s46y,s46z]" description="Discrete_ordinate" plot="true" summation="false" basename="root.comp1.ht.s46" size="3,1" symmetric="false" axisymmetric="false" edims="">
          <scalar name="root.comp1.ht.s46x" description="Discrete_ordinate@,_x_component#x"/>
          <scalar name="root.comp1.ht.s46y" description="Discrete_ordinate@,_x_component#y"/>
          <scalar name="root.comp1.ht.s46z" description="Discrete_ordinate@,_x_component#z"/>
        </tensor>
        <tensor name="root.comp1.ht.[s47x,s47y,s47z]" description="Discrete_ordinate" plot="true" summation="false" basename="root.comp1.ht.s47" size="3,1" symmetric="false" axisymmetric="false" edims="">
          <scalar name="root.comp1.ht.s47x" description="Discrete_ordinate@,_x_component#x"/>
          <scalar name="root.comp1.ht.s47y" description="Discrete_ordinate@,_x_component#y"/>
          <scalar name="root.comp1.ht.s47z" description="Discrete_ordinate@,_x_component#z"/>
        </tensor>
        <tensor name="root.comp1.ht.[s48x,s48y,s48z]" description="Discrete_ordinate" plot="true" summation="false" basename="root.comp1.ht.s48" size="3,1" symmetric="false" axisymmetric="false" edims="">
          <scalar name="root.comp1.ht.s48x" description="Discrete_ordinate@,_x_component#x"/>
          <scalar name="root.comp1.ht.s48y" description="Discrete_ordinate@,_x_component#y"/>
          <scalar name="root.comp1.ht.s48z" description="Discrete_ordinate@,_x_component#z"/>
        </tensor>
        <tensor name="root.comp1.ht.[s49x,s49y,s49z]" description="Discrete_ordinate" plot="true" summation="false" basename="root.comp1.ht.s49" size="3,1" symmetric="false" axisymmetric="false" edims="">
          <scalar name="root.comp1.ht.s49x" description="Discrete_ordinate@,_x_component#x"/>
          <scalar name="root.comp1.ht.s49y" description="Discrete_ordinate@,_x_component#y"/>
          <scalar name="root.comp1.ht.s49z" description="Discrete_ordinate@,_x_component#z"/>
        </tensor>
        <tensor name="root.comp1.ht.[s50x,s50y,s50z]" description="Discrete_ordinate" plot="true" summation="false" basename="root.comp1.ht.s50" size="3,1" symmetric="false" axisymmetric="false" edims="">
          <scalar name="root.comp1.ht.s50x" description="Discrete_ordinate@,_x_component#x"/>
          <scalar name="root.comp1.ht.s50y" description="Discrete_ordinate@,_x_component#y"/>
          <scalar name="root.comp1.ht.s50z" description="Discrete_ordinate@,_x_component#z"/>
        </tensor>
        <tensor name="root.comp1.ht.[s51x,s51y,s51z]" description="Discrete_ordinate" plot="true" summation="false" basename="root.comp1.ht.s51" size="3,1" symmetric="false" axisymmetric="false" edims="">
          <scalar name="root.comp1.ht.s51x" description="Discrete_ordinate@,_x_component#x"/>
          <scalar name="root.comp1.ht.s51y" description="Discrete_ordinate@,_x_component#y"/>
          <scalar name="root.comp1.ht.s51z" description="Discrete_ordinate@,_x_component#z"/>
        </tensor>
        <tensor name="root.comp1.ht.[s52x,s52y,s52z]" description="Discrete_ordinate" plot="true" summation="false" basename="root.comp1.ht.s52" size="3,1" symmetric="false" axisymmetric="false" edims="">
          <scalar name="root.comp1.ht.s52x" description="Discrete_ordinate@,_x_component#x"/>
          <scalar name="root.comp1.ht.s52y" description="Discrete_ordinate@,_x_component#y"/>
          <scalar name="root.comp1.ht.s52z" description="Discrete_ordinate@,_x_component#z"/>
        </tensor>
        <tensor name="root.comp1.ht.[s53x,s53y,s53z]" description="Discrete_ordinate" plot="true" summation="false" basename="root.comp1.ht.s53" size="3,1" symmetric="false" axisymmetric="false" edims="">
          <scalar name="root.comp1.ht.s53x" description="Discrete_ordinate@,_x_component#x"/>
          <scalar name="root.comp1.ht.s53y" description="Discrete_ordinate@,_x_component#y"/>
          <scalar name="root.comp1.ht.s53z" description="Discrete_ordinate@,_x_component#z"/>
        </tensor>
        <tensor name="root.comp1.ht.[s54x,s54y,s54z]" description="Discrete_ordinate" plot="true" summation="false" basename="root.comp1.ht.s54" size="3,1" symmetric="false" axisymmetric="false" edims="">
          <scalar name="root.comp1.ht.s54x" description="Discrete_ordinate@,_x_component#x"/>
          <scalar name="root.comp1.ht.s54y" description="Discrete_ordinate@,_x_component#y"/>
          <scalar name="root.comp1.ht.s54z" description="Discrete_ordinate@,_x_component#z"/>
        </tensor>
        <tensor name="root.comp1.ht.[s55x,s55y,s55z]" description="Discrete_ordinate" plot="true" summation="false" basename="root.comp1.ht.s55" size="3,1" symmetric="false" axisymmetric="false" edims="">
          <scalar name="root.comp1.ht.s55x" description="Discrete_ordinate@,_x_component#x"/>
          <scalar name="root.comp1.ht.s55y" description="Discrete_ordinate@,_x_component#y"/>
          <scalar name="root.comp1.ht.s55z" description="Discrete_ordinate@,_x_component#z"/>
        </tensor>
        <tensor name="root.comp1.ht.[s56x,s56y,s56z]" description="Discrete_ordinate" plot="true" summation="false" basename="root.comp1.ht.s56" size="3,1" symmetric="false" axisymmetric="false" edims="">
          <scalar name="root.comp1.ht.s56x" description="Discrete_ordinate@,_x_component#x"/>
          <scalar name="root.comp1.ht.s56y" description="Discrete_ordinate@,_x_component#y"/>
          <scalar name="root.comp1.ht.s56z" description="Discrete_ordinate@,_x_component#z"/>
        </tensor>
        <tensor name="root.comp1.ht.[s57x,s57y,s57z]" description="Discrete_ordinate" plot="true" summation="false" basename="root.comp1.ht.s57" size="3,1" symmetric="false" axisymmetric="false" edims="">
          <scalar name="root.comp1.ht.s57x" description="Discrete_ordinate@,_x_component#x"/>
          <scalar name="root.comp1.ht.s57y" description="Discrete_ordinate@,_x_component#y"/>
          <scalar name="root.comp1.ht.s57z" description="Discrete_ordinate@,_x_component#z"/>
        </tensor>
        <tensor name="root.comp1.ht.[s58x,s58y,s58z]" description="Discrete_ordinate" plot="true" summation="false" basename="root.comp1.ht.s58" size="3,1" symmetric="false" axisymmetric="false" edims="">
          <scalar name="root.comp1.ht.s58x" description="Discrete_ordinate@,_x_component#x"/>
          <scalar name="root.comp1.ht.s58y" description="Discrete_ordinate@,_x_component#y"/>
          <scalar name="root.comp1.ht.s58z" description="Discrete_ordinate@,_x_component#z"/>
        </tensor>
        <tensor name="root.comp1.ht.[s59x,s59y,s59z]" description="Discrete_ordinate" plot="true" summation="false" basename="root.comp1.ht.s59" size="3,1" symmetric="false" axisymmetric="false" edims="">
          <scalar name="root.comp1.ht.s59x" description="Discrete_ordinate@,_x_component#x"/>
          <scalar name="root.comp1.ht.s59y" description="Discrete_ordinate@,_x_component#y"/>
          <scalar name="root.comp1.ht.s59z" description="Discrete_ordinate@,_x_component#z"/>
        </tensor>
        <tensor name="root.comp1.ht.[s60x,s60y,s60z]" description="Discrete_ordinate" plot="true" summation="false" basename="root.comp1.ht.s60" size="3,1" symmetric="false" axisymmetric="false" edims="">
          <scalar name="root.comp1.ht.s60x" description="Discrete_ordinate@,_x_component#x"/>
          <scalar name="root.comp1.ht.s60y" description="Discrete_ordinate@,_x_component#y"/>
          <scalar name="root.comp1.ht.s60z" description="Discrete_ordinate@,_x_component#z"/>
        </tensor>
        <tensor name="root.comp1.ht.[s61x,s61y,s61z]" description="Discrete_ordinate" plot="true" summation="false" basename="root.comp1.ht.s61" size="3,1" symmetric="false" axisymmetric="false" edims="">
          <scalar name="root.comp1.ht.s61x" description="Discrete_ordinate@,_x_component#x"/>
          <scalar name="root.comp1.ht.s61y" description="Discrete_ordinate@,_x_component#y"/>
          <scalar name="root.comp1.ht.s61z" description="Discrete_ordinate@,_x_component#z"/>
        </tensor>
        <tensor name="root.comp1.ht.[s62x,s62y,s62z]" description="Discrete_ordinate" plot="true" summation="false" basename="root.comp1.ht.s62" size="3,1" symmetric="false" axisymmetric="false" edims="">
          <scalar name="root.comp1.ht.s62x" description="Discrete_ordinate@,_x_component#x"/>
          <scalar name="root.comp1.ht.s62y" description="Discrete_ordinate@,_x_component#y"/>
          <scalar name="root.comp1.ht.s62z" description="Discrete_ordinate@,_x_component#z"/>
        </tensor>
        <tensor name="root.comp1.ht.[s63x,s63y,s63z]" description="Discrete_ordinate" plot="true" summation="false" basename="root.comp1.ht.s63" size="3,1" symmetric="false" axisymmetric="false" edims="">
          <scalar name="root.comp1.ht.s63x" description="Discrete_ordinate@,_x_component#x"/>
          <scalar name="root.comp1.ht.s63y" description="Discrete_ordinate@,_x_component#y"/>
          <scalar name="root.comp1.ht.s63z" description="Discrete_ordinate@,_x_component#z"/>
        </tensor>
        <tensor name="root.comp1.ht.[s64x,s64y,s64z]" description="Discrete_ordinate" plot="true" summation="false" basename="root.comp1.ht.s64" size="3,1" symmetric="false" axisymmetric="false" edims="">
          <scalar name="root.comp1.ht.s64x" description="Discrete_ordinate@,_x_component#x"/>
          <scalar name="root.comp1.ht.s64y" description="Discrete_ordinate@,_x_component#y"/>
          <scalar name="root.comp1.ht.s64z" description="Discrete_ordinate@,_x_component#z"/>
        </tensor>
        <tensor name="root.comp1.ht.[s65x,s65y,s65z]" description="Discrete_ordinate" plot="true" summation="false" basename="root.comp1.ht.s65" size="3,1" symmetric="false" axisymmetric="false" edims="">
          <scalar name="root.comp1.ht.s65x" description="Discrete_ordinate@,_x_component#x"/>
          <scalar name="root.comp1.ht.s65y" description="Discrete_ordinate@,_x_component#y"/>
          <scalar name="root.comp1.ht.s65z" description="Discrete_ordinate@,_x_component#z"/>
        </tensor>
        <tensor name="root.comp1.ht.[s66x,s66y,s66z]" description="Discrete_ordinate" plot="true" summation="false" basename="root.comp1.ht.s66" size="3,1" symmetric="false" axisymmetric="false" edims="">
          <scalar name="root.comp1.ht.s66x" description="Discrete_ordinate@,_x_component#x"/>
          <scalar name="root.comp1.ht.s66y" description="Discrete_ordinate@,_x_component#y"/>
          <scalar name="root.comp1.ht.s66z" description="Discrete_ordinate@,_x_component#z"/>
        </tensor>
        <tensor name="root.comp1.ht.[s67x,s67y,s67z]" description="Discrete_ordinate" plot="true" summation="false" basename="root.comp1.ht.s67" size="3,1" symmetric="false" axisymmetric="false" edims="">
          <scalar name="root.comp1.ht.s67x" description="Discrete_ordinate@,_x_component#x"/>
          <scalar name="root.comp1.ht.s67y" description="Discrete_ordinate@,_x_component#y"/>
          <scalar name="root.comp1.ht.s67z" description="Discrete_ordinate@,_x_component#z"/>
        </tensor>
        <tensor name="root.comp1.ht.[s68x,s68y,s68z]" description="Discrete_ordinate" plot="true" summation="false" basename="root.comp1.ht.s68" size="3,1" symmetric="false" axisymmetric="false" edims="">
          <scalar name="root.comp1.ht.s68x" description="Discrete_ordinate@,_x_component#x"/>
          <scalar name="root.comp1.ht.s68y" description="Discrete_ordinate@,_x_component#y"/>
          <scalar name="root.comp1.ht.s68z" description="Discrete_ordinate@,_x_component#z"/>
        </tensor>
        <tensor name="root.comp1.ht.[s69x,s69y,s69z]" description="Discrete_ordinate" plot="true" summation="false" basename="root.comp1.ht.s69" size="3,1" symmetric="false" axisymmetric="false" edims="">
          <scalar name="root.comp1.ht.s69x" description="Discrete_ordinate@,_x_component#x"/>
          <scalar name="root.comp1.ht.s69y" description="Discrete_ordinate@,_x_component#y"/>
          <scalar name="root.comp1.ht.s69z" description="Discrete_ordinate@,_x_component#z"/>
        </tensor>
        <tensor name="root.comp1.ht.[s70x,s70y,s70z]" description="Discrete_ordinate" plot="true" summation="false" basename="root.comp1.ht.s70" size="3,1" symmetric="false" axisymmetric="false" edims="">
          <scalar name="root.comp1.ht.s70x" description="Discrete_ordinate@,_x_component#x"/>
          <scalar name="root.comp1.ht.s70y" description="Discrete_ordinate@,_x_component#y"/>
          <scalar name="root.comp1.ht.s70z" description="Discrete_ordinate@,_x_component#z"/>
        </tensor>
        <tensor name="root.comp1.ht.[s71x,s71y,s71z]" description="Discrete_ordinate" plot="true" summation="false" basename="root.comp1.ht.s71" size="3,1" symmetric="false" axisymmetric="false" edims="">
          <scalar name="root.comp1.ht.s71x" description="Discrete_ordinate@,_x_component#x"/>
          <scalar name="root.comp1.ht.s71y" description="Discrete_ordinate@,_x_component#y"/>
          <scalar name="root.comp1.ht.s71z" description="Discrete_ordinate@,_x_component#z"/>
        </tensor>
        <tensor name="root.comp1.ht.[s72x,s72y,s72z]" description="Discrete_ordinate" plot="true" summation="false" basename="root.comp1.ht.s72" size="3,1" symmetric="false" axisymmetric="false" edims="">
          <scalar name="root.comp1.ht.s72x" description="Discrete_ordinate@,_x_component#x"/>
          <scalar name="root.comp1.ht.s72y" description="Discrete_ordinate@,_x_component#y"/>
          <scalar name="root.comp1.ht.s72z" description="Discrete_ordinate@,_x_component#z"/>
        </tensor>
        <tensor name="root.comp1.ht.[s73x,s73y,s73z]" description="Discrete_ordinate" plot="true" summation="false" basename="root.comp1.ht.s73" size="3,1" symmetric="false" axisymmetric="false" edims="">
          <scalar name="root.comp1.ht.s73x" description="Discrete_ordinate@,_x_component#x"/>
          <scalar name="root.comp1.ht.s73y" description="Discrete_ordinate@,_x_component#y"/>
          <scalar name="root.comp1.ht.s73z" description="Discrete_ordinate@,_x_component#z"/>
        </tensor>
        <tensor name="root.comp1.ht.[s74x,s74y,s74z]" description="Discrete_ordinate" plot="true" summation="false" basename="root.comp1.ht.s74" size="3,1" symmetric="false" axisymmetric="false" edims="">
          <scalar name="root.comp1.ht.s74x" description="Discrete_ordinate@,_x_component#x"/>
          <scalar name="root.comp1.ht.s74y" description="Discrete_ordinate@,_x_component#y"/>
          <scalar name="root.comp1.ht.s74z" description="Discrete_ordinate@,_x_component#z"/>
        </tensor>
        <tensor name="root.comp1.ht.[s75x,s75y,s75z]" description="Discrete_ordinate" plot="true" summation="false" basename="root.comp1.ht.s75" size="3,1" symmetric="false" axisymmetric="false" edims="">
          <scalar name="root.comp1.ht.s75x" description="Discrete_ordinate@,_x_component#x"/>
          <scalar name="root.comp1.ht.s75y" description="Discrete_ordinate@,_x_component#y"/>
          <scalar name="root.comp1.ht.s75z" description="Discrete_ordinate@,_x_component#z"/>
        </tensor>
        <tensor name="root.comp1.ht.[s76x,s76y,s76z]" description="Discrete_ordinate" plot="true" summation="false" basename="root.comp1.ht.s76" size="3,1" symmetric="false" axisymmetric="false" edims="">
          <scalar name="root.comp1.ht.s76x" description="Discrete_ordinate@,_x_component#x"/>
          <scalar name="root.comp1.ht.s76y" description="Discrete_ordinate@,_x_component#y"/>
          <scalar name="root.comp1.ht.s76z" description="Discrete_ordinate@,_x_component#z"/>
        </tensor>
        <tensor name="root.comp1.ht.[s77x,s77y,s77z]" description="Discrete_ordinate" plot="true" summation="false" basename="root.comp1.ht.s77" size="3,1" symmetric="false" axisymmetric="false" edims="">
          <scalar name="root.comp1.ht.s77x" description="Discrete_ordinate@,_x_component#x"/>
          <scalar name="root.comp1.ht.s77y" description="Discrete_ordinate@,_x_component#y"/>
          <scalar name="root.comp1.ht.s77z" description="Discrete_ordinate@,_x_component#z"/>
        </tensor>
        <tensor name="root.comp1.ht.[s78x,s78y,s78z]" description="Discrete_ordinate" plot="true" summation="false" basename="root.comp1.ht.s78" size="3,1" symmetric="false" axisymmetric="false" edims="">
          <scalar name="root.comp1.ht.s78x" description="Discrete_ordinate@,_x_component#x"/>
          <scalar name="root.comp1.ht.s78y" description="Discrete_ordinate@,_x_component#y"/>
          <scalar name="root.comp1.ht.s78z" description="Discrete_ordinate@,_x_component#z"/>
        </tensor>
        <tensor name="root.comp1.ht.[s79x,s79y,s79z]" description="Discrete_ordinate" plot="true" summation="false" basename="root.comp1.ht.s79" size="3,1" symmetric="false" axisymmetric="false" edims="">
          <scalar name="root.comp1.ht.s79x" description="Discrete_ordinate@,_x_component#x"/>
          <scalar name="root.comp1.ht.s79y" description="Discrete_ordinate@,_x_component#y"/>
          <scalar name="root.comp1.ht.s79z" description="Discrete_ordinate@,_x_component#z"/>
        </tensor>
        <tensor name="root.comp1.ht.[s80x,s80y,s80z]" description="Discrete_ordinate" plot="true" summation="false" basename="root.comp1.ht.s80" size="3,1" symmetric="false" axisymmetric="false" edims="">
          <scalar name="root.comp1.ht.s80x" description="Discrete_ordinate@,_x_component#x"/>
          <scalar name="root.comp1.ht.s80y" description="Discrete_ordinate@,_x_component#y"/>
          <scalar name="root.comp1.ht.s80z" description="Discrete_ordinate@,_x_component#z"/>
        </tensor>
      </group>
      <group name="Weights" description="Weights">
        <scalar name="root.comp1.ht.w1" description="Discrete_weight" plot="true" summation="false" edims=""/>
        <scalar name="root.comp1.ht.w2" description="Discrete_weight" plot="true" summation="false" edims=""/>
        <scalar name="root.comp1.ht.w3" description="Discrete_weight" plot="true" summation="false" edims=""/>
        <scalar name="root.comp1.ht.w4" description="Discrete_weight" plot="true" summation="false" edims=""/>
        <scalar name="root.comp1.ht.w5" description="Discrete_weight" plot="true" summation="false" edims=""/>
        <scalar name="root.comp1.ht.w6" description="Discrete_weight" plot="true" summation="false" edims=""/>
        <scalar name="root.comp1.ht.w7" description="Discrete_weight" plot="true" summation="false" edims=""/>
        <scalar name="root.comp1.ht.w8" description="Discrete_weight" plot="true" summation="false" edims=""/>
        <scalar name="root.comp1.ht.w9" description="Discrete_weight" plot="true" summation="false" edims=""/>
        <scalar name="root.comp1.ht.w10" description="Discrete_weight" plot="true" summation="false" edims=""/>
        <scalar name="root.comp1.ht.w11" description="Discrete_weight" plot="true" summation="false" edims=""/>
        <scalar name="root.comp1.ht.w12" description="Discrete_weight" plot="true" summation="false" edims=""/>
        <scalar name="root.comp1.ht.w13" description="Discrete_weight" plot="true" summation="false" edims=""/>
        <scalar name="root.comp1.ht.w14" description="Discrete_weight" plot="true" summation="false" edims=""/>
        <scalar name="root.comp1.ht.w15" description="Discrete_weight" plot="true" summation="false" edims=""/>
        <scalar name="root.comp1.ht.w16" description="Discrete_weight" plot="true" summation="false" edims=""/>
        <scalar name="root.comp1.ht.w17" description="Discrete_weight" plot="true" summation="false" edims=""/>
        <scalar name="root.comp1.ht.w18" description="Discrete_weight" plot="true" summation="false" edims=""/>
        <scalar name="root.comp1.ht.w19" description="Discrete_weight" plot="true" summation="false" edims=""/>
        <scalar name="root.comp1.ht.w20" description="Discrete_weight" plot="true" summation="false" edims=""/>
        <scalar name="root.comp1.ht.w21" description="Discrete_weight" plot="true" summation="false" edims=""/>
        <scalar name="root.comp1.ht.w22" description="Discrete_weight" plot="true" summation="false" edims=""/>
        <scalar name="root.comp1.ht.w23" description="Discrete_weight" plot="true" summation="false" edims=""/>
        <scalar name="root.comp1.ht.w24" description="Discrete_weight" plot="true" summation="false" edims=""/>
        <scalar name="root.comp1.ht.w25" description="Discrete_weight" plot="true" summation="false" edims=""/>
        <scalar name="root.comp1.ht.w26" description="Discrete_weight" plot="true" summation="false" edims=""/>
        <scalar name="root.comp1.ht.w27" description="Discrete_weight" plot="true" summation="false" edims=""/>
        <scalar name="root.comp1.ht.w28" description="Discrete_weight" plot="true" summation="false" edims=""/>
        <scalar name="root.comp1.ht.w29" description="Discrete_weight" plot="true" summation="false" edims=""/>
        <scalar name="root.comp1.ht.w30" description="Discrete_weight" plot="true" summation="false" edims=""/>
        <scalar name="root.comp1.ht.w31" description="Discrete_weight" plot="true" summation="false" edims=""/>
        <scalar name="root.comp1.ht.w32" description="Discrete_weight" plot="true" summation="false" edims=""/>
        <scalar name="root.comp1.ht.w33" description="Discrete_weight" plot="true" summation="false" edims=""/>
        <scalar name="root.comp1.ht.w34" description="Discrete_weight" plot="true" summation="false" edims=""/>
        <scalar name="root.comp1.ht.w35" description="Discrete_weight" plot="true" summation="false" edims=""/>
        <scalar name="root.comp1.ht.w36" description="Discrete_weight" plot="true" summation="false" edims=""/>
        <scalar name="root.comp1.ht.w37" description="Discrete_weight" plot="true" summation="false" edims=""/>
        <scalar name="root.comp1.ht.w38" description="Discrete_weight" plot="true" summation="false" edims=""/>
        <scalar name="root.comp1.ht.w39" description="Discrete_weight" plot="true" summation="false" edims=""/>
        <scalar name="root.comp1.ht.w40" description="Discrete_weight" plot="true" summation="false" edims=""/>
        <scalar name="root.comp1.ht.w41" description="Discrete_weight" plot="true" summation="false" edims=""/>
        <scalar name="root.comp1.ht.w42" description="Discrete_weight" plot="true" summation="false" edims=""/>
        <scalar name="root.comp1.ht.w43" description="Discrete_weight" plot="true" summation="false" edims=""/>
        <scalar name="root.comp1.ht.w44" description="Discrete_weight" plot="true" summation="false" edims=""/>
        <scalar name="root.comp1.ht.w45" description="Discrete_weight" plot="true" summation="false" edims=""/>
        <scalar name="root.comp1.ht.w46" description="Discrete_weight" plot="true" summation="false" edims=""/>
        <scalar name="root.comp1.ht.w47" description="Discrete_weight" plot="true" summation="false" edims=""/>
        <scalar name="root.comp1.ht.w48" description="Discrete_weight" plot="true" summation="false" edims=""/>
        <scalar name="root.comp1.ht.w49" description="Discrete_weight" plot="true" summation="false" edims=""/>
        <scalar name="root.comp1.ht.w50" description="Discrete_weight" plot="true" summation="false" edims=""/>
        <scalar name="root.comp1.ht.w51" description="Discrete_weight" plot="true" summation="false" edims=""/>
        <scalar name="root.comp1.ht.w52" description="Discrete_weight" plot="true" summation="false" edims=""/>
        <scalar name="root.comp1.ht.w53" description="Discrete_weight" plot="true" summation="false" edims=""/>
        <scalar name="root.comp1.ht.w54" description="Discrete_weight" plot="true" summation="false" edims=""/>
        <scalar name="root.comp1.ht.w55" description="Discrete_weight" plot="true" summation="false" edims=""/>
        <scalar name="root.comp1.ht.w56" description="Discrete_weight" plot="true" summation="false" edims=""/>
        <scalar name="root.comp1.ht.w57" description="Discrete_weight" plot="true" summation="false" edims=""/>
        <scalar name="root.comp1.ht.w58" description="Discrete_weight" plot="true" summation="false" edims=""/>
        <scalar name="root.comp1.ht.w59" description="Discrete_weight" plot="true" summation="false" edims=""/>
        <scalar name="root.comp1.ht.w60" description="Discrete_weight" plot="true" summation="false" edims=""/>
        <scalar name="root.comp1.ht.w61" description="Discrete_weight" plot="true" summation="false" edims=""/>
        <scalar name="root.comp1.ht.w62" description="Discrete_weight" plot="true" summation="false" edims=""/>
        <scalar name="root.comp1.ht.w63" description="Discrete_weight" plot="true" summation="false" edims=""/>
        <scalar name="root.comp1.ht.w64" description="Discrete_weight" plot="true" summation="false" edims=""/>
        <scalar name="root.comp1.ht.w65" description="Discrete_weight" plot="true" summation="false" edims=""/>
        <scalar name="root.comp1.ht.w66" description="Discrete_weight" plot="true" summation="false" edims=""/>
        <scalar name="root.comp1.ht.w67" description="Discrete_weight" plot="true" summation="false" edims=""/>
        <scalar name="root.comp1.ht.w68" description="Discrete_weight" plot="true" summation="false" edims=""/>
        <scalar name="root.comp1.ht.w69" description="Discrete_weight" plot="true" summation="false" edims=""/>
        <scalar name="root.comp1.ht.w70" description="Discrete_weight" plot="true" summation="false" edims=""/>
        <scalar name="root.comp1.ht.w71" description="Discrete_weight" plot="true" summation="false" edims=""/>
        <scalar name="root.comp1.ht.w72" description="Discrete_weight" plot="true" summation="false" edims=""/>
        <scalar name="root.comp1.ht.w73" description="Discrete_weight" plot="true" summation="false" edims=""/>
        <scalar name="root.comp1.ht.w74" description="Discrete_weight" plot="true" summation="false" edims=""/>
        <scalar name="root.comp1.ht.w75" description="Discrete_weight" plot="true" summation="false" edims=""/>
        <scalar name="root.comp1.ht.w76" description="Discrete_weight" plot="true" summation="false" edims=""/>
        <scalar name="root.comp1.ht.w77" description="Discrete_weight" plot="true" summation="false" edims=""/>
        <scalar name="root.comp1.ht.w78" description="Discrete_weight" plot="true" summation="false" edims=""/>
        <scalar name="root.comp1.ht.w79" description="Discrete_weight" plot="true" summation="false" edims=""/>
        <scalar name="root.comp1.ht.w80" description="Discrete_weight" plot="true" summation="false" edims=""/>
      </group>
      <group name="GlobalGroup" description="Global">
        <group name="AccPowers" description="Accumulated_powers">
          <scalar name="root.comp1.ht.dEiInt" description="Total_accumulated_heat_rate" plot="true" summation="false" unit="W" edims="-1"/>
          <scalar name="root.comp1.ht.dEi0Int" description="Total_accumulated_energy_rate" plot="true" summation="false" unit="W" edims="-1"/>
          <scalar name="root.comp1.ht.solid1.dEiInt" description="Total_accumulated_heat_rate" plot="true" summation="false" unit="W" edims="-1"/>
          <scalar name="root.comp1.ht.solid1.dEi0Int" description="Total_accumulated_energy_rate" plot="true" summation="false" unit="W" edims="-1"/>
        </group>
        <group name="NetPowers" description="Net_powers">
          <scalar name="root.comp1.ht.ntfluxInt" description="Total_net_heat_rate" plot="true" summation="false" unit="W" edims="-1"/>
          <scalar name="root.comp1.ht.ntefluxInt" description="Total_net_energy_rate" plot="true" summation="false" unit="W" edims="-1"/>
          <scalar name="root.comp1.ht.solid1.ntfluxInt" description="Total_net_heat_rate" plot="true" summation="false" unit="W" edims="-1"/>
          <scalar name="root.comp1.ht.solid1.ntefluxInt" description="Total_net_energy_rate" plot="true" summation="false" unit="W" edims="-1"/>
        </group>
        <group name="HeatSrcPowers" description="Heat_source_powers">
          <scalar name="root.comp1.ht.QInt" description="Total_heat_source" plot="true" summation="false" unit="W" edims="-1"/>
          <scalar name="root.comp1.ht.solid1.QInt" description="Total_heat_source" plot="true" summation="false" unit="W" edims="-1"/>
        </group>
        <group name="WorkSrcPowers" description="Work_source_powers">
          <scalar name="root.comp1.ht.WnsInt" description="Total_work_source" plot="true" summation="false" unit="W" edims="-1"/>
          <scalar name="root.comp1.ht.WInt" description="Total_work_source" plot="true" summation="false" unit="W" edims="-1"/>
          <scalar name="root.comp1.ht.solid1.WnsInt" description="Total_work_source" plot="true" summation="false" unit="W" edims="-1"/>
          <scalar name="root.comp1.ht.solid1.WInt" description="Total_work_source" plot="true" summation="false" unit="W" edims="-1"/>
        </group>
        <group name="NetPowersBnd" description="Net_powers,_boundary_features">
          <scalar name="root.comp1.ht.ins1.ntfluxInt" description="Total_net_heat_rate" plot="true" summation="false" unit="W" edims="-1"/>
          <scalar name="root.comp1.ht.ins1.ntefluxInt" description="Total_net_energy_rate" plot="true" summation="false" unit="W" edims="-1"/>
          <scalar name="root.comp1.ht.temp1.ntfluxInt" description="Total_net_heat_rate" plot="true" summation="false" unit="W" edims="-1"/>
          <scalar name="root.comp1.ht.temp1.ntefluxInt" description="Total_net_energy_rate" plot="true" summation="false" unit="W" edims="-1"/>
        </group>
        <group name="NetPowersBndUp" description="Net_powers,_boundary_features,_upside">
          <scalar name="root.comp1.ht.ins1.ntfluxInt_u" description="Total_net_heat_rate,_upside" plot="true" summation="false" unit="W" edims="-1"/>
          <scalar name="root.comp1.ht.ins1.ntefluxInt_u" description="Total_net_energy_rate,_upside" plot="true" summation="false" unit="W" edims="-1"/>
          <scalar name="root.comp1.ht.temp1.ntfluxInt_u" description="Total_net_heat_rate,_upside" plot="true" summation="false" unit="W" edims="-1"/>
          <scalar name="root.comp1.ht.temp1.ntefluxInt_u" description="Total_net_energy_rate,_upside" plot="true" summation="false" unit="W" edims="-1"/>
        </group>
        <group name="NetPowersBndDown" description="Net_powers,_boundary_features,_downside">
          <scalar name="root.comp1.ht.ins1.ntfluxInt_d" description="Total_net_heat_rate,_downside" plot="true" summation="false" unit="W" edims="-1"/>
          <scalar name="root.comp1.ht.ins1.ntefluxInt_d" description="Total_net_energy_rate,_downside" plot="true" summation="false" unit="W" edims="-1"/>
          <scalar name="root.comp1.ht.temp1.ntfluxInt_d" description="Total_net_heat_rate,_downside" plot="true" summation="false" unit="W" edims="-1"/>
          <scalar name="root.comp1.ht.temp1.ntefluxInt_d" description="Total_net_energy_rate,_downside" plot="true" summation="false" unit="W" edims="-1"/>
        </group>
        <group name="TaveGroup" description="Weighted_average_temperature">
          <scalar name="root.comp1.ht.ins1.Tave" description="Weighted_average_temperature" plot="true" summation="false" unit="K" edims="-1"/>
          <scalar name="root.comp1.ht.temp1.Tave" description="Weighted_average_temperature" plot="true" summation="false" unit="K" edims="-1"/>
        </group>
      </group>
      <group name="MatProps" description="Material_properties">
        <scalar name="root.comp1.ht.rho" description="Density" plot="true" summation="false" unit="kg/m^3" edims="3"/>
        <scalar name="root.comp1.ht.Cp" description="Heat_capacity_at_constant_pressure" plot="true" summation="false" unit="J/(kg*K)" edims="3"/>
        <scalar name="root.comp1.ht.kmean" description="Mean_effective_thermal_conductivity" plot="true" summation="false" unit="W/(m*K)" edims="3"/>
        <scalar name="root.comp1.ht.C_eff" description="Effective_volumetric_heat_capacity" plot="true" summation="false" unit="J/(m^3*K)" edims="3"/>
        <scalar name="root.comp1.ht.alphaTdMean" description="Mean_thermal_diffusivity" plot="true" summation="false" unit="m^2/s" edims="3"/>
        <scalar name="root.comp1.ht.gamma" description="Ratio_of_specific_heats" plot="true" summation="false" unit="1" edims="3"/>
        <tensor name="root.comp1.ht.[kxx,kyx,kzx,kxy,kyy,kzy,kxz,kyz,kzz]" description="Thermal_conductivity" plot="true" summation="false" basename="root.comp1.ht.k" size="3,3" symmetric="false" axisymmetric="false" unit="W/(m*K)" edims="3">
          <scalar name="root.comp1.ht.kxx" description="Thermal_conductivity@,_x_component#xx"/>
          <scalar name="root.comp1.ht.kyx" description="Thermal_conductivity@,_x_component#yx"/>
          <scalar name="root.comp1.ht.kzx" description="Thermal_conductivity@,_x_component#zx"/>
          <scalar name="root.comp1.ht.kxy" description="Thermal_conductivity@,_x_component#xy"/>
          <scalar name="root.comp1.ht.kyy" description="Thermal_conductivity@,_x_component#yy"/>
          <scalar name="root.comp1.ht.kzy" description="Thermal_conductivity@,_x_component#zy"/>
          <scalar name="root.comp1.ht.kxz" description="Thermal_conductivity@,_x_component#xz"/>
          <scalar name="root.comp1.ht.kyz" description="Thermal_conductivity@,_x_component#yz"/>
          <scalar name="root.comp1.ht.kzz" description="Thermal_conductivity@,_x_component#zz"/>
        </tensor>
        <tensor name="root.comp1.ht.[k_effxx,k_effyx,k_effzx,k_effxy,k_effyy,k_effzy,k_effxz,k_effyz,k_effzz]" description="Effective_thermal_conductivity" plot="true" summation="false" basename="root.comp1.ht.k_eff" size="3,3" symmetric="false" axisymmetric="false" unit="W/(m*K)" edims="3">
          <scalar name="root.comp1.ht.k_effxx" description="Effective_thermal_conductivity@,_x_component#xx"/>
          <scalar name="root.comp1.ht.k_effyx" description="Effective_thermal_conductivity@,_x_component#yx"/>
          <scalar name="root.comp1.ht.k_effzx" description="Effective_thermal_conductivity@,_x_component#zx"/>
          <scalar name="root.comp1.ht.k_effxy" description="Effective_thermal_conductivity@,_x_component#xy"/>
          <scalar name="root.comp1.ht.k_effyy" description="Effective_thermal_conductivity@,_x_component#yy"/>
          <scalar name="root.comp1.ht.k_effzy" description="Effective_thermal_conductivity@,_x_component#zy"/>
          <scalar name="root.comp1.ht.k_effxz" description="Effective_thermal_conductivity@,_x_component#xz"/>
          <scalar name="root.comp1.ht.k_effyz" description="Effective_thermal_conductivity@,_x_component#yz"/>
          <scalar name="root.comp1.ht.k_effzz" description="Effective_thermal_conductivity@,_x_component#zz"/>
        </tensor>
        <tensor name="root.comp1.ht.[alphaTdxx,alphaTdyx,alphaTdzx,alphaTdxy,alphaTdyy,alphaTdzy,alphaTdxz,alphaTdyz,alphaTdzz]" description="Thermal_diffusivity" plot="true" summation="false" basename="root.comp1.ht.alphaTd" size="3,3" symmetric="false" axisymmetric="false" unit="m^2/s" edims="3">
          <scalar name="root.comp1.ht.alphaTdxx" description="Thermal_diffusivity@,_x_component#xx"/>
          <scalar name="root.comp1.ht.alphaTdyx" description="Thermal_diffusivity@,_x_component#yx"/>
          <scalar name="root.comp1.ht.alphaTdzx" description="Thermal_diffusivity@,_x_component#zx"/>
          <scalar name="root.comp1.ht.alphaTdxy" description="Thermal_diffusivity@,_x_component#xy"/>
          <scalar name="root.comp1.ht.alphaTdyy" description="Thermal_diffusivity@,_x_component#yy"/>
          <scalar name="root.comp1.ht.alphaTdzy" description="Thermal_diffusivity@,_x_component#zy"/>
          <scalar name="root.comp1.ht.alphaTdxz" description="Thermal_diffusivity@,_x_component#xz"/>
          <scalar name="root.comp1.ht.alphaTdyz" description="Thermal_diffusivity@,_x_component#yz"/>
          <scalar name="root.comp1.ht.alphaTdzz" description="Thermal_diffusivity@,_x_component#zz"/>
        </tensor>
      </group>
      <group name="FlowProperties" description="Flow_properties">
        <scalar name="root.comp1.ht.pA" description="Absolute_pressure" plot="true" summation="false" unit="Pa" edims="3"/>
      </group>
      <group name="HeatSource" description="Heat_sources">
        <scalar name="root.comp1.ht.Qtot" description="Total_heat_source" plot="true" summation="false" unit="W/m^3" edims="3"/>
        <scalar name="root.comp1.ht.Qbtot" description="Total_boundary_heat_source" plot="true" summation="false" unit="W/m^2" edims="2"/>
      </group>
      <group name="EnergyMeasure" description="Energy">
        <scalar name="root.comp1.ht.HRef" description="Reference_enthalpy" plot="true" summation="false" unit="J/kg" edims="3"/>
        <scalar name="root.comp1.ht.DeltaH" description="Sensible_enthalpy" plot="true" summation="false" unit="J/kg" edims="3"/>
        <scalar name="root.comp1.ht.H" description="Enthalpy" plot="true" summation="false" unit="J/kg" edims="3"/>
        <scalar name="root.comp1.ht.H0" description="Total_enthalpy" plot="true" summation="false" unit="J/kg" edims="3"/>
        <scalar name="root.comp1.ht.Ei" description="Internal_energy" plot="true" summation="false" unit="J/kg" edims="3"/>
        <scalar name="root.comp1.ht.Ei0" description="Total_internal_energy" plot="true" summation="false" unit="J/kg" edims="3"/>
      </group>
      <group name="DomainFlux" description="Domain_fluxes">
        <scalar name="root.comp1.ht.dfluxMag" description="Conductive_heat_flux_magnitude" plot="true" summation="false" unit="W/m^2" edims="3"/>
        <scalar name="root.comp1.ht.trlfluxMag" description="Translational_heat_flux_magnitude" plot="true" summation="false" unit="W/m^2" edims="3"/>
        <scalar name="root.comp1.ht.cfluxMag" description="Convective_heat_flux_magnitude" plot="true" summation="false" unit="W/m^2" edims="3"/>
        <scalar name="root.comp1.ht.tfluxMag" description="Total_heat_flux_magnitude" plot="true" summation="false" unit="W/m^2" edims="3"/>
        <scalar name="root.comp1.ht.tefluxMag" description="Total_energy_flux_magnitude" plot="true" summation="false" unit="W/m^2" edims="3"/>
        <tensor name="root.comp1.ht.[dfluxx,dfluxy,dfluxz]" description="Conductive_heat_flux" plot="true" summation="false" basename="root.comp1.ht.dflux" size="3,1" symmetric="false" axisymmetric="false" unit="W/m^2" edims="3">
          <scalar name="root.comp1.ht.dfluxx" description="Conductive_heat_flux@,_x_component#x"/>
          <scalar name="root.comp1.ht.dfluxy" description="Conductive_heat_flux@,_x_component#y"/>
          <scalar name="root.comp1.ht.dfluxz" description="Conductive_heat_flux@,_x_component#z"/>
        </tensor>
        <tensor name="root.comp1.ht.[trlfluxx,trlfluxy,trlfluxz]" description="Translational_heat_flux" plot="true" summation="false" basename="root.comp1.ht.trlflux" size="3,1" symmetric="false" axisymmetric="false" unit="W/m^2" edims="3">
          <scalar name="root.comp1.ht.trlfluxx" description="Translational_heat_flux@,_x_component#x"/>
          <scalar name="root.comp1.ht.trlfluxy" description="Translational_heat_flux@,_x_component#y"/>
          <scalar name="root.comp1.ht.trlfluxz" description="Translational_heat_flux@,_x_component#z"/>
        </tensor>
        <tensor name="root.comp1.ht.[cfluxx,cfluxy,cfluxz]" description="Convective_heat_flux" plot="true" summation="false" basename="root.comp1.ht.cflux" size="3,1" symmetric="false" axisymmetric="false" unit="W/m^2" edims="3">
          <scalar name="root.comp1.ht.cfluxx" description="Convective_heat_flux@,_x_component#x"/>
          <scalar name="root.comp1.ht.cfluxy" description="Convective_heat_flux@,_x_component#y"/>
          <scalar name="root.comp1.ht.cfluxz" description="Convective_heat_flux@,_x_component#z"/>
        </tensor>
        <tensor name="root.comp1.ht.[tfluxx,tfluxy,tfluxz]" description="Total_heat_flux" plot="true" summation="false" basename="root.comp1.ht.tflux" size="3,1" symmetric="false" axisymmetric="false" unit="W/m^2" edims="3">
          <scalar name="root.comp1.ht.tfluxx" description="Total_heat_flux@,_x_component#x"/>
          <scalar name="root.comp1.ht.tfluxy" description="Total_heat_flux@,_x_component#y"/>
          <scalar name="root.comp1.ht.tfluxz" description="Total_heat_flux@,_x_component#z"/>
        </tensor>
        <tensor name="root.comp1.ht.[tefluxx,tefluxy,tefluxz]" description="Total_energy_flux" plot="true" summation="false" basename="root.comp1.ht.teflux" size="3,1" symmetric="false" axisymmetric="false" unit="W/m^2" edims="3">
          <scalar name="root.comp1.ht.tefluxx" description="Total_energy_flux@,_x_component#x"/>
          <scalar name="root.comp1.ht.tefluxy" description="Total_energy_flux@,_x_component#y"/>
          <scalar name="root.comp1.ht.tefluxz" description="Total_energy_flux@,_x_component#z"/>
        </tensor>
      </group>
      <group name="BoundaryFlux" description="Boundary_fluxes">
        <scalar name="root.comp1.ht.rflux" description="Radiative_heat_flux" plot="true" summation="false" unit="W/m^2" edims="2"/>
        <scalar name="root.comp1.ht.chflux" description="Boundary_convective_heat_flux" plot="true" summation="false" unit="W/m^2" edims="2"/>
        <scalar name="root.comp1.ht.ntrlflux" description="Normal_translational_heat_flux" plot="true" summation="false" unit="W/m^2" edims="2"/>
        <scalar name="root.comp1.ht.ncflux" description="Normal_convective_heat_flux" plot="true" summation="false" unit="W/m^2" edims="2"/>
        <scalar name="root.comp1.ht.ndflux" description="Normal_conductive_heat_flux" plot="true" summation="false" unit="W/m^2" edims="2"/>
        <scalar name="root.comp1.ht.ntflux" description="Normal_total_heat_flux" plot="true" summation="false" unit="W/m^2" edims="2"/>
        <scalar name="root.comp1.ht.nteflux" description="Normal_total_energy_flux" plot="true" summation="false" unit="W/m^2" edims="2"/>
      </group>
      <group name="UpsideFlux" description="Internal_boundary_fluxes,_upside">
        <scalar name="root.comp1.ht.ntrlflux_u" description="Internal_normal_translational_heat_flux,_upside" plot="true" summation="false" unit="W/m^2" edims="2"/>
        <scalar name="root.comp1.ht.ncflux_u" description="Internal_normal_convective_heat_flux,_upside" plot="true" summation="false" unit="W/m^2" edims="2"/>
        <scalar name="root.comp1.ht.ndflux_u" description="Internal_normal_conductive_heat_flux,_upside" plot="true" summation="false" unit="W/m^2" edims="2"/>
        <scalar name="root.comp1.ht.ntflux_u" description="Internal_normal_total_heat_flux,_upside" plot="true" summation="false" unit="W/m^2" edims="2"/>
        <scalar name="root.comp1.ht.nteflux_u" description="Internal_normal_total_energy_flux,_upside" plot="true" summation="false" unit="W/m^2" edims="2"/>
      </group>
      <group name="DownsideFlux" description="Internal_boundary_fluxes,_downside">
        <scalar name="root.comp1.ht.ntrlflux_d" description="Internal_normal_translational_heat_flux,_downside" plot="true" summation="false" unit="W/m^2" edims="2"/>
        <scalar name="root.comp1.ht.ncflux_d" description="Internal_normal_convective_heat_flux,_downside" plot="true" summation="false" unit="W/m^2" edims="2"/>
        <scalar name="root.comp1.ht.ndflux_d" description="Internal_normal_conductive_heat_flux,_downside" plot="true" summation="false" unit="W/m^2" edims="2"/>
        <scalar name="root.comp1.ht.ntflux_d" description="Internal_normal_total_heat_flux,_downside" plot="true" summation="false" unit="W/m^2" edims="2"/>
        <scalar name="root.comp1.ht.nteflux_d" description="Internal_normal_total_energy_flux,_downside" plot="true" summation="false" unit="W/m^2" edims="2"/>
      </group>
    </group>
    <group name="GlobalGroup" description="Global">
      <group name="NetPowersBnd" description="Net_powers,_boundary_features">
        <scalar name="root.comp1.bemh1.ntfluxInt" description="Total_net_heat_rate" plot="true" summation="false" unit="W" edims="-1"/>
        <scalar name="root.comp1.bemh1.ntefluxInt" description="Total_net_energy_rate" plot="true" summation="false" unit="W" edims="-1"/>
      </group>
      <group name="NetPowersBndUp" description="Net_powers,_boundary_features,_upside">
        <scalar name="root.comp1.bemh1.ntfluxInt_u" description="Total_net_heat_rate,_upside" plot="true" summation="false" unit="W" edims="-1"/>
        <scalar name="root.comp1.bemh1.ntefluxInt_u" description="Total_net_energy_rate,_upside" plot="true" summation="false" unit="W" edims="-1"/>
      </group>
      <group name="NetPowersBndDown" description="Net_powers,_boundary_features,_downside">
        <scalar name="root.comp1.bemh1.ntfluxInt_d" description="Total_net_heat_rate,_downside" plot="true" summation="false" unit="W" edims="-1"/>
        <scalar name="root.comp1.bemh1.ntefluxInt_d" description="Total_net_energy_rate,_downside" plot="true" summation="false" unit="W" edims="-1"/>
      </group>
      <group name="TaveGroup" description="Weighted_average_temperature">
        <scalar name="root.comp1.bemh1.Tave" description="Weighted_average_temperature" plot="true" summation="false" unit="K" edims="-1"/>
      </group>
    </group>
    <group name="Solver" description="Solver" sort="0">
      <scalar name="root.t" description="Time" plot="true" summation="false" unit="s" edims="-1"/>
    </group>
    <field name="root.comp1.V"/>
    <field name="root.comp1.T"/>
    <function name="root.comp1.atonly" type="built_in_scoped" scope="root.comp1." allowednargs="1"/>
    <function name="root.comp1.at0" type="built_in_scoped" scope="root.comp1." allowednargs="4" argtypes="5,'string','string','string','string','string'" stringargs="5,'Evaluate_at_the_vertex_at_the_given_coordinates_in_X#Geometry 1','x','y','z','expr'"/>
    <function name="root.comp1.at1" type="built_in_scoped" scope="root.comp1." allowednargs="4" argtypes="5,'string','string','string','string','string'" stringargs="5,'Evaluate_on_the_edge_at_the_given_coordinates_in_X#Geometry 1','x','y','z','expr'"/>
    <function name="root.comp1.at2" type="built_in_scoped" scope="root.comp1." allowednargs="4" argtypes="5,'string','string','string','string','string'" stringargs="5,'Evaluate_on_the_boundary_at_the_given_coordinates_in_X#Geometry 1','x','y','z','expr'"/>
    <function name="root.comp1.at3" type="built_in_scoped" scope="root.comp1." allowednargs="4" argtypes="5,'string','string','string','string','string'" stringargs="5,'Evaluate_in_the_domain_at_the_given_coordinates_in_X#Geometry 1','x','y','z','expr'"/>
    <function name="root.comp1.atxd0" type="built_in_scoped" scope="root.comp1." allowednargs="4"/>
    <function name="root.comp1.atxd1" type="built_in_scoped" scope="root.comp1." allowednargs="4"/>
    <function name="root.comp1.atxd2" type="built_in_scoped" scope="root.comp1." allowednargs="4"/>
    <function name="root.comp1.atxd3" type="built_in_scoped" scope="root.comp1." allowednargs="4"/>
    <function name="root.test"/>
    <function name="root.var"/>
    <function name="root.mean"/>
    <function name="root.side"/>
    <function name="root.up"/>
    <function name="root.down"/>
    <function name="root.comp1.maxop1" type="cpl" scope="root.comp1." allowednargs="1,2" argtypes="1,'string'" stringargs="1,'#Maximum 1'"/>
    <function name="root.comp1.intop1" type="int" scope="root.comp1." allowednargs="1" argtypes="2,'int','string'" stringargs="1,'#Integration 1'" intargs="2"/>
    <function name="root.comp1.ec.int_We" scope="root.comp1."/>
    <function name="root.comp1.ht.intExtBnd" type="int" scope="root.comp1." allowednargs="1" argtypes="2,'int','string'" stringargs="1,'#root.comp1.ht.intExtBnd'" intargs="2"/>
    <function name="root.comp1.ht.intIntBnd" type="int" scope="root.comp1." allowednargs="1" argtypes="2,'int','string'" stringargs="1,'#root.comp1.ht.intIntBnd'" intargs="2"/>
    <function name="root.comp1.ht.intDom" type="int" scope="root.comp1." allowednargs="1" argtypes="2,'int','string'" stringargs="1,'#root.comp1.ht.intDom'" intargs="3"/>
    <function name="root.comp1.ht.solid1.intExtBnd" scope="root.comp1."/>
    <function name="root.comp1.ht.solid1.intExtBndUp" scope="root.comp1."/>
    <function name="root.comp1.ht.solid1.intExtBndDown" scope="root.comp1."/>
    <function name="root.comp1.ht.solid1.intIntBnd" scope="root.comp1."/>
    <function name="root.comp1.ht.solid1.intDom" scope="root.comp1."/>
    <function name="root.comp1.ht.ins1.intExtBnd" scope="root.comp1."/>
    <function name="root.comp1.ht.ins1.intIntBnd" scope="root.comp1."/>
    <function name="root.comp1.ht.ins1.intBnd" scope="root.comp1."/>
    <function name="root.comp1.ht.temp1.intExtBnd" scope="root.comp1."/>
    <function name="root.comp1.ht.temp1.intIntBnd" scope="root.comp1."/>
    <function name="root.comp1.ht.temp1.intBnd" scope="root.comp1."/>
    <function name="root.comp1.bemh1.intExtBnd" scope="root.comp1."/>
    <function name="root.comp1.bemh1.intIntBnd" scope="root.comp1."/>
    <function name="root.comp1.bemh1.intBnd" scope="root.comp1."/>
    <function name="root.kSi_funct" type="func" allowednargs="1" argtypes="5,'string','string','string','string','string'" stringargs="5,'K','W/m/K','#Interpolation 1','Functions','t'"/>
    <function name="root.ec_Si" type="func" allowednargs="1" argtypes="5,'string','string','string','string','string'" stringargs="5,'K','S/m','#electrical conductivity','Functions','T'"/>
    <function name="root.k_BN_funct_theory" type="func" allowednargs="1" argtypes="5,'string','string','string','string','string'" stringargs="5,'K','W/m/K','#Interpolation 2','Functions','t'"/>
    <function name="root.temperaturedeWSe2" type="func" allowednargs="1" argtypes="5,'string','string','string','string','string'" stringargs="5,'&#xb5;m','degC','#Piecewise 1','Functions','x'"/>
    <function name="root.temperatureSi" type="func" allowednargs="1" argtypes="5,'string','string','string','string','string'" stringargs="5,'&#xb5;m','degC','#Piecewise 2','Functions','x'"/>
    <function name="root.pw3" type="func" allowednargs="1" argtypes="5,'string','string','string','string','string'" stringargs="5,'&#xb5;m','degC','#Piecewise 3','Functions','x'"/>
    <function name="root.comp1.mat1.def.dL_solid_1" type="func" allowednargs="1" argtypes="5,'string','string','string','string','string'" stringargs="5,'','','#Piecewise 1','MaterialFunctions','T'"/>
    <function name="root.comp1.mat1.def.CTE" type="func" allowednargs="1" argtypes="5,'string','string','string','string','string'" stringargs="5,'','','#Piecewise','MaterialFunctions','T'"/>
    <function name="root.comp1.mat1.def.k_solid_bulk_1" type="func" allowednargs="1" argtypes="5,'string','string','string','string','string'" stringargs="5,'','','#Piecewise 1a','MaterialFunctions','T'"/>
    <function name="root.comp1.mat1.def.alpha_solid_1" type="func" allowednargs="1" argtypes="5,'string','string','string','string','string'" stringargs="5,'','','#Piecewise 1b','MaterialFunctions','T'"/>
    <function name="root.comp1.mat1.def.C_solid_1" type="func" allowednargs="1" argtypes="5,'string','string','string','string','string'" stringargs="5,'','','#Piecewise 1c','MaterialFunctions','T'"/>
    <function name="root.comp1.mat1.def.HC_solid_1" type="func" allowednargs="1" argtypes="5,'string','string','string','string','string'" stringargs="5,'','','#Piecewise 1d','MaterialFunctions','T'"/>
    <function name="root.comp1.mat1.def.rho_solid_1" type="func" allowednargs="1" argtypes="5,'string','string','string','string','string'" stringargs="5,'','','#Piecewise 1e','MaterialFunctions','T'"/>
    <function name="root.comp1.mat1.def.VP_solid_1" type="func" allowednargs="1" argtypes="5,'string','string','string','string','string'" stringargs="5,'','','#Piecewise 1f','MaterialFunctions','T'"/>
  </vardata>
</savepoint>
